# Supplementary material for: Experimental charge density of grossular under pressure – a feasibility study
Source: IUCrJ. 2020 Mar 7;7(Pt 3):383–92. doi: 10.1107/S2052252520001955 (PMC7201277; doi:10.1107/S2052252520001955)
Supplement: Supplementary file 1 [file m-07-00383-sup1.cif]

data_Exp_1GPa
_database_code_depnum_ccdc_archive 'CCDC 1936439'
_audit_creation_date               2018-11-23
_audit_creation_method
;
Olex2 1.2
(compiled 2018.05.29 svn.r3508 for OlexSys, GUI svn.r5506)
;
_shelxl_version_number             2013-2
_audit_contact_author_address      
;
University of Warsaw, Dept Chem, Zwirki i Wigury St 101, 
PL-02-089 Warsaw, Poland
;
_audit_contact_author_email        kwozniak@chem.uw.edu.pl
_audit_contact_author_name         "Krzysztof Wozniak"
_audit_contact_author_phone        ?
_publ_contact_author_id_orcid      ?
_publ_section_references
;
Dolomanov, O.V., Bourhis, L.J., Gildea, R.J, Howard, J.A.K. & Puschmann, H.
 (2009), J. Appl. Cryst. 42, 339-341.

Sheldrick, G.M. (2008). Acta Cryst. A64, 112-122.

Sheldrick, G.M. (2015). Acta Cryst. C71, 3-8.
;
_chemical_name_common              Grossular
_chemical_name_systematic
;
 ?
;
_chemical_formula_moiety           'Al2 Ca3 O12 Si3'
_chemical_formula_sum              'Al2 Ca3 O12 Si3'
_chemical_formula_weight           450.47
_chemical_melting_point            ?
_chemical_oxdiff_formula           Ca3Al2Si3O12
loop_
  _atom_type_symbol
  _atom_type_description
  _atom_type_scat_dispersion_real
  _atom_type_scat_dispersion_imag
  _atom_type_scat_source
 'O' 'O' 0.0020 0.0018 
 'International Tables Vol C Tables 4.2.6.8 and 6.1.1.4'
 'Al' 'Al' 0.0204 0.0168 
 'International Tables Vol C Tables 4.2.6.8 and 6.1.1.4'
 'Si' 'Si' 0.0274 0.0232 
 'International Tables Vol C Tables 4.2.6.8 and 6.1.1.4'
 'Ca' 'Ca' 0.1004 0.1102 
 'International Tables Vol C Tables 4.2.6.8 and 6.1.1.4'

_shelx_space_group_comment
;
The symmetry employed for this shelxl refinement is uniquely defined
by the following loop, which should always be used as a source of
symmetry information in preference to the above space-group names.
They are only intended as comments.
;
_space_group_crystal_system        'cubic'
_space_group_IT_number             230
_space_group_name_H-M_alt          'I a -3 d'
_space_group_name_Hall             '-I 4bd 2c 3'
loop_
  _space_group_symop_operation_xyz
 'x, y, z'
 '-y+1/4, x+3/4, z+1/4'
 '-x, -y+1/2, z'
 'y+1/4, -x+1/4, z+3/4'
 'x+1/4, -z+1/4, y+3/4'
 'x, -y, -z+1/2'
 'x+3/4, z+1/4, -y+1/4'
 'z+3/4, y+1/4, -x+1/4'
 '-x+1/2, y, -z'
 '-z+1/4, y+3/4, x+1/4'
 'z, x, y'
 'y, z, x'
 '-y, -z+1/2, x'
 'z, -x, -y+1/2'
 '-y+1/2, z, -x'
 '-z, -x+1/2, y'
 '-z+1/2, x, -y'
 'y, -z, -x+1/2'
 'y+3/4, x+1/4, -z+1/4'
 '-y+1/4, -x+1/4, -z+1/4'
 '-x+1/4, z+3/4, y+1/4'
 '-x+1/4, -z+1/4, -y+1/4'
 'z+1/4, -y+1/4, x+3/4'
 '-z+1/4, -y+1/4, -x+1/4'
 'x+1/2, y+1/2, z+1/2'
 '-y+3/4, x+5/4, z+3/4'
 '-x+1/2, -y+1, z+1/2'
 'y+3/4, -x+3/4, z+5/4'
 'x+3/4, -z+3/4, y+5/4'
 'x+1/2, -y+1/2, -z+1'
 'x+5/4, z+3/4, -y+3/4'
 'z+5/4, y+3/4, -x+3/4'
 '-x+1, y+1/2, -z+1/2'
 '-z+3/4, y+5/4, x+3/4'
 'z+1/2, x+1/2, y+1/2'
 'y+1/2, z+1/2, x+1/2'
 '-y+1/2, -z+1, x+1/2'
 'z+1/2, -x+1/2, -y+1'
 '-y+1, z+1/2, -x+1/2'
 '-z+1/2, -x+1, y+1/2'
 '-z+1, x+1/2, -y+1/2'
 'y+1/2, -z+1/2, -x+1'
 'y+5/4, x+3/4, -z+3/4'
 '-y+3/4, -x+3/4, -z+3/4'
 '-x+3/4, z+5/4, y+3/4'
 '-x+3/4, -z+3/4, -y+3/4'
 'z+3/4, -y+3/4, x+5/4'
 '-z+3/4, -y+3/4, -x+3/4'
 '-x, -y, -z'
 'y-1/4, -x-3/4, -z-1/4'
 'x, y-1/2, -z'
 '-y-1/4, x-1/4, -z-3/4'
 '-x-1/4, z-1/4, -y-3/4'
 '-x, y, z-1/2'
 '-x-3/4, -z-1/4, y-1/4'
 '-z-3/4, -y-1/4, x-1/4'
 'x-1/2, -y, z'
 'z-1/4, -y-3/4, -x-1/4'
 '-z, -x, -y'
 '-y, -z, -x'
 'y, z-1/2, -x'
 '-z, x, y-1/2'
 'y-1/2, -z, x'
 'z, x-1/2, -y'
 'z-1/2, -x, y'
 '-y, z, x-1/2'
 '-y-3/4, -x-1/4, z-1/4'
 'y-1/4, x-1/4, z-1/4'
 'x-1/4, -z-3/4, -y-1/4'
 'x-1/4, z-1/4, y-1/4'
 '-z-1/4, y-1/4, -x-3/4'
 'z-1/4, y-1/4, x-1/4'
 '-x+1/2, -y+1/2, -z+1/2'
 'y+1/4, -x-1/4, -z+1/4'
 'x+1/2, y, -z+1/2'
 '-y+1/4, x+1/4, -z-1/4'
 '-x+1/4, z+1/4, -y-1/4'
 '-x+1/2, y+1/2, z'
 '-x-1/4, -z+1/4, y+1/4'
 '-z-1/4, -y+1/4, x+1/4'
 'x, -y+1/2, z+1/2'
 'z+1/4, -y-1/4, -x+1/4'
 '-z+1/2, -x+1/2, -y+1/2'
 '-y+1/2, -z+1/2, -x+1/2'
 'y+1/2, z, -x+1/2'
 '-z+1/2, x+1/2, y'
 'y, -z+1/2, x+1/2'
 'z+1/2, x, -y+1/2'
 'z, -x+1/2, y+1/2'
 '-y+1/2, z+1/2, x'
 '-y-1/4, -x+1/4, z+1/4'
 'y+1/4, x+1/4, z+1/4'
 'x+1/4, -z-1/4, -y+1/4'
 'x+1/4, z+1/4, y+1/4'
 '-z+1/4, y+1/4, -x-1/4'
 'z+1/4, y+1/4, x+1/4'

_cell_length_a                     11.87985(9)
_cell_length_b                     11.87985(9)
_cell_length_c                     11.87985(9)
_cell_angle_alpha                  90
_cell_angle_beta                   90
_cell_angle_gamma                  90
_cell_volume                       1676.61(4)
_cell_formula_units_Z              8
_cell_measurement_reflns_used      22086
_cell_measurement_temperature      293(2)
_cell_measurement_theta_max        35.8780
_cell_measurement_theta_min        2.0020
_shelx_estimated_absorpt_T_max     ?
_shelx_estimated_absorpt_T_min     ?
_exptl_absorpt_coefficient_mu      0.598
_exptl_absorpt_correction_T_max    1.00000
_exptl_absorpt_correction_T_min    0.61480
_exptl_absorpt_correction_type     multi-scan
_exptl_absorpt_process_details
;
CrysAlisPro 1.171.38.46 (Rigaku Oxford Diffraction, 2015)
Empirical absorption correction using spherical harmonics,
 implemented in SCALE3 ABSPACK scaling algorithm.
;
_exptl_crystal_colour              colourless
_exptl_crystal_density_diffrn      3.569
_exptl_crystal_density_meas        ?
_exptl_crystal_density_method      ?
_exptl_crystal_description         plate
_exptl_crystal_F_000               1792
_exptl_crystal_size_max            0.146
_exptl_crystal_size_mid            0.101
_exptl_crystal_size_min            0.036
_exptl_special_details
;
 ?
;
_exptl_transmission_factor_max     ?
_exptl_transmission_factor_min     ?
_diffrn_reflns_av_R_equivalents    0.0607
_diffrn_reflns_av_unetI/netI       0.0151
_diffrn_reflns_Laue_measured_fraction_full  0.977
_diffrn_reflns_Laue_measured_fraction_max  0.998
_diffrn_reflns_limit_h_max         16
_diffrn_reflns_limit_h_min         -24
_diffrn_reflns_limit_k_max         26
_diffrn_reflns_limit_k_min         -17
_diffrn_reflns_limit_l_max         21
_diffrn_reflns_limit_l_min         -14
_diffrn_reflns_number              31213
_diffrn_reflns_point_group_measured_fraction_full  0.977
_diffrn_reflns_point_group_measured_fraction_max  0.998
_diffrn_reflns_theta_full          14.475
_diffrn_reflns_theta_max           27.553
_diffrn_reflns_theta_min           2.462
_diffrn_ambient_temperature        293(2)
_diffrn_detector                   'CCD plate'
_diffrn_detector_area_resol_mean   ?
_diffrn_measured_fraction_theta_full  0.977
_diffrn_measured_fraction_theta_max  0.998
_diffrn_measurement_details
;
List of Runs (angles in degrees, time in seconds):

  # Type    Start    End  Width  t~exp~   \w     \q     \k     \f   Frames
--------------------------------------------------------------------------
  1  \w    -81.50  15.50   1.00    5.00    --    0.00   0.00   0.00   97
  2  \w    -81.50  15.50   1.00    1.00    --    0.00   0.00   0.00   97
  3  \w    -81.50  15.50   1.00    5.00    --  -20.00   0.00   0.00   97
  4  \w    -81.50  15.50   1.00    5.00    --  -40.00   0.00   0.00   97
  5  \w    -81.50  15.50   1.00    5.00    --    0.00  30.00   0.00   97
  6  \w    -81.50  15.50   1.00    5.00    --  -20.00  30.00   0.00   97
  7  \w    -81.50  15.50   1.00    1.00    --  -20.00  30.00   0.00   97
  8  \w    -81.50  15.50   1.00    5.00    --  -40.00  30.00   0.00   97
  9  \w    -81.50  15.50   1.00    5.00    --    0.00  45.00   0.00   97
 10  \w    -81.50  15.50   1.00    5.00    --  -20.00  45.00   0.00   97
 11  \w    -81.50  15.50   1.00    5.00    --  -40.00  45.00   0.00   97
;
_diffrn_measurement_device         'abstract diffractometer'
_diffrn_measurement_device_type   
 'esperanto-CrysAlisPro-abstract goniometer imported esperanto images'
_diffrn_measurement_method         '\w scans'
_diffrn_orient_matrix_type        
 'CrysAlisPro convention (1999,Acta A55,543-557)'
_diffrn_orient_matrix_UB_11        0.0209557000
_diffrn_orient_matrix_UB_12        -0.0009560000
_diffrn_orient_matrix_UB_13        0.0280780000
_diffrn_orient_matrix_UB_21        0.0268747000
_diffrn_orient_matrix_UB_22        -0.0094750000
_diffrn_orient_matrix_UB_23        -0.0204389000
_diffrn_orient_matrix_UB_31        0.0081200000
_diffrn_orient_matrix_UB_32        0.0337701000
_diffrn_orient_matrix_UB_33        -0.0049762000
_diffrn_radiation_monochromator    synchrotron
_diffrn_radiation_probe            x-ray
_diffrn_radiation_type             synchrotron
_diffrn_radiation_wavelength       0.4166
_diffrn_source                     synchrotron
_reflns_Friedel_coverage           0.000
_reflns_Friedel_fraction_full      .
_reflns_Friedel_fraction_max       .
_reflns_number_gt                  790
_reflns_number_total               808
_reflns_odcompleteness_completeness  99.18
_reflns_odcompleteness_iscentric   1
_reflns_odcompleteness_theta       27.57
_reflns_special_details
;
 Reflections were merged by SHELXL according to the crystal
 class for the calculation of statistics and refinement.
 
 _reflns_Friedel_fraction is defined as the number of unique
 Friedel pairs measured divided by the number that would be
 possible theoretically, ignoring centric projections and
 systematic absences.
;
_reflns_threshold_expression       'I > 2\s(I)'
_computing_cell_refinement         'CrysAlisPro 1.171.38.46 (Rigaku OD, 2015)'
_computing_data_collection         'CrysAlisPro 1.171.38.46 (Rigaku OD, 2015)'
_computing_data_reduction          'CrysAlisPro 1.171.38.46 (Rigaku OD, 2015)'
_computing_molecular_graphics      'Olex2 (Dolomanov et al., 2009)'
_computing_publication_material    'Olex2 (Dolomanov et al., 2009)'
_computing_structure_refinement    'ShelXL (Sheldrick, 2015)'
_computing_structure_solution      'ShelXS (Sheldrick, 2008)'
_refine_diff_density_max           0.501
_refine_diff_density_min           -0.528
_refine_diff_density_rms           0.120
_refine_ls_extinction_coef         .
_refine_ls_extinction_method       none
_refine_ls_goodness_of_fit_ref     1.423
_refine_ls_hydrogen_treatment      undef
_refine_ls_matrix_type             full
_refine_ls_number_parameters       17
_refine_ls_number_reflns           808
_refine_ls_number_restraints       0
_refine_ls_R_factor_all            0.0365
_refine_ls_R_factor_gt             0.0349
_refine_ls_restrained_S_all        1.423
_refine_ls_shift/su_max            0.000
_refine_ls_shift/su_mean           0.000
_refine_ls_structure_factor_coef   Fsqd
_refine_ls_weighting_details
;
 w=1/[\s^2^(Fo^2^)+(0.0255P)^2^+2.2749P]
 where P=(Fo^2^+2Fc^2^)/3
;
_refine_ls_weighting_scheme        calc
_refine_ls_wR_factor_gt            0.0879
_refine_ls_wR_factor_ref           0.0884
_refine_special_details
;
 ?
;
_olex2_refinement_description
;
;
_atom_sites_solution_hydrogens     .
_atom_sites_solution_primary       direct
_atom_sites_solution_secondary     ?
loop_
  _atom_site_label
  _atom_site_type_symbol
  _atom_site_fract_x
  _atom_site_fract_y
  _atom_site_fract_z
  _atom_site_U_iso_or_equiv
  _atom_site_adp_type
  _atom_site_occupancy
  _atom_site_site_symmetry_order
  _atom_site_calc_flag
  _atom_site_refinement_flags_posn
  _atom_site_refinement_flags_adp
  _atom_site_refinement_flags_occupancy
  _atom_site_disorder_assembly
  _atom_site_disorder_group
 Ca1 Ca 0.0000 0.2500 0.1250 0.00490(6) Uani 1 4 d S T P . .
 Al3 Al 0.0000 0.0000 0.0000 0.00255(9) Uani 1 6 d S T P . .
 Si3 Si 0.0000 0.2500 0.3750 0.00342(8) Uani 1 4 d S T P . .
 O1 O 0.09863(4) 0.20447(4) 0.28830(4) 0.00486(8) Uani 1 1 d . . . . .

loop_
  _atom_site_aniso_label
  _atom_site_aniso_U_11
  _atom_site_aniso_U_22
  _atom_site_aniso_U_33
  _atom_site_aniso_U_23
  _atom_site_aniso_U_13
  _atom_site_aniso_U_12
 Ca1 0.00560(7) 0.00560(7) 0.00349(9) 0.000 0.000 0.00096(6)
 Al3 0.00255(9) 0.00255(9) 0.00255(9) -0.00012(7) -0.00012(7) -0.00012(7)
 Si3 0.00350(10) 0.00350(10) 0.00327(14) 0.000 0.000 0.000
 O1 0.00423(15) 0.00554(16) 0.00481(16) -0.00035(11) 0.00068(11) 0.00050(11)

_geom_special_details
;
 All esds (except the esd in the dihedral angle between two l.s. planes)
 are estimated using the full covariance matrix.  The cell esds are taken
 into account individually in the estimation of esds in distances, angles
 and torsion angles; correlations between esds in cell parameters are only
 used when they are defined by crystal symmetry.  An approximate (isotropic)
 treatment of cell esds is used for estimating esds involving l.s. planes.
;
loop_
  _geom_bond_atom_site_label_1
  _geom_bond_atom_site_label_2
  _geom_bond_distance
  _geom_bond_site_symmetry_2
  _geom_bond_publ_flag
 Ca1 Al3 3.32052(2) 20 ?
 Ca1 Al3 3.32052(2) . ?
 Ca1 Si3 2.96996(2) 54 ?
 Ca1 Si3 2.96996(3) . ?
 Ca1 O1 2.4911(5) 12 ?
 Ca1 O1 2.3300(5) 20 ?
 Ca1 O1 2.3300(5) 3 ?
 Ca1 O1 2.3300(5) 19_455 ?
 Ca1 O1 2.4911(5) 13 ?
 Ca1 O1 2.4911(5) 8_455 ?
 Ca1 O1 2.4911(5) 24 ?
 Ca1 O1 2.3300(5) . ?
 Al3 Ca1 3.32052(2) 10_545 ?
 Al3 Ca1 3.32052(2) 49 ?
 Al3 Ca1 3.32052(2) 58_565 ?
 Al3 Ca1 3.32052(2) 5_554 ?
 Al3 Ca1 3.32052(2) 53_556 ?
 Al3 O1 1.9321(5) 20 ?
 Al3 O1 1.9321(5) 24 ?
 Al3 O1 1.9321(5) 68 ?
 Al3 O1 1.9321(5) 72 ?
 Al3 O1 1.9321(5) 22 ?
 Al3 O1 1.9321(5) 70 ?
 Si3 Ca1 2.969963(15) 50_566 ?
 Si3 Ca1 3.63745(3) 10_545 ?
 Si3 Ca1 3.63745(3) 8_455 ?
 Si3 Ca1 3.63745(3) 79 ?
 Si3 Ca1 3.63745(3) 77_556 ?
 Si3 O1 1.6512(5) 76_556 ?
 Si3 O1 1.6512(5) 50_566 ?
 Si3 O1 1.6511(5) . ?
 Si3 O1 1.6512(5) 3 ?
 O1 Ca1 2.4912(5) 10_545 ?
 O1 Al3 1.9322(5) 20 ?

loop_
  _geom_angle_atom_site_label_1
  _geom_angle_atom_site_label_2
  _geom_angle_atom_site_label_3
  _geom_angle
  _geom_angle_site_symmetry_1
  _geom_angle_site_symmetry_3
  _geom_angle_publ_flag
 Al3 Ca1 Al3 101.5 . 20 ?
 Si3 Ca1 Al3 116.6 54 20 ?
 Si3 Ca1 Al3 63.4 . 20 ?
 Si3 Ca1 Al3 116.6 . . ?
 Si3 Ca1 Al3 63.4 54 . ?
 Si3 Ca1 Si3 180.0 . 54 ?
 O1 Ca1 Al3 125.449(12) 19_455 20 ?
 O1 Ca1 Al3 77.315(11) 13 . ?
 O1 Ca1 Al3 158.186(12) 8_455 . ?
 O1 Ca1 Al3 158.186(12) 13 20 ?
 O1 Ca1 Al3 96.150(12) 24 20 ?
 O1 Ca1 Al3 35.321(11) 24 . ?
 O1 Ca1 Al3 96.150(12) 12 . ?
 O1 Ca1 Al3 94.442(12) 3 20 ?
 O1 Ca1 Al3 99.482(12) . . ?
 O1 Ca1 Al3 77.315(11) 8_455 20 ?
 O1 Ca1 Al3 34.700(12) 20 . ?
 O1 Ca1 Al3 35.321(11) 12 20 ?
 O1 Ca1 Al3 34.700(12) . 20 ?
 O1 Ca1 Al3 125.449(12) 3 . ?
 O1 Ca1 Al3 99.481(12) 20 20 ?
 O1 Ca1 Al3 94.442(12) 19_455 . ?
 O1 Ca1 Si3 97.224(11) 12 . ?
 O1 Ca1 Si3 33.632(12) . . ?
 O1 Ca1 Si3 97.224(11) 13 . ?
 O1 Ca1 Si3 146.368(12) . 54 ?
 O1 Ca1 Si3 146.367(12) 19_455 . ?
 O1 Ca1 Si3 33.633(12) 20 54 ?
 O1 Ca1 Si3 82.776(11) 24 . ?
 O1 Ca1 Si3 33.633(12) 19_455 54 ?
 O1 Ca1 Si3 146.367(12) 20 . ?
 O1 Ca1 Si3 82.776(11) 13 54 ?
 O1 Ca1 Si3 33.633(12) 3 . ?
 O1 Ca1 Si3 97.224(11) 8_455 54 ?
 O1 Ca1 Si3 82.776(11) 8_455 . ?
 O1 Ca1 Si3 97.224(11) 24 54 ?
 O1 Ca1 Si3 82.776(11) 12 54 ?
 O1 Ca1 Si3 146.367(12) 3 54 ?
 O1 Ca1 O1 91.707(14) . 8_455 ?
 O1 Ca1 O1 70.10(2) 8_455 12 ?
 O1 Ca1 O1 123.550(11) . 13 ?
 O1 Ca1 O1 123.550(11) 20 8_455 ?
 O1 Ca1 O1 67.27(2) 20 19_455 ?
 O1 Ca1 O1 69.92(2) 19_455 8_455 ?
 O1 Ca1 O1 123.550(11) 3 12 ?
 O1 Ca1 O1 76.161(19) 3 8_455 ?
 O1 Ca1 O1 117.37(2) . 20 ?
 O1 Ca1 O1 111.84(2) 13 8_455 ?
 O1 Ca1 O1 157.92(2) 20 3 ?
 O1 Ca1 O1 76.161(19) . 24 ?
 O1 Ca1 O1 76.161(19) 19_455 13 ?
 O1 Ca1 O1 69.92(2) 20 24 ?
 O1 Ca1 O1 165.55(2) 13 12 ?
 O1 Ca1 O1 123.550(11) 19_455 24 ?
 O1 Ca1 O1 111.84(2) 24 12 ?
 O1 Ca1 O1 91.708(14) 3 24 ?
 O1 Ca1 O1 69.92(2) 3 13 ?
 O1 Ca1 O1 70.10(2) 13 24 ?
 O1 Ca1 O1 67.27(2) . 3 ?
 O1 Ca1 O1 165.55(2) 8_455 24 ?
 O1 Ca1 O1 117.37(2) 19_455 3 ?
 O1 Ca1 O1 69.92(2) . 12 ?
 O1 Ca1 O1 91.708(14) 20 13 ?
 O1 Ca1 O1 76.161(19) 20 12 ?
 O1 Ca1 O1 91.708(14) 19_455 12 ?
 O1 Ca1 O1 157.92(2) . 19_455 ?
 Ca1 Al3 Ca1 113.6 5_554 49 ?
 Ca1 Al3 Ca1 66.4 . 10_545 ?
 Ca1 Al3 Ca1 113.6 . 53_556 ?
 Ca1 Al3 Ca1 66.4 5_554 . ?
 Ca1 Al3 Ca1 180.0 5_554 53_556 ?
 Ca1 Al3 Ca1 113.6 10_545 53_556 ?
 Ca1 Al3 Ca1 113.6 49 10_545 ?
 Ca1 Al3 Ca1 113.6 5_554 58_565 ?
 Ca1 Al3 Ca1 180.0 58_565 10_545 ?
 Ca1 Al3 Ca1 66.4 49 58_565 ?
 Ca1 Al3 Ca1 66.4 49 53_556 ?
 Ca1 Al3 Ca1 113.6 . 58_565 ?
 Ca1 Al3 Ca1 66.4 58_565 53_556 ?
 Ca1 Al3 Ca1 66.4 5_554 10_545 ?
 Ca1 Al3 Ca1 180.0 49 . ?
 O1 Al3 Ca1 48.195(15) 24 . ?
 O1 Al3 Ca1 136.646(15) 68 . ?
 O1 Al3 Ca1 48.195(15) 68 53_556 ?
 O1 Al3 Ca1 85.099(15) 70 . ?
 O1 Al3 Ca1 43.354(15) 68 49 ?
 O1 Al3 Ca1 94.901(15) 22 . ?
 O1 Al3 Ca1 43.354(15) 70 53_556 ?
 O1 Al3 Ca1 48.195(15) 20 5_554 ?
 O1 Al3 Ca1 131.805(15) 70 10_545 ?
 O1 Al3 Ca1 85.099(15) 72 5_554 ?
 O1 Al3 Ca1 48.195(15) 72 49 ?
 O1 Al3 Ca1 94.901(15) 68 58_565 ?
 O1 Al3 Ca1 94.901(15) 72 53_556 ?
 O1 Al3 Ca1 85.099(15) 20 58_565 ?
 O1 Al3 Ca1 85.099(15) 22 49 ?
 O1 Al3 Ca1 43.354(15) 72 58_565 ?
 O1 Al3 Ca1 131.805(15) 72 . ?
 O1 Al3 Ca1 136.646(15) 24 58_565 ?
 O1 Al3 Ca1 48.195(15) 22 10_545 ?
 O1 Al3 Ca1 48.195(15) 70 58_565 ?
 O1 Al3 Ca1 136.646(15) 20 49 ?
 O1 Al3 Ca1 131.805(15) 22 58_565 ?
 O1 Al3 Ca1 131.805(15) 24 49 ?
 O1 Al3 Ca1 94.901(15) 24 5_554 ?
 O1 Al3 Ca1 131.805(15) 20 53_556 ?
 O1 Al3 Ca1 136.646(15) 70 5_554 ?
 O1 Al3 Ca1 85.099(15) 24 53_556 ?
 O1 Al3 Ca1 43.354(15) 22 5_554 ?
 O1 Al3 Ca1 136.646(15) 22 53_556 ?
 O1 Al3 Ca1 85.099(15) 68 10_545 ?
 O1 Al3 Ca1 131.805(15) 68 5_554 ?
 O1 Al3 Ca1 94.901(15) 20 10_545 ?
 O1 Al3 Ca1 43.354(15) 20 . ?
 O1 Al3 Ca1 136.646(15) 72 10_545 ?
 O1 Al3 Ca1 43.354(15) 24 10_545 ?
 O1 Al3 Ca1 94.901(15) 70 49 ?
 O1 Al3 O1 91.41(2) 20 24 ?
 O1 Al3 O1 88.59(2) 72 22 ?
 O1 Al3 O1 91.41(2) 68 72 ?
 O1 Al3 O1 180.00(3) 72 24 ?
 O1 Al3 O1 180.00(4) 70 22 ?
 O1 Al3 O1 91.41(2) 68 70 ?
 O1 Al3 O1 91.41(2) 20 22 ?
 O1 Al3 O1 88.59(2) 20 70 ?
 O1 Al3 O1 91.41(2) 24 22 ?
 O1 Al3 O1 91.41(2) 72 70 ?
 O1 Al3 O1 180.00(4) 68 20 ?
 O1 Al3 O1 88.59(2) 24 70 ?
 O1 Al3 O1 88.59(2) 20 72 ?
 O1 Al3 O1 88.59(2) 68 22 ?
 O1 Al3 O1 88.59(2) 68 24 ?
 Ca1 Si3 Ca1 180.0 . 50_566 ?
 Ca1 Si3 Ca1 114.1 50_566 10_545 ?
 Ca1 Si3 Ca1 114.1 50_566 8_455 ?
 Ca1 Si3 Ca1 99.6 79 8_455 ?
 Ca1 Si3 Ca1 99.6 79 10_545 ?
 Ca1 Si3 Ca1 131.8 10_545 8_455 ?
 Ca1 Si3 Ca1 65.9 . 10_545 ?
 Ca1 Si3 Ca1 114.1 . 77_556 ?
 Ca1 Si3 Ca1 99.594(1) 77_556 10_545 ?
 Ca1 Si3 Ca1 65.9 50_566 77_556 ?
 Ca1 Si3 Ca1 65.9 . 8_455 ?
 Ca1 Si3 Ca1 65.9 50_566 79 ?
 Ca1 Si3 Ca1 99.6 77_556 8_455 ?
 Ca1 Si3 Ca1 131.8 77_556 79 ?
 Ca1 Si3 Ca1 114.1 . 79 ?
 O1 Si3 Ca1 107.608(18) 76_556 79 ?
 O1 Si3 Ca1 35.725(18) 3 8_455 ?
 O1 Si3 Ca1 35.725(18) 76_556 77_556 ?
 O1 Si3 Ca1 78.987(17) 3 79 ?
 O1 Si3 Ca1 51.406(18) 76_556 50_566 ?
 O1 Si3 Ca1 35.725(18) 50_566 79 ?
 O1 Si3 Ca1 107.607(18) . 8_455 ?
 O1 Si3 Ca1 51.405(18) . . ?
 O1 Si3 Ca1 128.594(18) 50_566 . ?
 O1 Si3 Ca1 128.594(18) 3 50_566 ?
 O1 Si3 Ca1 78.988(17) . 77_556 ?
 O1 Si3 Ca1 51.406(18) 50_566 50_566 ?
 O1 Si3 Ca1 51.406(18) 3 . ?
 O1 Si3 Ca1 35.726(18) . 10_545 ?
 O1 Si3 Ca1 78.987(17) 76_556 8_455 ?
 O1 Si3 Ca1 134.455(17) 76_556 10_545 ?
 O1 Si3 Ca1 134.455(17) 50_566 8_455 ?
 O1 Si3 Ca1 107.608(18) 3 10_545 ?
 O1 Si3 Ca1 128.595(18) . 50_566 ?
 O1 Si3 Ca1 78.987(17) 50_566 10_545 ?
 O1 Si3 Ca1 134.456(17) . 79 ?
 O1 Si3 Ca1 128.594(18) 76_556 . ?
 O1 Si3 Ca1 107.608(18) 50_566 77_556 ?
 O1 Si3 Ca1 134.455(17) 3 77_556 ?
 O1 Si3 O1 102.81(4) 76_556 50_566 ?
 O1 Si3 O1 112.901(19) . 50_566 ?
 O1 Si3 O1 102.81(4) . 3 ?
 O1 Si3 O1 112.900(19) 3 50_566 ?
 O1 Si3 O1 112.900(19) . 76_556 ?
 O1 Si3 O1 112.900(19) 76_556 3 ?
 Ca1 O1 Ca1 97.904(18) . 10_545 ?
 Al3 O1 Ca1 96.482(19) 20 10_545 ?
 Al3 O1 Ca1 101.95(2) 20 . ?
 Si3 O1 Ca1 121.51(3) . 10_545 ?
 Si3 O1 Ca1 94.96(2) . . ?
 Si3 O1 Al3 135.70(3) . 20 ?

loop_
  _refln_index_h
  _refln_index_k
  _refln_index_l
  _refln_F_squared_meas
  _refln_F_squared_sigma
  _refln_scale_group_code
 0 -2 0 2.12056 5.18384 9
 -2 0 0 0.95147 25.9696 2
 2 0 0 5.84194 4.39598 1
 2 0 0 6.05714 7.53551 3
 -2 0 0 10.8106 9.14186 1
 0 2 0 4.56961 3.51653 5
 0 -2 0 20.4473 8.67854 5
 0 -2 0 10.0344 18.4065 7
 0 -2 0 12.2578 7.50839 10
 0 2 0 0.92982 1.13242 10
 2 0 0 4.96753 14.9728 2
 0 2 0 7.13577 17.9161 7
 0 -2 0 21.005 9.06769 6
 1 -1 -2 15.1342 31.8952 7
 -2 -1 1 53.668 12.3462 1
 1 -1 -2 48.1764 12.5755 5
 1 -2 1 9.04583 16.6274 9
 -1 -1 2 11.2595 23.0559 2
 1 1 -2 22.3278 10.0493 3
 -2 1 1 32.3481 34.684 2
 -1 2 1 3.8238 6.58594 5
 -2 1 1 10.6326 10.3478 5
 -1 2 1 0.18095 7.31759 10
 -1 2 1 29.6323 9.90909 3
 -1 -1 2 8.0579 2.73441 1
 1 -2 -1 27.6936 26.6394 2
 -1 1 2 51.7173 11.5619 9
 -1 1 2 6.1804 9.94699 1
 1 2 1 107.339 19.7289 10
 -2 -1 1 21.0631 19.2116 2
 -2 -1 1 25.3138 6.6063 3
 1 -2 1 15.6206 14.9456 5
 -1 2 1 25.9709 11.701 1
 -1 1 2 48.2662 17.5678 5
 2 1 -1 17.2993 29.3482 2
 -1 1 2 1.02451 20.9439 2
 1 -2 -1 5.68192 8.01707 1
 1 -1 -2 43.4671 12.2177 9
 2 -1 -1 28.2977 16.9606 2
 -2 1 1 3.00579 11.9642 1
 2 -1 -1 6.14522 6.01727 3
 -1 -1 2 31.0989 10.2595 3
 -1 2 1 26.4011 18.2278 2
 1 -2 -1 9.77721 5.99766 9
 2 -1 -1 20.7186 12.1144 9
 1 -2 1 8.47825 2.60815 10
 1 -2 -1 13.9553 8.28068 5
 -1 -2 -1 147.202 25.2273 10
 -1 1 2 60.7025 36.7356 7
 1 -1 -2 24.9476 10.3146 6
 1 -1 -2 35.8883 16.0507 3
 -2 1 1 13.6269 9.1937 6
 2 -1 -1 11.5467 4.3105 10
 1 -2 -1 8.57489 19.049 7
 1 -1 -2 49.0105 13.5404 10
 -1 -2 -1 81.9835 18.0273 9
 -1 1 2 50.1792 12.9595 10
 1 1 -2 13.3051 6.54884 2
 1 1 -2 41.5831 15.785 1
 -1 1 2 37.0022 11.7692 3
 2 -1 -1 3.23541 3.3263 6
 -2 1 1 7.04299 10.9835 9
 1 -1 -2 56.2991 46.5873 2
 -1 2 1 1.23509 1.68175 6
 1 -2 -1 7.67863 5.36956 3
 1 -1 -2 23.5978 7.90004 1
 2 1 -1 50.5213 13.8243 1
 2 1 -1 50.9408 12.1649 3
 -1 2 1 19.1738 33.0241 7
 2 -1 -1 15.9061 11.7934 1
 1 2 1 111.665 18.9653 9
 -1 1 2 60.9349 18.2419 6
 1 -2 -1 20.5803 4.60834 6
 -2 2 0 165.666 30.8198 9
 -2 2 0 107.328 26.9337 10
 2 -2 0 131.473 51.8491 2
 0 -2 -2 162.75 27.2736 9
 -2 0 2 238.89 27.1606 5
 0 2 2 158.006 25.9943 1
 0 -2 -2 175.082 29.4999 6
 0 -2 -2 208.159 76.1119 7
 -2 0 2 221.653 30.8353 3
 0 2 2 154.717 25.5 9
 -2 2 0 81.2267 16.1827 1
 2 -2 0 116.813 18.4146 1
 -2 2 0 193.156 28.8685 6
 2 0 -2 128.692 43.7321 2
 2 -2 0 106.755 18.3341 3
 -2 2 0 224.035 30.6556 5
 2 0 -2 200.294 56.9967 7
 -2 0 2 276.067 58.2909 7
 0 2 2 155.139 29.4282 5
 2 -2 0 94.0858 52.7517 7
 2 0 -2 124.376 21.6274 1
 0 -2 -2 134.897 22.0355 5
 0 2 2 137.873 23.6397 6
 -2 0 2 173.722 26.0016 1
 0 2 2 183.563 28.3268 10
 2 0 -2 222.934 25.5624 6
 2 -2 0 131.694 20.1963 6
 -2 2 0 87.3687 16.1672 3
 -2 2 0 133.223 57.9524 2
 2 0 -2 143.366 25.3622 3
 0 2 2 185.68 26.1932 3
 2 -2 0 113.17 20.4703 5
 2 0 -2 213.412 24.6499 5
 -2 2 0 299.658 81.9354 7
 2 -2 0 168.903 29.0898 10
 0 -2 -2 159.043 26.857 10
 2 -2 0 122.766 26.8994 9
 0 2 2 200.908 83.9696 7
 -2 0 2 173.71 22.6716 6
 -2 0 2 260.663 70.0719 2
 0 2 2 264.329 71.0127 2
 -2 2 2 33.2387 28.1686 11
 2 -2 -2 4.16478 57.0674 7
 -2 2 2 3.90831 8.19863 3
 -2 -2 2 50.6699 37.8674 2
 2 -2 -2 2.89803 9.72562 3
 2 -2 -2 4.70508 8.64026 10
 2 -2 -2 7.40255 4.64648 5
 2 2 -2 12.0757 13.5591 1
 -2 -2 2 8.41665 8.14967 1
 -2 -2 2 8.77915 9.04221 3
 -2 2 2 15.5358 38.6301 7
 -2 2 2 5.56733 16.6343 10
 2 -2 -2 1.89273 5.40603 6
 -2 2 2 5.0038 2.13293 6
 2 -2 -2 19.2439 13.0077 1
 -2 2 2 25.5202 10.5615 9
 2 2 -2 18.1275 19.4703 2
 2 -2 -2 17.4599 8.7073 9
 -2 2 2 21.6217 36.7702 2
 2 -2 -2 37.0093 32.3658 2
 -3 1 0 33.2573 44.6438 2
 -1 0 3 29.9055 16.5575 1
 0 -3 1 24.1018 24.3152 7
 3 0 -1 36.6023 33.7641 2
 -1 3 0 10.5944 7.06326 5
 3 -1 0 22.8751 18.8901 10
 0 3 1 17.8021 10.8028 9
 0 -3 -1 23.277 11.4159 9
 0 -3 -1 25.9268 8.27759 1
 -1 -3 0 2.46508 10.5387 10
 0 -3 -1 57.6284 15.353 2
 3 0 -1 14.4942 8.07562 1
 3 1 0 15.2654 4.13142 1
 0 3 -1 23.5413 25.0738 7
 3 0 -1 0.23447 5.19341 9
 3 0 -1 4.33272 3.95498 5
 0 3 -1 12.2297 5.72034 6
 1 0 -3 7.30171 12.2616 3
 -1 0 3 36.6927 40.5453 2
 3 0 -1 0.98976 2.43582 6
 3 -1 0 10.0991 9.77756 3
 -3 0 1 1.02124 26.8347 2
 0 3 1 3.67612 3.4489 5
 1 3 0 3.30756 7.93553 6
 0 -3 -1 23.749 8.06476 3
 0 -3 1 44.9262 12.259 10
 0 3 -1 14.3892 13.6393 10
 0 -3 1 5.5802 2.28205 5
 0 3 1 15.1514 19.0449 2
 1 -3 0 18.2047 3.18094 9
 0 -3 1 17.5405 4.67245 6
 0 3 1 17.3843 6.16664 10
 0 -3 -1 4.21735 5.59753 5
 -1 3 0 6.98589 13.4524 7
 1 -3 0 26.9446 9.3923 10
 -1 -3 0 8.65084 9.54481 9
 0 3 -1 15.8141 16.8498 9
 0 3 1 26.6239 37.9801 7
 0 3 1 25.0397 5.16375 1
 1 3 0 21.8003 9.54928 10
 0 3 1 39.4147 8.9299 3
 0 -3 -1 22.6264 12.0978 6
 0 3 -1 17.8355 10.9054 5
 -1 3 0 9.77266 2.26585 6
 0 3 1 8.67776 4.13437 6
 -1 3 0 5.58884 7.17477 9
 1 0 -3 2.83535 8.63112 1
 1 -3 0 4.79494 12.5163 2
 -1 0 3 25.2986 13.2177 3
 3 -1 0 14.4871 32.5465 2
 0 -3 -1 13.0806 10.0587 10
 -1 -3 0 5.25761 10.3503 6
 -1 3 0 5.24503 4.96834 2
 -3 1 0 13.1151 14.6994 1
 0 -3 1 31.148 12.2367 9
 1 0 -3 21.2941 30.8554 2
 -1 -3 0 17.2379 33.3981 7
 -3 1 2 476.422 44.6356 6
 1 -3 -2 423.41 43.8625 1
 -3 2 1 548.814 54.3627 10
 -1 2 3 296.629 45.2327 5
 1 -2 -3 286.804 42.148 10
 -1 3 2 400.221 49.952 10
 3 1 -2 447.865 32.1599 5
 1 3 2 461.59 58.957 11
 -3 -2 1 310.416 32.9173 1
 -1 3 2 371.817 52.215 11
 2 -3 1 643.915 64.026 5
 -2 3 1 582.416 46.9661 1
 -1 2 3 280.928 99.7312 7
 2 -3 -1 587.555 51.3144 1
 -2 3 -1 502.144 81.8625 9
 -3 -2 1 337.81 32.2381 3
 3 -2 -1 496.883 48.8957 5
 2 3 1 360.735 41.248 9
 2 1 -3 732.89 134.56 2
 -1 2 3 308.94 45.0495 3
 -1 3 2 416.853 45.8078 6
 -2 3 -1 485.245 78.5723 10
 2 -1 -3 278.141 89.3464 2
 1 -3 -2 354.941 47.7985 9
 -3 -2 1 361.134 77.5655 2
 3 1 -2 460.848 46.8227 3
 -1 -2 3 729.621 142.086 2
 3 2 -1 329.641 34.5546 3
 -2 1 3 404.666 114.004 7
 -3 2 1 501.173 57.4459 9
 2 -3 -1 519.508 51.622 6
 -3 2 1 529.43 51.5611 5
 -3 2 1 554.772 50.5769 6
 3 -2 -1 506.366 122.481 7
 2 -3 -1 769.727 141.941 7
 -1 -2 3 729.927 57.827 3
 3 -2 -1 510.595 50.878 6
 -2 1 3 311.781 43.976 1
 1 3 -2 421.129 53.5313 10
 1 3 -2 353.145 56.5172 9
 2 3 -1 318.321 25.3267 10
 -2 1 3 313.252 35.7553 9
 3 2 -1 316.112 61.9248 2
 -1 2 3 301.813 43.3513 6
 1 -2 -3 313.945 45.7607 6
 3 1 -2 491.91 34.0356 6
 2 1 -3 680.67 53.6354 6
 -1 -3 -2 432.606 52.6916 6
 3 -1 -2 481.937 45.1394 5
 -2 1 3 246.803 85.7874 2
 3 -1 -2 321.346 91.9331 2
 2 -1 -3 317.273 99.1227 7
 2 -3 1 651.096 87.2228 9
 -2 1 3 348.249 43.1589 5
 1 -3 -2 419.902 93.9734 2
 -2 1 3 264.508 39.5339 4
 -2 -3 1 317.99 27.8391 10
 -3 1 2 508.15 102.659 7
 1 3 2 519.933 55.6851 5
 -2 -1 3 597.653 44.3169 6
 2 1 -3 648.127 49.8448 5
 2 -3 -1 594.118 58.2937 9
 1 -3 -2 232.652 88.7337 7
 -3 1 2 405.872 41.5679 9
 -3 -1 2 434.689 30.1275 6
 -2 3 1 601.646 112.805 2
 1 -2 -3 290.109 42.4483 5
 3 1 -2 491.798 84.679 7
 2 -1 -3 251.608 40.6404 6
 -2 -1 3 613.258 45.6267 5
 -3 -1 2 451.383 32.0555 5
 2 -3 -1 616.649 51.1098 3
 -2 3 1 507.51 51.3248 6
 -3 1 2 393.142 36.5655 10
 -1 2 3 266.48 91.3218 2
 2 -3 1 725.564 62.9015 6
 -2 3 1 513.818 53.9115 10
 -3 2 1 370.438 99.1155 2
 3 -1 -2 474.672 50.0239 3
 2 -1 -3 353.39 40.9433 9
 -1 3 2 404.01 47.8888 9
 -2 -1 3 699.861 60.5317 1
 -2 1 3 382.318 48.6151 6
 -1 2 3 270.506 41.8055 11
 -2 -1 3 513.835 53.2591 3
 -1 2 3 241.096 41.6256 4
 -1 -3 -2 255.389 92.3728 7
 -1 3 2 409.494 42.3479 3
 -3 1 2 499.145 46.8421 5
 -2 3 -1 512.238 79.8857 11
 2 3 1 412.699 44.2148 10
 1 3 2 490.467 51.5144 6
 -1 2 3 277.616 43.2424 1
 2 -3 -1 467.602 99.9699 2
 3 -2 -1 502.896 46.9103 1
 1 -3 -2 506.224 56.9058 10
 -2 1 3 311.632 41.3901 3
 -2 3 1 463.868 47.6114 5
 1 -2 -3 206.366 35.9895 9
 -1 3 2 372.564 46.0737 5
 -3 -1 2 471.509 73.048 7
 -2 3 -1 652.99 146.867 7
 3 -2 -1 524.118 56.6115 9
 -2 3 1 488.709 114.173 7
 2 -1 -3 306.722 36.1454 10
 3 -1 -2 397.013 39.5208 9
 -3 1 2 441.06 116.066 2
 2 -3 -1 532.82 53.8713 5
 2 1 -3 631.198 55.4028 3
 -3 -1 2 419.039 43.7176 3
 -2 1 3 394.114 39.6874 10
 -3 2 1 439.575 47.9142 4
 -1 -3 2 553.475 37.7917 3
 3 -2 -1 506.666 49.4681 3
 2 1 -3 598.935 56.8595 1
 -2 -1 3 488.874 94.6118 7
 1 3 2 645.647 59.2722 10
 3 2 -1 263.064 28.873 1
 -3 1 2 425.535 50.1533 1
 -1 -3 -2 544.838 58.4287 10
 3 -1 -2 478.375 42.1445 10
 -1 2 3 349.113 44.5898 9
 -1 3 2 460.654 48.3137 1
 -1 -3 2 493.074 47.9808 9
 1 -2 -3 314.11 43.8202 1
 1 -2 -3 335.141 118.069 7
 -1 -3 2 638.206 90.0697 2
 -3 2 1 271.947 81.1374 7
 -2 3 -1 522.453 60.475 6
 -2 3 -1 348.933 50.3602 8
 1 -2 -3 176.793 36.8932 2
 -2 1 3 257.603 40.985 8
 -3 1 2 376.722 46.3105 3
 -1 2 3 316.981 41.5525 10
 2 -1 -3 347.772 46.5796 3
 -2 3 1 521.26 55.7668 8
 -1 -3 -2 567.683 58.5149 9
 2 3 -1 292.781 26.8684 9
 -3 2 1 410.827 46.4636 8
 -2 3 -1 655.625 71.4914 5
 -2 3 1 452.089 53.6716 11
 2 -1 -3 294.245 40.0038 5
 -3 -1 2 532.197 49.1745 1
 1 -3 -2 364.373 45.2662 5
 1 3 2 476.172 54.6295 9
 3 1 -2 421.195 97.0692 2
 1 3 2 359.715 110.64 7
 1 -2 -3 291.693 44.1441 3
 2 1 -3 662.87 112.117 7
 -2 -1 3 745.537 143.175 2
 -2 -3 1 284.109 27.9165 9
 2 -3 -1 676.928 63.3323 10
 1 -3 -2 384.955 46.1215 6
 -1 -3 2 483.091 43.0383 10
 -3 2 1 554.343 48.848 1
 -1 2 3 276.263 43.969 8
 -2 3 1 520.768 44.7199 3
 -1 -3 -2 503.429 58.6288 5
 3 -1 -2 510.02 48.7015 6
 3 -2 -1 619.403 58.6284 10
 -1 3 2 425.901 50.1585 8
 2 -3 1 648.456 139.998 7
 -2 3 1 627.605 59.5527 9
 3 -2 -1 650.628 131.783 2
 3 -1 -2 449.087 110.928 7
 -3 1 2 424.539 50.4683 4
 -1 3 2 390.836 92.8986 7
 -1 3 2 429.08 97.06 2
 2 -3 1 708.99 79.3538 10
 -3 -1 2 410.145 101.249 2
 -3 0 3 4.80737 11.3479 3
 0 -3 -3 28.5436 9.4594 9
 3 0 -3 22.45 11.17 1
 -3 0 3 21.0929 8.71691 9
 -3 3 0 12.7005 7.12205 4
 0 -3 -3 44.2453 77.7775 7
 0 -3 -3 2.75623 14.5353 6
 0 3 3 31.0191 32.006 7
 -3 3 0 25.4996 58.2505 2
 0 3 3 2.67033 7.92195 1
 3 -3 0 32.9472 18.3281 10
 3 0 -3 9.62174 3.1624 3
 -3 0 3 7.97552 5.1398 5
 3 0 -3 21.9859 13.011 6
 -3 3 0 30.7278 6.04526 11
 -3 0 3 2.38427 8.71134 4
 -3 0 3 7.06349 3.72532 10
 3 0 -3 6.74846 4.93026 9
 -3 3 0 1.6764 14.0918 9
 3 0 -3 24.7164 12.3685 10
 -3 3 0 13.2133 3.72873 5
 3 0 -3 24.4142 48.0672 2
 0 -3 -3 40.4662 17.8788 10
 3 -3 0 9.6903 4.35404 5
 -3 3 0 22.8863 20.1074 10
 -3 3 0 6.69605 8.73938 1
 0 3 3 31.6952 56.4399 2
 -3 0 3 2.25003 13.7698 1
 0 3 3 24.4256 18.5988 6
 0 3 3 0.995 12.7239 3
 0 3 3 15.7673 4.44552 11
 3 -3 0 43.3838 48.6485 2
 -3 0 3 14.3016 13.0294 6
 0 3 3 3.00266 14.7503 9
 3 0 -3 3.84973 12.435 5
 0 3 3 9.23458 13.9745 8
 3 2 -3 35759.2 447.046 3
 3 2 -3 34914.7 969.977 2
 -3 2 3 34581.8 501.11 4
 -3 3 2 34351.3 453.646 3
 -2 3 3 36799.2 508.187 6
 3 -2 -3 35126.4 499.954 6
 -3 2 3 38582.2 522.983 1
 -2 -3 3 32741.7 457.928 9
 3 -3 -2 32088.1 468.817 9
 -2 3 3 36889.7 548.313 8
 -2 3 3 35306 1129.12 7
 3 -2 -3 33656.5 1112.85 7
 3 -3 -2 39216.1 534.168 6
 -3 2 3 35780.7 494.248 3
 -3 -3 2 35341 356.363 1
 3 2 -3 39159.6 764.172 7
 2 -3 -3 33067.4 481.431 9
 -3 -2 3 36239.1 446.507 3
 3 -3 -2 29173.2 975.309 2
 2 3 -3 37576.3 944.541 2
 3 3 -2 33105.5 347.946 1
 -2 3 3 33186.1 481.686 9
 -3 2 3 33867 463.088 11
 3 -2 -3 28629.7 409.469 9
 3 2 -3 35943.4 435.58 1
 -2 -3 3 35881.1 390.493 1
 -2 3 3 35926.6 518.03 4
 -3 3 2 37103.6 509.914 9
 -3 2 3 33743.9 461.459 6
 -2 3 3 36752.5 512.49 5
 3 -2 -3 37153.4 517.254 1
 -3 3 2 32976.3 459.585 4
 -3 -2 3 34140.3 621.342 7
 -3 2 3 36645.3 1140.53 2
 -3 2 3 34920.6 455.829 9
 3 -3 -2 27976.4 432.321 1
 3 2 -3 37875.8 323.815 6
 3 -3 -2 28981.5 442.782 3
 2 -3 -3 32657.6 1056.97 2
 -3 2 3 33552.3 490.938 8
 -2 -3 3 38078.1 449.176 10
 -2 -3 3 34510.9 379.765 3
 -2 3 3 34716.1 480.815 3
 2 -3 -3 33623.3 474.047 1
 3 -2 -3 32052.7 450.469 10
 -3 3 2 37231 472.88 1
 -3 3 2 36192.6 1051.7 2
 3 -2 -3 35669.5 517.402 3
 3 -2 -3 34316.6 481.043 5
 -2 3 3 36928.8 1122.73 2
 -3 3 2 36424.4 485.845 10
 -3 2 3 35480.1 1081.29 7
 -2 -3 3 35811 899.514 2
 3 3 -2 32949.5 794.046 2
 -3 -3 2 33612.7 796.132 2
 3 -2 -3 35240 1130.62 2
 2 -3 -3 32224.7 1128.11 7
 -3 3 2 37843.3 499.402 5
 -3 3 2 34293.7 1063.24 7
 -2 3 3 35483 485.105 10
 2 -3 -3 34933.3 491.192 3
 2 -3 -3 41194.7 559.604 10
 3 -3 -2 36828.1 503.906 5
 -3 2 3 35072.7 478.271 5
 2 3 -3 38191.9 420.378 1
 3 -3 -2 34793.4 496.972 10
 2 -3 -3 29505.2 497.785 6
 -2 3 3 32946.5 500.935 11
 -3 3 2 37673.8 514.537 11
 2 -3 -3 31137.1 480.038 5
 -3 -2 3 38259.6 1017.88 2
 -3 3 2 36928.3 519.142 8
 -3 3 2 35248.6 481.779 6
 3 -3 -2 37148.6 1191.27 7
 4 1 -1 20.7411 12.8944 5
 4 -1 -1 22.4656 11.079 5
 1 -4 1 73.4784 60.0841 2
 -1 1 4 7.62138 11.47 5
 1 4 -1 1.70936 2.31095 5
 1 -4 -1 15.6797 33.4182 2
 1 -1 -4 20.0056 77.6905 2
 -4 1 1 1.14488 7.71628 6
 4 -1 -1 10.2685 16.4055 10
 1 4 1 11.1586 9.10885 5
 -1 -4 1 22.2657 14.8779 9
 1 4 1 1.77465 8.91504 9
 -4 1 1 2.96468 12.2523 4
 -4 1 1 10.142 7.30466 1
 4 -1 -1 23.9071 15.6012 2
 4 1 -1 54.6749 43.4278 7
 -4 1 1 18.1577 21.8919 10
 -1 -4 -1 44.6416 61.5117 7
 -1 4 1 8.31617 6.53868 10
 -1 -4 1 10.6715 5.17962 5
 -1 -4 -1 16.1326 6.97504 9
 -1 4 1 13.5193 9.09145 1
 -1 1 4 0.79796 5.3781 1
 1 4 -1 18.4184 13.6905 9
 1 4 1 20.8503 14.2749 6
 -1 4 -1 0.51976 8.36339 6
 -1 4 1 23.3938 10.0783 8
 -1 -4 1 33.5421 22.0127 7
 1 -4 -1 27.8095 6.98148 5
 -4 -1 1 19.4104 15.0008 3
 1 4 1 1.49642 12.3027 10
 -1 4 1 1.79686 27.8804 2
 4 -1 -1 17.0435 7.99278 3
 1 -4 1 6.74027 10.317 5
 -1 4 -1 16.0038 17.573 9
 4 1 -1 16.4796 11.5639 1
 1 4 -1 9.77236 7.96304 10
 1 -4 -1 6.58128 5.95104 9
 4 -1 -1 20.7503 2.88878 6
 1 4 -1 0.64702 3.30962 6
 1 -4 1 62.1021 16.0318 1
 1 -4 -1 87.5083 30.5244 7
 1 -4 -1 19.3742 2.20706 1
 1 -4 -1 2.92714 6.28008 3
 1 -4 1 21.7253 10.8987 9
 -1 -4 -1 23.4104 8.40975 5
 -1 4 1 3.76175 16.6843 11
 4 -1 -1 4.7553 7.3871 1
 -4 -1 1 15.0396 43.2216 2
 4 1 -1 14.2388 6.93936 3
 -1 -4 1 48.3406 17.8093 10
 -4 1 1 10.0749 16.2318 7
 4 -1 -1 21.8487 11.3829 9
 1 -4 -1 13.5407 18.7586 10
 -4 -1 1 14.1096 10.726 4
 -1 4 1 60.2236 53.6338 7
 1 -4 1 15.9402 15.7642 10
 1 -4 1 47.8774 10.7295 3
 -4 1 1 1.44612 28.913 2
 -1 4 1 9.09749 8.53552 3
 1 -4 1 3.90518 22.8781 7
 -1 4 1 3.39132 11.0409 5
 1 -4 -1 47.4424 23.0806 6
 4 1 -1 36.4432 15.6687 6
 4 1 -1 25.8805 29.1875 2
 -4 1 1 10.4776 22.331 3
 1 -1 -4 19.2811 19.0668 1
 -1 -4 -1 15.7135 9.96192 6
 -4 1 1 8.18109 14.1946 5
 1 -4 1 19.6043 14.8845 6
 -1 1 4 52.0984 74.4618 7
 1 4 1 22.4731 22.4719 11
 -1 4 1 8.43654 12.2246 6
 -1 4 -1 20.8461 12.8236 10
 -1 -4 -1 85.8148 28.7634 10
 1 4 -1 9.62322 31.4208 7
 -4 1 1 3.85503 27.5241 9
 -1 4 1 41.7954 21.3789 9
 -1 1 4 4.86766 15.8003 6
 0 -4 -2 422099 3813.32 7
 4 -2 0 436611 4078.8 7
 -2 2 4 88732.5 874.11 8
 -4 -2 2 84935.3 1457.75 2
 -2 4 -2 83773.1 1253.43 11
 -2 4 -2 77315 1243.68 10
 -4 2 2 90158 1774.69 2
 -2 4 2 85025.6 740.889 4
 -2 2 4 88848.3 1898.36 2
 -2 4 2 87531.1 1752.69 7
 2 -2 -4 99632.1 2077.4 7
 -2 2 4 92719.6 1901.13 7
 2 -2 -4 94482.7 878.007 6
 -2 -2 4 95095.8 1774.01 2
 2 2 -4 87393.9 1730.07 2
 2 -4 -2 84896.3 1590.4 2
 2 -4 2 109507 1318.3 9
 4 2 -2 85303.4 1522.57 2
 2 4 2 90718.8 882.532 11
 2 4 -2 96104.5 1161.71 2
 -2 -4 -2 90056.2 862.038 10
 2 -4 2 100867 1200.91 10
 4 -2 -2 88760.2 1786.87 2
 4 -2 -2 92136 1814.37 7
 4 2 -2 99470.8 1097.67 7
 -4 -2 2 103745 1316.84 7
 2 -4 -2 87707.3 834.52 10
 2 -2 -4 96577.6 1972.53 2
 -4 2 2 92003.1 1733.67 7
 2 -4 -2 84824.6 1858.98 7
 -2 4 2 88306.4 1563.77 2
 1 -4 -3 47006.3 558.884 1
 -3 -1 4 44701.6 1022.65 7
 3 -1 -4 45043.9 578.694 6
 3 -4 1 49572.2 1442.86 7
 4 1 -3 41807.7 549.897 3
 4 -1 -3 46584.7 1357.22 2
 3 -4 1 51220 636.688 6
 -3 4 -1 46642.7 974.425 9
 -3 4 -1 45538.3 688.629 6
 -4 1 3 47727.9 1179.21 7
 -4 3 1 49929.1 557.301 3
 -1 -4 3 45812.2 560.486 10
 -1 4 3 45157.5 1345.6 7
 -4 3 1 47516.4 561.03 4
 -1 3 4 46719.7 638.191 11
 -3 1 4 39830.6 569.182 8
 -4 1 3 47620 521.193 6
 -1 4 3 44589.3 538.978 1
 -3 4 -1 50860.6 908.373 11
 -3 4 1 46014.5 628.935 11
 3 1 -4 43130.8 553.564 1
 -3 1 4 48986.5 628.769 3
 -1 4 3 46014 605.803 6
 3 -4 -1 52772.2 1446.01 7
 1 -3 -4 46664.5 632.304 9
 -4 3 1 46670.9 1203.28 2
 3 -1 -4 44475.8 1288.04 7
 1 -4 -3 48742.9 659.127 10
 -1 4 3 47750.1 664.081 8
 -4 -1 3 42272.1 536.76 4
 -4 1 3 43540.5 570.091 1
 -1 -4 -3 44315.9 642.954 5
 -4 1 3 44740.8 1300.8 2
 -4 1 3 43099.6 574.321 4
 -3 1 4 40807.4 514.064 11
 4 -1 -3 45808.2 1246.04 7
 -1 4 3 43554.2 1195.15 2
 1 4 3 48897.9 1470.33 7
 -4 1 3 47321.5 550.666 8
 -4 -1 3 45665.4 1243.5 2
 -1 4 3 47013.4 616.444 5
 -3 -1 4 45340.8 572.459 3
 3 -4 -1 47844 643.137 10
 3 1 -4 43368.4 1122.72 7
 3 1 -4 43166.4 579.267 3
 -3 1 4 42543.1 1208.99 7
 -4 3 1 47830.2 602.665 5
 3 1 -4 42327.6 1257.34 2
 1 -3 -4 44445.9 641.336 6
 3 -4 1 51218.6 803.586 9
 1 4 3 45443.6 662.839 8
 -4 -3 1 48133.3 1192.12 2
 -3 4 -1 46355.3 879.392 10
 -1 4 3 47239.4 549.968 3
 4 -1 -3 44878.4 606.773 3
 -4 3 1 47032 589.433 8
 3 -4 1 48843.6 1372.2 2
 -1 3 4 44437.1 662.999 8
 -3 4 1 44725.5 605.685 10
 -1 4 3 47749.8 659.399 11
 1 -4 -3 47527.6 1465.5 7
 -4 3 1 48517.2 714.179 9
 4 -1 -3 49105.4 501.624 10
 4 -1 -3 47070.7 594.926 1
 -3 4 1 45297.6 576.744 8
 -4 3 1 48700.4 651.179 10
 -1 4 3 41296.9 558.202 4
 4 -3 -1 52866.3 1466.33 7
 -1 3 4 49428.7 629.275 3
 3 -4 -1 44324.2 605.257 9
 -3 -4 1 46535.5 963.271 2
 -3 1 4 47574.2 1396.73 2
 -4 3 1 47380.9 571.354 6
 -1 -4 3 45725.7 597.24 9
 -1 3 4 47884.5 1387.75 2
 3 -1 -4 44647.9 614.523 3
 4 -3 -1 50752.9 629.13 6
 -4 3 1 47139.2 532.754 1
 1 -4 -3 46574.9 576.304 3
 -1 -4 -3 42844 633.417 10
 3 -1 -4 44333.7 500.537 9
 -3 4 1 39698.8 1199.07 7
 4 -3 -1 49122.1 640.005 10
 4 1 -3 44702.9 966.634 7
 3 4 -1 42212.9 735.542 2
 3 -4 -1 47558.7 539.666 3
 -3 4 -1 51167.5 716.96 8
 -3 -1 4 43977.1 577.274 1
 -4 3 1 53890.2 695.982 11
 -3 4 1 41367.4 1054.1 2
 -3 -1 4 46949.2 609.787 4
 -1 3 4 48296.5 657.682 4
 -3 1 4 43466.8 552.597 5
 4 3 -1 45748.2 980.526 2
 3 -1 -4 46668.6 570.581 5
 1 -4 -3 48474.4 1292.08 2
 1 -4 -3 47428.9 621.49 9
 -4 3 1 45979.6 1306.83 7
 4 -1 -3 43568.4 521.922 5
 1 -3 -4 43612.5 607.144 1
 -3 4 1 46862.8 650.938 9
 1 -4 -3 46792.2 643.232 6
 1 -3 -4 46805.1 644.807 10
 4 -3 -1 44473.1 567.182 5
 -4 -1 3 41864 860.996 7
 3 -1 -4 41903.5 1332.76 2
 -1 3 4 46903.9 647.339 5
 1 4 3 42980.6 633.873 11
 -3 4 1 42978.3 513.754 4
 1 -3 -4 45419.4 1505.65 7
 3 -4 -1 46412.7 585.093 5
 1 -3 -4 45455 634.871 5
 -4 -1 3 43415 525.499 3
 -3 1 4 43203.4 497.079 9
 -3 4 1 43722.4 544.245 5
 -3 4 -1 45773.5 722.086 5
 1 4 3 42070.5 598.791 10
 -3 4 1 40838.2 521.7 6
 1 4 3 43787.1 600.935 6
 1 4 3 46621 635.167 5
 4 -3 -1 46531.2 623.108 9
 -1 -4 -3 40496.7 1408.53 7
 1 4 3 47667.2 644.722 9
 3 -4 -1 53045.7 644.029 6
 4 -3 -1 43869.1 559.167 3
 4 -1 -3 46762.4 552.784 6
 -3 4 -1 43264.9 1471.72 7
 -3 -1 4 44025.7 1277.05 2
 3 -4 -1 47639.2 1204.25 2
 -3 1 4 47491.5 623.346 1
 1 -3 -4 46192.1 1387.75 2
 3 -4 1 48845 753.202 10
 -1 -4 -3 46550.2 654.55 9
 3 -1 -4 42685.4 574.652 1
 4 -3 -1 48861.6 564.766 1
 4 1 -3 40213.5 1167.02 2
 -1 3 4 45864.6 617.177 10
 -1 4 3 42844.7 590.309 9
 -4 -1 3 44916.4 544.249 1
 -1 -4 -3 40327.4 624 6
 -4 1 3 40491.5 540.989 3
 1 -4 -3 45249.7 621.301 5
 3 1 -4 42953.2 482.925 6
 -1 3 4 41012.4 598.195 6
 4 -3 -1 50814 1313.91 2
 3 -1 -4 44017.8 518.316 10
 -3 1 4 45919.9 634.314 4
 3 -3 -4 12.8444 26.9782 3
 -4 3 3 42.8174 17.8634 8
 -4 -3 3 20.9816 13.6049 4
 3 4 -3 16.9772 27.8364 2
 -3 -4 3 1.96306 3.60092 3
 -3 -3 4 28.2023 7.90617 7
 3 -4 -3 4.16809 29.4631 2
 -4 3 3 51.1889 27.7618 9
 -3 4 3 28.3053 11.4165 10
 3 4 -3 16.5579 6.93046 3
 -4 3 3 31.5477 27.1988 1
 -3 4 3 4.56457 25.3688 8
 3 3 -4 21.7265 20.3019 3
 3 3 -4 27.0831 21.7419 1
 -4 -3 3 17.292 7.83405 1
 3 -3 -4 89.3225 113.053 7
 -3 3 4 14.0093 20.2553 9
 -3 -3 4 26.2895 29.7218 3
 3 -4 -3 30.1388 90.2091 7
 -3 3 4 9.0467 70.844 7
 -3 3 4 45.127 18.6607 5
 3 -4 -3 9.69301 18.4568 5
 -3 -4 3 5.28417 3.72682 9
 -3 3 4 10.532 30.4508 11
 -3 -3 4 23.4983 11.7834 5
 3 -4 -3 14.4104 3.12921 1
 -3 -3 4 4.25057 7.08195 4
 3 4 -3 1.68754 8.15646 1
 -4 3 3 61.0337 30.3454 6
 -4 3 3 10.4653 7.47879 11
 -3 -4 3 31.986 14.6731 1
 -3 4 3 18.5415 28.908 4
 4 -3 -3 34.7595 10.0112 3
 4 3 -3 28.3379 14.7965 1
 3 -4 -3 42.2025 23.2917 3
 3 -4 -3 27.8832 18.9969 6
 -3 4 3 13.8168 8.2813 9
 -3 4 3 21.8943 33.9371 2
 4 -3 -3 39.7695 15.5324 5
 -4 3 3 18.7585 63.4479 7
 4 3 -3 35.9655 19.3579 3
 -3 4 3 9.54329 12.6765 5
 -3 3 4 23.0371 18.4764 1
 4 -3 -3 13.6397 25.0225 1
 3 3 -4 34.1955 63.953 2
 -4 3 3 23.7327 15.0041 5
 3 -3 -4 59.5744 35.5697 6
 4 -3 -3 2.93873 15.1846 10
 3 -3 -4 1.67549 15.2552 9
 -4 0 4 41257 1082.3 7
 0 4 4 45752.6 677.056 11
 0 4 4 47969.9 679.138 9
 4 -4 0 44367.9 1226.83 2
 4 0 -4 40556.4 614.353 1
 0 4 4 43967.3 653.015 10
 -4 4 0 39479.2 597.672 4
 0 -4 -4 45990.4 709.712 6
 -4 0 4 48034.9 1433.38 2
 0 4 4 45849.3 670.058 6
 -4 0 4 45021.2 607.464 3
 -4 4 0 43165.4 1372.97 7
 4 0 -4 41261.1 506.423 5
 0 4 4 47471.8 693.159 5
 4 0 -4 44503 1208.82 7
 -4 0 4 43149 487.152 6
 0 -4 -4 40565.5 653.92 10
 0 4 4 47355.1 664.72 4
 -4 4 0 35523.2 722.806 9
 -4 4 0 46370.1 1429.85 2
 -4 0 4 48489.6 639.958 1
 0 -4 -4 42496.3 646.32 9
 0 4 4 51486.4 1508.53 2
 -4 4 0 36038.6 671.132 10
 4 -4 0 46067.2 726.62 10
 4 -4 0 46988.3 626.569 5
 -4 4 0 41106 715.651 11
 0 4 4 46554.5 636.242 3
 0 4 4 44722.2 703.857 8
 4 -4 0 41937.3 1404.69 7
 -4 4 0 42517 619.546 8
 -4 0 4 39384.6 508.895 8
 -4 4 0 45394.4 622.555 3
 4 0 -4 45189.9 457.693 10
 4 -4 0 43969.2 626.74 6
 4 0 -4 47160.5 565.693 6
 -4 0 4 46406.6 625.74 4
 0 -4 -4 44845.6 1609.01 7
 0 -4 -4 46921.5 700.319 5
 4 4 0 45871 482.868 10
 4 -4 0 46553.7 747.206 9
 -4 4 0 40385.4 615.499 5
 -4 4 0 41285.4 598.876 6
 4 0 -4 42479 1355.64 2
 0 4 4 46904.6 1557.23 7
 -4 0 4 40360.2 485.988 5
 4 -4 0 43369.6 540.089 1
 4 -4 -2 17.0656 16.798 5
 4 -2 -4 45.9921 18.2154 5
 -2 4 4 9.17394 5.26693 3
 2 -4 -4 20.9812 30.826 9
 -4 2 4 70.1668 33.9792 5
 2 -4 -4 162.522 156.215 7
 4 4 -2 51.0729 10.2801 9
 -2 -4 4 19.3193 13.1663 1
 -2 -4 4 38.8491 9.25724 4
 -4 -2 4 5.09405 19.6926 4
 -4 2 4 8.40732 18.6976 11
 -4 4 2 358.539 61.8365 9
 -4 -4 2 8.43559 30.4846 2
 -2 4 4 1.83054 18.9129 1
 -4 2 4 3.37145 6.80912 1
 4 4 -2 6.10057 10.3732 1
 -2 4 4 22.5045 38.3712 2
 4 4 -2 51.5465 45.0166 2
 -2 4 4 3.34383 8.63891 10
 -4 4 2 11.4201 10.6663 6
 4 -4 -2 25.9315 20.3859 1
 4 2 -4 4.08519 8.91918 6
 -2 4 4 17.2099 17.6475 9
 -4 4 2 59.6234 77.6218 7
 4 2 -4 33.0534 41.4394 2
 2 -4 -4 4.35923 18.2891 6
 -4 -2 4 19.7602 13.4174 1
 -4 4 2 68.9128 38.6072 8
 -4 4 2 16.3208 6.47155 1
 4 -2 -4 34.6207 5.90299 6
 -4 4 2 377.182 59.666 11
 -4 2 4 146.385 60.458 7
 4 -4 -2 10.0341 6.11019 9
 4 -2 -4 19.5943 10.6962 10
 4 2 -4 1.94166 16.2187 1
 -4 2 4 50.5168 28.6709 6
 4 4 -2 46.8133 9.33846 10
 4 -2 -4 31.6579 31.1413 2
 -4 4 2 16.0671 10.6626 5
 2 -4 -4 6.23479 6.46479 3
 -4 4 2 28.7468 5.80582 4
 2 -4 -4 15.7052 22.0586 1
 -2 4 4 20.6351 22.9061 5
 4 -4 -2 5.06036 47.0116 7
 -2 4 4 0.99755 16.1917 6
 4 -4 -2 29.7481 22.7621 10
 -2 -4 4 21.6885 16.9014 3
 -4 2 4 87.6919 27.964 8
 4 -4 -2 1.30179 9.06152 3
 4 2 -4 4.46439 3.56018 5
 -4 4 4 515499 5086.9 2
 -1 5 0 1.66824 7.34238 1
 0 -5 -1 9.03917 21.7961 2
 5 1 0 1.8326 13.4397 1
 1 -5 0 10.0529 12.3908 1
 1 5 0 6.0461 11.5975 10
 -1 5 0 51.6809 13.7512 8
 -5 0 1 34.9836 53.8067 2
 5 1 0 7.19068 2.40818 3
 5 1 0 13.8298 38.5926 2
 -1 5 0 50.9824 16.707 6
 -1 -5 0 22.9828 9.5042 6
 -5 0 1 23.3158 33.6105 6
 0 5 1 37.7831 31.8313 2
 0 -5 -1 12.6119 19.549 9
 0 -5 -1 18.2902 4.97264 1
 0 5 -1 4.99326 5.29905 6
 1 -5 0 8.48341 38.9471 7
 0 5 1 10.7718 10.6711 6
 0 5 1 30.9348 24.58 10
 -1 5 0 21.6889 25.6368 9
 0 -5 1 40.8038 21.0011 9
 1 5 0 1.00684 7.56996 11
 -1 5 0 3.17367 13.0985 2
 0 -5 -1 29.7244 13.7338 3
 1 5 0 23.7895 14.5933 5
 -1 5 0 5.7097 6.24035 3
 0 5 1 30.9664 70.6142 7
 -1 5 0 15.4571 18.3932 10
 -5 0 1 6.84477 19.9629 4
 -5 1 0 61.168 82.1104 2
 -5 0 1 1.40862 13.7578 1
 0 -5 -1 14.1327 65.2141 7
 0 -5 1 7.01508 13.3251 5
 0 5 1 17.4058 10.8123 5
 0 -5 1 26.7841 47.083 7
 -1 5 0 48.7285 8.57828 5
 0 5 -1 17.3729 8.63001 11
 -1 -5 0 9.95641 6.5657 9
 5 0 -1 14.6052 42.0767 7
 0 -5 1 7.79812 8.6714 10
 0 5 1 4.87347 4.79394 9
 -5 0 1 3.20897 16.7872 3
 0 -5 -1 6.03728 11.1663 5
 0 -5 -1 38.3859 27.3771 10
 1 -5 0 9.18099 5.95322 3
 5 0 -1 1.67481 13.3178 1
 5 0 -1 48.6624 41.0893 2
 0 5 1 11.2374 23.1834 11
 0 5 1 10.9073 10.7714 3
 5 0 -1 18.635 15.0116 9
 0 5 1 20.0124 3.03036 1
 -5 1 0 9.94076 25.0243 1
 1 -5 0 15.305 12.364 6
 -1 5 -2 41488 654.093 8
 -2 -5 -1 45878.3 589.891 10
 -2 -5 -1 43854.5 534.391 6
 -5 2 1 51845.9 1419.75 2
 5 -2 -1 48454.1 683.361 9
 2 -1 -5 43939.1 1490.1 7
 1 -2 -5 43362.1 1551.04 7
 -2 1 5 47618 640.982 5
 -2 -5 -1 42140.4 1206.3 7
 -2 5 1 43322.7 577.338 8
 -5 1 2 45639.1 1230.18 7
 -1 2 5 47420.5 1570.87 2
 -1 2 5 45229.1 668.353 1
 1 5 2 43480 598.263 10
 -2 5 -1 49294.7 1401.63 7
 -5 -2 1 47995.4 577.173 4
 -2 -5 -1 45710.5 587.991 9
 1 -5 -2 45327.4 610.756 5
 1 5 -2 48825.1 568.541 10
 5 -2 -1 50958.8 1471.36 7
 -1 5 2 46458.6 619.233 9
 5 1 -2 46108.6 1047.51 7
 2 -5 -1 44373.8 1391.93 7
 -1 -5 -2 48250.7 611.49 5
 -2 -1 5 47286.3 698.337 4
 -5 1 2 51949 585.746 8
 -5 -1 2 45464.5 544.272 1
 -5 -2 1 44675.5 544.411 1
 1 5 2 43128.2 623.082 11
 1 5 2 45367.2 1290.47 7
 -2 5 1 38976.5 588.302 11
 -2 5 -1 49555.8 760.951 11
 -5 1 2 46220.9 598.078 10
 -1 -5 2 49516.5 932.946 7
 -1 -5 -2 46714.5 643.631 10
 2 -5 -1 45119.4 612.234 6
 -1 5 2 47864.3 596.126 6
 1 5 2 49301.3 1115.88 2
 -1 5 2 43684.4 470.703 1
 2 5 1 46713.4 564.555 9
 2 1 -5 47671.5 676.5 3
 -5 2 1 43611.7 574.4 3
 -1 2 5 47452.8 694.357 5
 5 1 -2 46009.7 563.42 1
 -1 5 -2 47584.3 836.025 9
 1 -2 -5 44919.8 701.236 3
 -1 5 -2 41487.6 686.809 5
 -2 5 1 45866.9 569.48 5
 5 1 -2 46514.6 1291.71 2
 2 -5 -1 45062.8 1098.87 2
 5 -2 -1 51918.4 641.464 6
 -5 -1 2 43999.7 1188.65 2
 1 -5 -2 46395.5 627.805 9
 -1 2 5 48473 1584.02 7
 1 -5 2 48375.4 1271.12 7
 -2 5 1 43121.6 551.752 6
 -5 -2 1 49126.5 573.417 3
 2 1 -5 50970.8 1506.28 2
 -2 5 -1 48677.8 735.358 10
 -1 5 -2 46745.2 773.545 10
 -5 1 2 48683.1 572.018 5
 -2 1 5 48224.1 710.666 4
 -5 2 1 50785.9 953.289 9
 1 5 2 47328.4 632.133 8
 2 -5 1 43706.3 559.592 5
 1 5 -2 48975.7 612.322 9
 -1 2 5 45221.4 698.324 4
 1 5 2 48000.8 595.253 6
 1 5 -2 43933.7 1029.17 7
 -5 1 2 47794.6 600.3 4
 -1 5 -2 47274 771.486 11
 -2 -5 1 46516.9 859.776 7
 2 -5 -1 45083.6 482.685 1
 5 -1 -2 44409.6 1327.9 2
 2 -5 1 48551 593.178 6
 -1 5 2 49247.9 652.271 8
 -5 2 1 48211.2 606.849 6
 5 -2 -1 49687.1 649.299 3
 -2 1 5 47955.2 1455.36 7
 -5 2 1 41461.5 859.326 10
 -5 -1 2 47026.4 567.001 4
 2 -5 1 45001.4 681.533 9
 -5 2 1 48910.8 599.356 1
 2 -5 1 48646.8 696.242 10
 -1 5 2 44968.1 1070.22 2
 1 -5 -2 43445.4 1389.44 7
 2 5 1 42610 577.817 11
 1 -5 -2 44942.9 503.863 3
 -5 -2 1 46497.4 1305.65 2
 -2 5 -1 48781.2 623.171 6
 5 -2 -1 43830.9 571.08 1
 -5 1 2 45986.8 1274.72 2
 -2 5 -1 51029.8 661.302 5
 2 -5 -1 45165.9 651.99 10
 -2 5 1 44428.3 600.442 10
 -1 2 5 41092.4 673.476 8
 5 2 -1 45926 1143.4 2
 -2 5 -1 52947.2 659.648 8
 5 1 -2 36859.8 521.92 3
 -2 1 5 48914.2 678.069 1
 -5 2 1 43123.3 607.215 5
 2 5 -1 48038.9 819.381 7
 1 5 2 47551.3 592.073 5
 -5 2 1 45510.7 600.35 4
 2 -1 -5 43764.8 1453.44 2
 2 -5 -1 44137.9 628.566 9
 1 -5 -2 46883.7 667.446 10
 1 5 -2 46349.7 506.133 5
 -1 5 2 46439.3 642.757 11
 1 -5 2 50472.9 714.067 9
 5 -1 -2 43856.1 554.544 6
 1 -5 -2 47521.5 507.785 1
 1 -2 -5 47318.1 1564.85 2
 -1 5 -2 46849.4 696.474 6
 -2 1 5 48235.6 674.792 8
 -1 5 2 43388 595.743 10
 5 -1 -2 44156.9 592.788 1
 1 -5 -2 48516.4 665.764 6
 2 5 1 47863.5 1185.51 7
 1 -5 2 49534.7 683.854 10
 2 -5 -1 45825.1 491.705 3
 -2 5 1 42606.6 980.392 2
 -1 5 2 48101.5 1360.38 7
 -2 -1 5 48556.3 662.906 3
 -5 2 1 50470.1 636.836 8
 -2 -1 5 49503.6 1491.75 2
 -5 1 2 47862.3 669.318 9
 -2 -5 -1 43733.7 537.613 5
 2 -5 1 48238.8 1359.29 7
 -2 5 1 42437.6 1234.06 7
 -5 -1 2 47782.1 531.478 5
 -1 5 2 45776.1 594.056 5
 1 -5 2 49370.6 567.779 5
 -5 1 2 48670.3 544.35 6
 5 -2 -1 47085 591.558 5
 -5 2 1 48071.5 1375.5 7
 -1 -5 -2 48667.1 1438.83 7
 -5 1 2 46197.2 611.528 11
 2 -5 1 46238.6 1031.21 2
 2 -5 -1 43543.4 588.611 5
 -1 -5 -2 44436.3 614.112 9
 5 -1 -2 43093.7 1245.42 7
 -5 -1 2 45774.4 1102.16 7
 5 -2 -1 41900.1 1264.62 2
 -1 2 5 46626.8 673.509 6
 2 -1 -5 45001.4 690.259 3
 -2 5 1 42718.5 618.903 9
 -1 2 5 45018.4 678.968 3
 5 -1 -2 50308.4 559.652 10
 1 -5 -2 46915.7 1137.34 2
 -2 5 -1 53139 836.727 9
 1 5 2 44650.2 601.734 9
 -1 -5 -2 47271.8 609.621 6
 5 -2 -1 50485 667.94 10
 -2 1 5 49901.7 1551.41 2
 -3 5 0 18.6758 16.3943 4
 -5 0 3 18.3092 7.93246 5
 3 0 -5 53.7448 26.375 5
 -5 0 3 17.0235 56.6456 2
 0 5 3 25.1648 21.1656 3
 -5 3 0 15.5043 49.0624 11
 0 -5 -3 77.1707 117.074 7
 -3 5 0 3.58718 2.94271 6
 0 -5 -3 7.9017 8.93127 9
 -3 5 0 24.9282 4.84334 9
 0 5 3 18.5469 5.59028 5
 3 0 -5 19.9929 16.0774 6
 -3 5 0 11.92 12.803 11
 -5 0 3 42.954 29.6391 3
 0 -5 3 2.82181 14.2735 6
 0 5 3 111.94 117.621 7
 -3 5 0 47.16 63.8125 2
 -5 0 3 2.51015 3.08876 1
 -5 3 0 0.63543 25.8385 6
 3 -5 0 24.9283 75.0069 2
 -5 3 0 14.8129 20.9798 8
 3 -5 0 32.4242 36.1104 10
 0 -5 -3 37.4588 18.3025 5
 -3 0 5 13.9154 4.55034 9
 5 -3 0 5.50246 14.9848 1
 -5 0 3 6.36307 7.67163 4
 -5 0 3 2.86906 9.39382 9
 3 5 0 4.82654 7.53956 5
 0 5 3 8.17119 14.6572 1
 -3 5 0 2.23573 12.2529 3
 -3 5 0 9.91112 16.8349 5
 3 0 -5 37.2895 25.4525 1
 5 -3 0 4.37832 8.79786 6
 5 -3 0 6.35936 15.1804 5
 -3 0 5 23.3303 16.3577 5
 3 -5 0 22.8616 15.4912 3
 5 0 -3 25.519 20.5763 6
 -5 0 3 3.23358 9.81387 6
 0 -5 -3 7.75022 16.6279 10
 0 -5 -3 22.0975 28.2385 6
 5 -3 0 17.3822 19.2501 3
 -3 0 5 3.30877 9.49405 8
 3 -5 0 8.0724 26.0545 9
 -3 0 5 22.796 22.3014 6
 3 5 0 13.3071 18.7812 10
 -3 0 5 77.803 35.9239 4
 -3 0 5 2.92042 21.1586 1
 -3 5 0 46.0953 87.0506 7
 3 0 -5 96.6811 69.8774 2
 3 5 0 5.58946 5.26416 6
 -3 5 0 52.9842 36.6752 10
 5 0 -3 0.44512 11.1042 9
 5 0 -3 17.3738 15.6006 1
 -3 0 5 11.44 18.9518 3
 5 0 -3 26.1434 52.5329 2
 5 0 -3 1.3615 15.109 3
 3 0 -5 15.6036 56.213 7
 5 0 -3 8.84087 13.9959 5
 0 5 3 4.06854 21.7864 8
 -3 5 0 18.6848 21.1871 8
 0 -5 3 6.82532 11.6289 9
 3 -5 0 16.2279 20.8359 5
 5 -3 0 16.142 17.2018 2
 5 -2 -3 45768.5 576.794 9
 3 -2 -5 45963.8 716.662 3
 -3 2 5 47896.1 610.074 9
 -2 5 3 47917.8 583.449 3
 -2 3 5 48001.4 685.525 3
 3 5 2 49488.1 670.255 9
 -2 -3 5 42909 586.956 3
 -3 -2 5 42940 630.823 1
 -3 5 2 48359.6 1430.43 7
 2 5 -3 44022 718.656 9
 -5 2 3 44761 576.754 5
 -2 5 3 41654 1400.96 7
 2 -3 -5 51646.1 769.053 3
 -5 3 2 47776.4 612.345 6
 -2 -3 5 44107.8 1345.25 2
 -2 5 3 44517.7 645.598 10
 -3 -2 5 43138.3 598.128 3
 5 -3 -2 45963.1 668.584 3
 -2 5 3 45529 1284.08 2
 -5 3 2 44900.2 1375.97 7
 5 -2 -3 39520 639.745 3
 3 -5 -2 44695.4 1280.91 2
 -3 2 5 48366.5 710.038 8
 -5 2 3 45653.9 575.623 6
 5 2 -3 44593.7 927.689 7
 -5 -3 2 48974.6 1194.87 2
 -5 -2 3 48196.1 592.421 4
 5 -3 -2 46663.1 649.401 9
 3 -5 -2 43953.4 658.103 9
 -5 3 2 45483.3 616.04 8
 -3 5 2 43504.8 564.918 4
 5 -2 -3 49898.4 637.365 5
 -5 -3 2 47870.5 521.068 1
 -3 2 5 53541.8 665.782 11
 -3 -2 5 44701 1396.53 2
 3 -2 -5 45956.1 662.846 5
 2 -3 -5 48345.4 694.141 1
 3 -5 -2 45162 1548.83 7
 3 -5 2 44802.3 680.719 5
 5 -2 -3 44481.1 633.744 6
 -2 3 5 51254.7 747.672 4
 5 -3 -2 48702.5 1479.04 2
 -5 3 2 45534.1 1371.44 2
 -5 2 3 43994.1 633.146 1
 3 -2 -5 44476.8 688.764 6
 3 -5 -2 45230 597.213 3
 -3 2 5 49647.9 1552.2 7
 -2 3 5 52380.1 1645.29 2
 -2 -5 -3 44670.3 715.699 10
 5 2 -3 47865.1 1354.7 2
 -2 -5 3 46913.6 758.453 7
 3 5 -2 46709.9 822.128 2
 3 -2 -5 53302.8 681.807 10
 -2 -3 5 43192.3 628.409 4
 2 -3 -5 44993 724.949 6
 -3 2 5 48424.8 711.73 3
 3 -5 2 42685.1 1488.22 7
 -3 2 5 52557.4 636.548 10
 3 -2 -5 55397.1 664.256 9
 3 2 -5 42336.8 644.192 3
 5 -3 -2 47265.8 664.775 10
 -5 2 3 51803.2 691.245 4
 -2 5 3 42215 631.613 9
 3 -5 -2 47384 660.139 5
 -3 2 5 51204.7 698.475 5
 -3 5 -2 40603.8 1017.69 10
 -5 3 2 43840.7 624.231 10
 5 -2 -3 45454.2 1459.41 2
 -3 5 -2 43310.9 998.834 11
 -2 3 5 47872.2 711.228 5
 3 2 -5 47006.4 1463.8 2
 -5 -2 3 48235.7 928.742 7
 5 3 -2 49474.9 561.934 3
 -3 2 5 50720.1 738.829 4
 -2 3 5 49969.1 686.231 9
 -3 5 2 44037.9 1248.65 2
 -2 5 3 45169.8 646.485 5
 -3 5 2 47395.5 650.568 8
 -5 2 3 46145 597.907 8
 -3 5 2 44398 617.424 5
 -2 3 5 50700.4 706.13 1
 -2 -5 3 50604.5 930.531 2
 5 3 -2 46615.5 1188.78 2
 -2 3 5 45845.5 658.574 10
 -2 3 5 50830.2 693.577 11
 -5 2 3 47394.4 652.637 3
 -5 -2 3 47846.7 568.057 1
 3 -5 -2 41613.6 664.836 10
 2 -5 -3 44606.9 1299.14 2
 -2 5 3 45086.1 595.865 4
 2 5 3 51119.6 727.308 9
 -5 -2 3 47544.1 1309.24 2
 5 2 -3 45609.9 605.723 3
 -3 5 2 46200.6 671.273 9
 2 -3 -5 42575.2 1642.22 7
 -5 2 3 43568.1 1302.87 7
 -2 -5 -3 48391.5 721.276 9
 5 -3 -2 44402.5 628.18 5
 -3 5 2 48504.4 680.467 11
 -5 2 3 45693.9 1458.65 2
 5 -3 -2 44182.3 673.581 6
 -2 5 3 41645.1 652.056 8
 2 -3 -5 48778.8 719.416 5
 3 -2 -5 46142.1 677.992 1
 2 -3 -5 47603.3 1572.38 2
 5 -2 -3 45972.4 659.362 1
 3 -5 2 58299.6 1002.37 9
 -2 3 5 56367 795.997 8
 5 -2 -3 45071.9 1458.59 7
 -3 5 2 45882 622.495 6
 -5 2 3 43563.3 594.112 9
 -5 3 2 46024.7 643.797 11
 -3 -2 5 43054.9 641.656 4
 5 -3 -2 42742.4 1477.86 7
 2 -3 -5 46601.9 694.267 10
 2 -3 -5 53848.5 715.476 9
 3 -2 -5 43411.9 1553.48 7
 2 5 -3 50245.7 697.495 10
 -2 3 5 49896.5 727.947 6
 3 -5 2 42269.6 654.768 6
 3 -5 2 50563.3 917.865 10
 2 -5 -3 45942.6 669.183 9
 -3 2 5 48008.1 1562.64 2
 5 3 -2 53288.5 833.481 7
 -3 -5 2 46327.1 758.438 2
 -3 2 5 52749.4 726.467 6
 -3 -2 5 42883.2 1113.02 7
 -5 3 2 46686.1 618.771 5
 -2 5 3 49983.2 707.054 11
 2 -5 -3 47062 688.009 5
 5 -3 -2 47884.6 661.376 1
 -3 5 2 45939.6 650.043 10
 3 5 2 49121.2 655.343 10
 -2 3 5 49322.7 1593.87 7
 2 -5 -3 44157.4 707.704 10
 -5 3 2 39488.6 648.226 9
 -5 -3 2 49148.2 534.914 3
 2 -5 -3 43152.8 586.952 3
 -3 5 2 45268.1 556.06 3
 -5 -3 2 45330.1 527.775 4
 3 -5 -2 45846.8 682.107 6
 2 5 3 47684.1 696.082 10
 2 -5 -3 31847.8 1326.79 7
 3 -2 -5 43507.3 1486.24 2
 -2 5 3 42640.2 621.881 6
 4 -5 1 244.218 58.3271 10
 1 5 4 257.454 152.735 7
 5 -1 -4 80.5005 36.5784 1
 5 -4 -1 306.294 45.0956 5
 -5 4 1 237.124 122.24 7
 -4 -1 5 168.142 139.066 2
 1 5 4 147.442 43.3645 10
 5 -1 -4 237.33 56.4316 3
 -4 5 1 315.454 47.2334 4
 4 -1 -5 119.938 22.8637 7
 -1 -5 -4 150.304 62.2878 7
 4 1 -5 285.837 43.8269 5
 4 5 1 103.425 31.8152 11
 1 -4 -5 134.567 44.3409 3
 4 5 -1 111.866 17.0386 6
 1 5 4 195.919 42.9211 11
 -5 4 1 271.247 57.0954 10
 4 1 -5 185.383 126.492 2
 5 -1 -4 245.466 79.8199 7
 -5 1 4 263.184 40.0439 9
 -1 5 4 314.219 50.7621 4
 5 -4 -1 398.866 60.5191 3
 -1 5 4 288.794 55.482 1
 1 5 4 162.475 31.2442 5
 4 -5 -1 357.748 57.5609 9
 5 1 -4 111.849 41.6544 3
 -4 -1 5 344.5 33.7471 9
 4 -5 -1 307.207 58.9276 6
 5 1 -4 183.605 24.1628 10
 -1 4 5 121.068 30.634 9
 -5 -4 1 121.822 38.243 4
 5 -4 -1 228.739 157.607 7
 5 -1 -4 218.416 34.9543 10
 4 5 -1 177.521 26.2318 9
 4 -5 -1 250.305 116.309 7
 -1 4 5 27.8447 47.8241 1
 -1 -5 -4 183.136 48.9619 9
 1 -5 -4 208.505 54.0949 10
 -5 -1 4 312.709 114.696 2
 -1 4 5 118.077 39.9532 11
 1 -4 -5 176.223 38.0455 5
 -5 -1 4 204.533 26.2095 9
 -1 5 4 207.673 46.5207 9
 -5 -1 4 230.457 47.3276 1
 -5 4 1 436.191 85.2964 9
 -1 5 4 280.188 57.1342 10
 -5 1 4 270.673 50.3859 4
 -4 5 1 304.851 44.4042 1
 -1 4 5 67.1651 39.7007 8
 -4 1 5 147.763 20.1134 3
 1 -4 -5 65.8139 30.2231 10
 4 5 -1 90.4646 30.2337 7
 5 -1 -4 209.59 82.0642 2
 -1 4 5 193.779 104.017 7
 -4 5 1 374.81 79.4182 9
 4 5 1 127.446 33.8402 10
 1 5 4 174.822 49.1397 6
 4 -1 -5 160.379 37.9472 6
 -5 4 -1 131.278 45.6047 10
 -4 1 5 134.803 35.6145 9
 -1 5 4 233.236 53.7744 11
 -1 5 4 236.307 52.5588 6
 4 -1 -5 130.082 33.4325 10
 -5 -1 4 226.269 50.3976 4
 1 -5 -4 242.502 93.0265 2
 1 -4 -5 169.518 35.8084 1
 -5 4 1 235.423 38.54 8
 1 -5 -4 353.746 62.3605 3
 -4 5 -1 324.743 99.3226 10
 4 5 -1 117.608 18.9949 3
 4 1 -5 250.503 44.0711 3
 4 -5 1 354.119 64.9127 5
 -1 -5 4 223.961 38.6408 9
 4 5 1 98.7183 20.6688 9
 1 -4 -5 121.71 45.7751 6
 -4 1 5 130.481 35.0282 4
 -1 5 4 227.281 43.7892 8
 -1 4 5 128.252 40.8068 3
 5 4 -1 224.21 81.8884 2
 -1 -5 -4 155.585 43.9917 5
 -4 1 5 96.5384 26.7608 1
 5 1 -4 213.91 27.7564 9
 -5 1 4 294.833 37.2047 10
 4 5 -1 169.294 27.605 10
 -5 -4 1 104.788 72.926 2
 -4 -5 1 141.743 32.9734 9
 5 -4 1 202.828 49.9415 6
 -4 5 1 296.821 48.1725 10
 1 -5 -4 192.205 47.8166 6
 -4 5 1 318.761 60.1769 11
 -1 4 5 144.151 22.1722 10
 -4 5 1 298.61 53.458 5
 -4 -1 5 355.78 97.8006 7
 5 -4 1 275.583 75.936 10
 -4 1 5 163.924 26.9538 10
 -4 5 -1 377.532 106.303 9
 4 -1 -5 130.72 39.3925 2
 1 -4 -5 77.9485 36.2373 9
 4 -1 -5 92.1235 29.6298 3
 -4 5 1 282.047 53.5522 8
 -5 4 -1 228.322 64.066 8
 -4 -1 5 220.38 39.2476 5
 -4 -1 5 354.805 35.8876 10
 -4 5 1 350.474 56.1482 6
 -4 -1 5 292.744 55.1565 3
 -5 -4 1 139.803 37.7069 1
 4 -1 -5 149.476 32.1406 9
 -5 1 4 215.89 38.9508 5
 4 -5 -1 283.555 41.1727 3
 -5 1 4 198.474 45.0676 1
 4 -5 1 286.815 109.058 2
 5 1 -4 240.056 48.914 1
 -4 5 1 364.313 119.88 2
 5 -4 -1 203.651 38.1858 1
 5 1 -4 175.288 31.1057 6
 4 -5 1 371.812 70.6379 9
 5 -4 -1 167.585 87.9466 2
 -5 4 1 325.169 46.5226 5
 -1 5 4 298.178 145.096 2
 5 1 -4 211.014 34.0975 5
 -5 -1 4 243.322 35.0397 5
 -4 1 5 159.804 38.5352 5
 -1 4 5 83.4254 123.147 2
 -5 -1 4 168.226 27.2824 8
 -4 1 5 134.971 71.4204 2
 5 -4 -1 283.165 61.0637 10
 4 -5 1 451.619 165.681 7
 5 -1 -4 257.467 41.6091 5
 -1 4 5 234.808 54.5632 4
 1 -5 -4 94.3238 40.8943 1
 -4 1 5 168.625 35.1171 8
 -5 1 4 223.427 35.2547 11
 -4 5 -1 428.675 97.672 11
 -4 5 -1 426.327 195.708 7
 4 -1 -5 149.515 39.5021 5
 4 5 -1 97.3186 19.5897 1
 -4 5 1 400.83 55.477 3
 5 -1 -4 310.758 44.8621 9
 5 1 -4 325.302 136.669 2
 4 1 -5 229.384 59.1754 1
 4 -5 -1 230.875 49.4521 10
 1 5 4 182.531 50.0033 8
 -5 1 4 218.986 40.0899 8
 4 -1 -5 134.325 32.7901 1
 -4 -1 5 293.274 44.6111 6
 -4 1 5 212.159 37.0655 6
 -4 -5 1 98.7469 27.0189 10
 5 -4 1 256.416 45.9291 5
 -5 4 1 194.26 107.299 2
 -5 -1 4 155.95 59.9049 7
 -5 4 -1 262.444 80.8013 6
 5 -4 -1 264.965 51.5616 9
 -5 1 4 183.646 45.4985 3
 -5 4 1 285.142 53.8263 11
 -5 -1 4 260.621 37.5998 6
 4 -5 1 328.156 59.3546 6
 4 1 -5 336.294 53.5155 6
 -1 -5 -4 111.949 32.1676 6
 -5 4 1 361.683 54.8414 3
 -5 -1 4 184.747 22.8733 10
 -1 -5 4 279.145 59.1641 10
 -5 4 1 364.681 65.3687 6
 4 5 -1 101.337 15.9473 5
 -1 5 4 103.596 68.5605 7
 -4 -1 5 235.221 50.9719 4
 5 1 -4 204.472 102.224 7
 -4 1 5 221.264 131.709 7
 -4 -1 5 220.24 50.8869 1
 4 -5 -1 376.701 131.353 2
 5 -4 1 346.077 81.5272 7
 -5 -1 4 204.473 46.188 3
 -5 4 1 329.532 53.6678 4
 5 -4 1 373.362 83.5459 9
 -4 5 1 219.719 103.684 7
 -4 1 5 128.258 23.8946 11
 1 -5 -4 216.31 51.5506 9
 -4 5 -1 378.268 68.3029 8
 5 -1 -4 221.978 42.0093 6
 4 5 -1 129.175 55.4282 2
 -1 4 5 128.53 40.236 5
 -5 1 4 165.786 64.0161 7
 -4 5 -1 369.465 74.9924 6
 1 5 4 194.568 45.2439 9
 5 -4 -1 350.434 62.7083 6
 5 4 -1 157.261 25.027 1
 1 -5 -4 213.31 49.691 5
 -1 4 5 159.232 43.5416 6
 -1 5 4 228.355 48.8207 5
 -5 1 4 95.0709 118.755 2
 -1 -5 -4 159.135 50.6457 10
 1 -4 -5 61.385 75.5349 7
 4 -5 -1 230.726 44.7888 5
 4 1 -5 325.72 71.6666 7
 -4 5 -1 298.739 71.6879 5
 -5 4 -1 158.394 35.5443 11
 -5 1 4 252.475 39.87 6
 -5 4 1 292.972 49.85 1
 -4 -1 5 231.478 38.5205 8
 -5 4 -1 373.858 90.0133 5
 4 -5 1 244.206 39.0698 1
 -1 5 4 251.061 43.066 3
 -3 -4 5 5745.6 213.171 4
 3 -4 -5 5501.46 541.064 2
 -4 3 5 5585.14 249.572 1
 5 3 -4 4711.02 128.737 6
 5 3 -4 5106.76 132.852 5
 -4 -3 5 5695.87 341.107 7
 4 -5 -3 5062.6 229.151 9
 4 -3 -5 4525.36 222.904 5
 -3 -4 5 5619.71 203.511 3
 -5 3 4 4970.63 231.706 4
 -4 3 5 5270.24 231.298 5
 -5 4 3 4911.95 217.299 6
 -3 4 5 4584.25 232.087 4
 -4 3 5 4798.3 515.439 2
 -3 4 5 4988.33 235.233 6
 -3 5 4 5437.68 230.742 1
 5 -3 -4 4185.02 195.016 9
 5 -4 -3 3977.49 215.603 3
 -5 3 4 5000.45 226.107 3
 -5 -3 4 5335.17 205.32 1
 -3 5 4 5352.01 227.25 3
 4 -3 -5 4881.88 228.632 1
 3 -5 -4 4981.5 246.89 5
 -3 5 4 5084.51 227.834 4
 4 -3 -5 4235.17 216.941 10
 5 3 -4 4929.7 304.06 7
 -4 -5 3 5924.95 160.476 1
 -4 -5 3 6225.19 163.613 3
 5 4 -3 5264.94 412.98 2
 -3 4 5 4943.1 223.322 9
 4 5 -3 5569.92 167.648 1
 4 -3 -5 4894.77 523.956 2
 -5 3 4 5180.45 218.422 5
 -3 4 5 5122.62 539.455 7
 -4 3 5 4670.8 488.223 7
 3 5 -4 5386 408.528 2
 -4 3 5 4942.67 241.239 4
 -3 5 4 5607.76 247.225 9
 -5 4 3 5245.22 501.596 2
 -5 4 3 4687 219.423 9
 3 -4 -5 3162.69 202.299 3
 -5 4 3 4828.09 208.149 3
 5 4 -3 5565.71 188.038 1
 3 -4 -5 4461.38 226.865 5
 5 -3 -4 5226.24 230.631 5
 -4 3 5 5249.55 215.19 11
 4 3 -5 5495.75 491.384 2
 -5 -3 4 4745.44 267.23 7
 -4 -3 5 5732.14 497.739 2
 5 -3 -4 3784.66 196.767 10
 3 5 -4 5363.37 187.119 3
 -5 -4 3 5835.84 187.481 3
 -3 5 4 5058.68 229.284 10
 4 5 -3 5346.38 166.743 3
 3 4 -5 6862.24 529.054 2
 -5 -4 3 5941.16 185.034 1
 -4 5 3 5056.61 238.637 9
 -3 -4 5 5894.01 208.226 1
 -4 3 5 4752.6 196.962 10
 5 -4 -3 4466.13 219.79 5
 -5 3 4 4928.6 513.973 2
 4 -5 -3 4269.02 218.225 5
 -4 5 3 4731.74 222.116 11
 -3 4 5 4882.27 241.232 8
 4 -5 -3 4177.22 213.279 3
 -4 5 3 3034.64 167.471 4
 -3 4 5 4712.11 509.889 2
 -3 5 4 5184.8 503.439 2
 -3 -4 5 6000.29 470.817 2
 -5 4 3 4891.04 221.312 8
 -3 5 4 5295.9 541.318 7
 -5 3 4 5327.64 223.372 6
 -4 -3 5 5872.46 154.909 6
 -5 3 4 4841.07 205.678 9
 -4 5 3 4696.36 499.77 7
 -4 3 5 4932.23 236.764 3
 -3 4 5 4834.58 228.725 11
 -3 4 5 4740.15 228.973 3
 5 -4 -3 4991.9 227.205 1
 -5 4 3 4667.32 216.087 1
 -4 5 3 5090.27 228.502 5
 3 4 -5 5168.13 213.262 3
 -5 3 4 5454.34 230.746 8
 -5 4 3 5449.14 229.573 4
 4 -3 -5 4577.73 203.475 9
 3 -5 -4 5209.22 241.033 9
 -4 -5 3 6075.46 128.637 10
 -4 -5 3 5966.36 124.509 9
 3 -5 -4 4641.59 223.853 3
 -5 3 4 5008.76 209.302 11
 -4 5 3 4956.27 226.261 6
 -5 -3 4 4501.74 422.092 2
 -3 -5 4 5549.16 154.82 9
 4 5 -3 6359.01 155.328 10
 -4 5 3 5181.96 234.152 8
 -5 4 3 5018.94 219.997 5
 -3 5 4 5915.1 251.654 11
 -4 5 3 2956.93 373.43 2
 -4 3 5 4994.73 207.468 9
 -5 -4 3 5556.58 186.912 4
 -5 3 4 5599.05 513.107 7
 4 -5 -3 4132.09 447.333 2
 -5 -3 4 5337.94 122.074 5
 3 -5 -4 5451.1 515.85 2
 4 5 -3 5548.56 370.667 2
 -4 3 5 4884.36 227.978 8
 -4 -5 3 5704.54 358.337 2
 5 -4 -3 5375.79 232.839 9
 -3 4 5 5325.23 241.344 5
 5 3 -4 5265.87 474.224 2
 -4 5 3 3472.1 178.187 1
 -5 4 3 5044.54 506.879 7
 -5 3 4 4786.9 229.28 1
 -5 -3 4 5106.73 204.391 4
 -3 -5 4 5888.97 152.372 10
 -3 4 5 5171.13 234.641 1
 -5 4 3 4719.46 217.364 11
 -5 -3 4 4943.1 198.617 3
 3 5 -4 5427.01 184.022 1
 -4 5 3 3197.8 169.187 3
 5 -4 -3 5502.97 520.196 2
 -5 -3 4 5436.97 119.541 6
 5 -3 -4 4990.03 520.498 2
 -5 3 4 5416.7 209.619 10
 -5 -4 3 6347.96 427.132 2
 -4 5 3 4948.42 226.517 10
 5 3 -4 4959.53 201.787 1
 -4 -3 5 5206.31 217.549 4
 4 3 -5 4866.96 222.501 3
 -3 5 4 5121.45 242.871 8
 5 -4 -3 4291.8 228.047 10
 -3 4 5 4979.96 225.727 10
 -3 -5 4 5330.58 167.482 3
 5 4 -3 5472.84 195.739 3
 -3 5 4 5502.54 243.086 6
 -4 -3 5 5542.44 214.706 3
 -4 3 5 4654.43 216.147 6
 4 3 -5 5456.26 218.597 1
 3 -4 -5 4996.21 225.621 9
 -3 5 4 4950.94 228.746 5
 4 5 -3 5779.52 156.698 9
 -4 -3 5 5916.21 154.31 5
 -5 4 3 4490.28 205.893 10
 5 0 -5 32.7483 12.6543 6
 -5 5 0 78.0862 59.4259 10
 0 5 5 20.9785 16.3264 8
 5 0 -5 8.26079 4.69501 1
 -5 5 0 4.53185 4.82938 9
 -5 0 5 11.5858 11.488 5
 -5 5 0 12.723 10.004 4
 -5 5 0 3.5483 38.3756 11
 -5 5 0 42.4238 34.3989 1
 -5 0 5 3.51318 4.7837 10
 5 0 -5 6.61796 5.20366 9
 0 5 5 39.9309 22.8044 6
 -5 5 0 23.1575 24.6779 2
 5 -5 0 2.21019 14.7088 5
 -5 0 5 78.8229 86.531 7
 -5 5 0 12.6311 58.6725 7
 0 -5 -5 19.0183 24.7372 9
 5 -5 0 85.6169 27.004 1
 -5 0 5 5.42436 16.3497 3
 5 0 -5 2.03023 11.4809 5
 -5 0 5 2.53888 14.3374 6
 5 0 -5 21.6943 51.4876 7
 0 5 5 17.4619 16.3094 11
 5 0 -5 9.66776 10.6974 10
 -5 0 5 20.0077 17.4051 8
 -2 5 5 15016.5 894.364 2
 -2 5 5 14189.3 419.372 5
 -5 -5 2 14983.2 285.084 1
 -2 5 5 14440.6 442.648 8
 -5 2 5 13294.2 325.998 9
 -5 2 5 15687.6 424.432 1
 -2 5 5 12788.8 388.151 10
 2 -5 -5 14918.1 429.259 9
 5 5 -2 15600.4 631.762 2
 5 -5 -2 15597.9 388.963 1
 -2 5 5 14007.7 405.192 9
 -5 5 2 14288.4 358.877 4
 5 -2 -5 14121.7 404.798 1
 -5 5 2 14632.6 386.149 5
 -5 -2 5 16032.9 390.318 1
 -2 -5 5 14100.5 313.933 3
 5 -2 -5 13576 902.081 2
 -5 -2 5 14434 270.427 6
 -5 -2 5 14981.3 378.829 4
 5 2 -5 16003 731.694 7
 5 5 -2 15267.9 279.547 1
 5 -2 -5 14951.1 349.93 9
 -5 2 5 14970.7 852.152 7
 -5 2 5 14028.5 361.626 6
 5 2 -5 16463.1 314.318 5
 -2 5 5 15401.8 423.263 4
 -5 -2 5 16087.5 884.712 2
 -5 2 5 13836.8 401.781 3
 -2 5 5 15253.3 400.002 3
 -2 5 5 13913.3 412.1 6
 -5 -2 5 16701.4 204.712 9
 5 5 -2 15455 217.318 10
 5 2 -5 15710.7 313.878 6
 -5 5 2 14897.1 412.695 10
 -5 2 5 16052 970.581 2
 2 -5 -5 13992.7 899.144 2
 -5 -2 5 15809.8 389.011 3
 5 -5 -2 13095.4 384.334 3
 -5 -2 5 15120.3 188.985 10
 -5 5 2 13186 847.452 7
 5 -5 -2 15409.8 871.667 2
 -5 2 5 13795.6 335.829 11
 -2 -5 5 13445.5 701.263 2
 -2 5 5 12657 879.556 7
 2 -5 -5 13302.4 412.301 3
 -5 2 5 13982.1 365.751 5
 -5 5 2 16803.3 421.907 8
 -2 -5 5 13882 313.255 1
 -5 -2 5 14647.9 277.229 5
 -5 5 2 14072 783.253 2
 -5 2 5 14065.6 405.019 4
 5 -2 -5 14268.2 380.43 5
 -2 -5 5 13929.6 339.214 4
 -5 5 2 13231.2 418.374 9
 -5 2 5 13779.7 319.978 10
 -5 5 2 14196 381.655 6
 -5 -5 2 14966.7 283.036 3
 5 2 -5 15227.2 892.544 2
 5 -5 -2 14761.6 399.009 5
 5 -5 -2 13734.7 397.896 9
 -5 5 2 14535.7 411.11 11
 5 5 -2 13892 274.669 3
 5 -2 -5 14082.4 367.709 10
 5 5 -2 14541.9 211.712 9
 -5 -2 5 15386.7 619.326 7
 -5 2 5 13812.9 378.059 8
 -5 -5 2 16609.3 701.829 2
 -2 5 5 14197.6 427.864 11
 2 -5 -5 14344.1 424.255 5
 -5 -4 5 2.08698 21.9915 7
 -4 5 5 56.8411 30.1811 10
 -4 5 5 40.9128 29.7779 1
 -5 4 5 52.4006 28.4802 1
 5 -4 -5 11.7577 17.6098 1
 -4 5 5 28.1087 23.8725 11
 -5 -5 4 10.5876 23.7385 4
 -5 -5 4 11.2865 25.04 1
 -5 -4 5 24.2889 54.8822 2
 4 -5 -5 56.7272 9.37468 1
 -4 -5 5 5.83462 3.01031 5
 -4 5 5 6.20104 61.9901 2
 5 5 -4 1.17299 10.1379 3
 4 -5 -5 59.555 16.168 5
 5 4 -5 23.3116 21.6197 1
 -4 5 5 63.9845 31.3845 8
 -5 -4 5 27.5171 29.225 1
 -4 -5 5 20.4426 33.5726 7
 -4 5 5 28.8901 15.5011 4
 -5 4 5 22.6876 18.4207 10
 -4 -5 5 24.0957 11.361 9
 -4 5 5 66.6152 44.8972 7
 -5 4 5 9.8333 28.5778 8
 -5 5 4 25.9655 18.8195 9
 -4 5 5 11.5528 20.2895 5
 -5 4 5 98.6549 60.2219 7
 4 -5 -5 18.7922 55.0463 2
 -5 -4 5 0.91278 9.72707 4
 5 -4 -5 13.1274 54.1802 2
 -4 -5 5 4.40304 17.5667 4
 5 -4 -5 5.7202 16.7161 9
 -5 4 5 19.5257 23.2118 4
 -4 5 5 22.5292 20.5328 6
 -5 4 5 9.39681 35.0211 3
 -5 5 4 38.7254 19.5554 3
 5 5 -4 12.8491 48.8632 2
 -5 -5 4 19.4368 22.0375 3
 -5 5 4 27.3647 41.9744 4
 -5 5 4 9.53842 31.2263 11
 5 -5 -4 78.0294 26.6087 2
 -5 5 4 8.84161 31.5094 8
 -4 -5 5 10.0606 7.63988 10
 -5 -4 5 2.04673 10.2406 6
 -4 5 5 49.1285 37.2722 3
 5 4 -5 57.6462 74.855 2
 4 5 -5 7.32416 13.0894 3
 -4 -5 5 22.3844 25.8876 3
 0 6 0 10.2392 4.36459 2
 0 -6 0 1.23786 19.0247 2
 0 6 0 34.891 18.4529 9
 0 6 0 27.3888 31.1058 7
 0 6 0 4.30753 1.20776 1
 0 6 0 3.94929 12.7034 8
 0 -6 0 10.2556 9.66778 5
 0 6 0 56.4485 9.28112 10
 0 6 0 11.3234 7.62388 3
 6 0 0 1.43187 12.8674 3
 1 6 1 105384 1880.49 7
 -1 6 1 106717 1481.88 2
 6 1 -1 108348 2024.64 2
 1 -6 -1 110325 1570.38 2
 -1 -6 -1 87217.7 903.029 10
 -1 6 -1 112706 1070.47 11
 1 6 -1 99813.2 1506.66 7
 1 6 -1 95189.8 864.15 11
 -6 1 1 86236.3 2168.31 7
 1 6 1 102511 1219.13 2
 6 -1 -1 113748 1171.1 10
 -1 6 1 112406 2028.17 7
 -1 -6 -1 102383 1959.95 7
 1 -6 -1 105478 2187.44 7
 1 -6 1 117527 1331.82 2
 -6 1 1 88201.8 915.01 3
 -6 1 1 92590.5 1016.92 6
 -1 6 -1 109803 1924.49 7
 6 -1 -1 96845.3 2014.62 2
 6 -1 -1 117376 2307.7 7
 1 -6 1 109769 2016.16 7
 -6 1 1 89247.2 977.254 8
 6 1 -1 111202 2132.51 7
 1 -6 -1 104161 952.571 6
 -6 1 1 90421.6 1073.32 5
 -6 -1 1 101956 2187.6 2
 -1 -6 1 106728 1692.3 7
 1 6 1 108295 977.926 11
 -6 1 1 90173.7 2124.74 2
 1 -6 1 107674 1010.11 10
 0 6 -2 19818.6 452.257 10
 0 6 2 14527.1 267.858 3
 -2 6 0 17290.4 365.572 5
 -6 2 0 18022.6 485.417 1
 6 -2 0 18343.9 415.406 1
 6 0 -2 17672.5 359.923 9
 6 0 -2 15822.5 381.125 1
 -6 0 2 17793.7 370.741 1
 -2 6 0 17122.3 809.881 7
 -2 6 0 17401 291.855 1
 0 6 2 16216.7 361.938 6
 6 -2 0 18999.6 1039.54 7
 -6 0 2 20349.3 415.419 5
 -6 0 2 18039 378.955 4
 6 -2 0 20956.4 478.182 5
 0 6 -2 20638.6 418.62 5
 2 -6 0 17222.4 292.178 3
 0 6 -2 20120.1 467.673 11
 -2 6 0 17760.4 429.666 11
 -2 -6 0 16299.4 695.319 7
 -2 -6 0 17460.7 363.014 10
 0 6 2 14592.3 372.592 8
 2 6 0 16855.8 282.531 6
 -2 6 0 16405.8 410.658 10
 0 -6 -2 17439.4 313.107 3
 6 0 -2 16877 340.66 6
 0 -6 2 16590.5 297.887 5
 0 6 -2 22907.2 418.795 6
 0 -6 2 17625.7 725.503 7
 0 6 2 17063.1 650.861 2
 2 0 -6 15462.1 439.936 3
 0 6 2 14439.5 344.187 5
 -6 0 2 19652 395.033 8
 -2 6 0 17816.1 382.961 8
 2 6 0 15315.6 346.625 11
 2 -6 0 16076.4 850.823 7
 0 6 2 17110.9 841.009 7
 6 -2 0 20172.6 473.423 6
 -2 0 6 15471.3 436.773 4
 6 -2 0 18093.6 931.954 2
 -6 0 2 19710.8 388.592 6
 2 6 0 14317.9 342.669 10
 2 6 0 16871.2 643.921 7
 -2 6 0 16357.1 348.961 6
 6 0 -2 16762.9 791.836 7
 0 -6 2 17196.7 381.636 9
 0 6 2 16527.8 403.285 11
 -6 0 2 17752.2 379.55 3
 2 6 0 16230.5 279.988 5
 -2 6 0 18674.3 703.771 2
 -2 0 6 18116.6 449.722 3
 -6 0 2 17539.5 838.284 2
 0 6 2 15512.9 380.406 10
 -2 -6 0 16353.4 299.129 5
 -6 2 0 17690.5 1082.85 2
 2 6 0 15218.1 330.843 9
 0 6 2 16376.4 291.746 1
 0 -6 -2 16637.2 303.3 1
 0 -6 -2 17203.4 684.286 2
 -6 0 2 20152.3 882.024 7
 0 6 -2 19889.6 864.114 7
 0 6 -2 19435.5 485.208 9
 6 0 -2 15200.9 825.907 2
 2 -6 0 13927.9 376.099 9
 2 -6 0 16682.1 638.761 2
 0 -6 2 16941.9 378.143 10
 2 -6 0 16758.9 284.21 1
 2 -6 0 16829.9 370.581 5
 0 -6 -2 15888.2 393.645 9
 -2 6 0 18911.8 306.085 3
 0 -6 -2 15337.5 382.071 6
 6 2 0 16925.7 877.198 2
 -2 -6 0 16527.9 344.17 9
 -6 2 0 18439.7 487.331 4
 -2 6 0 16892.2 434.437 9
 -2 0 6 17838.9 1004.39 2
 6 0 -2 17976.7 349.292 10
 2 -6 0 16460.7 385.382 6
 0 -6 -2 15368.3 365.403 5
 0 6 2 15365.7 375.131 9
 -6 2 0 17566.2 489.279 3
 6 2 0 16809.8 364.211 1
 2 0 -6 14258.9 894.095 2
 0 -6 -2 14502.9 820.382 7
 2 -6 0 15069.7 404.168 10
 0 -6 -2 15625.4 411.698 10
 0 -6 2 17572.1 312.955 6
 6 0 -2 17665.9 334.793 5
 -2 -6 0 16951.3 306.094 6
 6 2 -2 17.4266 9.58705 3
 -6 2 2 43.0465 64.0599 7
 -2 2 6 63.5585 46.0056 8
 2 -2 -6 46.9739 27.5063 5
 -2 6 2 23.0453 7.4046 11
 2 -6 -2 10.3763 11.2605 10
 -2 6 2 25.7555 45.5149 2
 6 2 -2 18.3258 21.6815 1
 2 6 2 31.9082 29.9188 11
 -2 6 2 22.8767 12.6204 8
 -2 6 2 9.96473 16.6087 5
 2 6 -2 102.487 18.0566 6
 -2 6 -2 11.2039 35.0447 10
 -6 2 2 47.0768 34.0275 8
 -2 -2 6 6.53223 17.2083 1
 -2 -2 6 2.2806 27.9223 4
 6 2 -2 17.6956 13.1515 6
 -2 -6 2 0.53411 5.31235 6
 6 -2 -2 4.23026 12.0213 6
 6 -2 -2 23.3989 20.5678 5
 -2 6 2 3.76849 7.58809 4
 2 6 -2 78.2632 16.0149 5
 2 -6 -2 36.9604 21.5406 6
 2 6 2 43.6495 34.9984 8
 -2 6 -2 8.59701 36.3416 5
 2 -6 2 16.9432 27.8682 5
 6 -2 -2 19.2816 16.6049 9
 -6 2 2 16.2212 22.1757 3
 -2 6 2 1.82277 9.11088 6
 2 6 -2 110.165 12.766 7
 2 -6 -2 31.1979 28.1905 9
 6 -2 -2 14.126 16.6576 1
 2 6 -2 15.067 3.74567 9
 -6 -2 2 16.5272 18.8283 3
 -6 2 2 16.7 25.9413 10
 -2 6 2 32.7408 25.4954 10
 -2 -6 -2 20.3361 23.7318 10
 -2 -6 -2 30.7837 17.0488 6
 -6 -2 2 3.74812 11.9559 1
 6 2 -2 5.08311 7.66055 7
 6 -2 -2 39.263 72.4704 7
 6 -2 -2 33.3827 21.892 2
 2 6 2 27.6281 18.1181 7
 -6 -2 2 25.0307 5.3556 4
 -2 6 -2 40.215 57.4561 6
 6 -2 -2 10.5597 12.5312 10
 6 -2 -2 11.9902 13.939 3
 2 -6 -2 27.6246 54.0816 2
 -2 2 6 59.8572 133.801 7
 -2 -6 -2 12.0186 8.26729 9
 -2 -2 6 39.4972 25.6154 3
 -2 6 2 11.7533 21.1184 9
 -2 2 6 18.911 6.70821 10
 2 -6 -2 15.4624 14.3679 1
 2 -2 -6 36.9917 39.024 6
 -2 6 2 30.3449 9.63234 1
 -6 2 2 15.8694 31.3657 9
 -1 6 -3 560.898 126.783 10
 6 1 -3 668.421 143.916 7
 -1 3 6 369.549 74.1007 8
 3 -6 1 862.362 165.211 2
 -1 6 3 446.035 63.6513 6
 -6 -3 1 360.34 47.9835 3
 1 6 -3 744.953 98.3628 10
 -6 -1 3 1082.47 177.955 7
 -6 -1 3 708.109 60.0354 6
 -6 1 3 405.581 68.52 1
 -3 -6 1 442.654 50.4612 9
 -1 6 3 469.136 78.1999 11
 -3 6 1 650.182 151.723 7
 -1 -6 3 658.924 51.3035 6
 -3 6 -1 730.806 95.6274 11
 1 -6 3 848.661 186.69 7
 -6 1 3 477.475 137.636 7
 -3 6 1 769.992 90.5298 10
 -3 6 1 542.884 59.7429 4
 1 6 3 793.688 90.0344 8
 3 6 -1 390.224 46.5264 10
 -3 6 1 792.453 95.4371 11
 -1 -6 3 662.311 52.7421 5
 -6 3 1 725.416 227.971 7
 3 -1 -6 415.978 162.172 7
 -6 3 1 668.378 84.366 6
 3 -6 -1 631.846 64.2375 1
 3 -6 1 664.713 77.6432 5
 -6 3 1 556.203 118.587 9
 1 -6 -3 441.059 73.6378 5
 -6 -1 3 731.017 75.776 1
 1 -3 -6 364.181 216.035 7
 1 6 3 646.853 84.8338 9
 1 -6 -3 302.19 153.094 2
 3 -6 -1 656.085 83.0426 9
 -6 -3 1 725.837 212.538 2
 -1 3 6 691.831 99.0887 6
 3 -6 -1 544.801 196.049 7
 6 -1 -3 450.478 65.0906 6
 -3 1 6 615.684 91.1241 4
 -6 -3 1 393.553 66.6618 1
 -6 3 1 870.728 107.917 5
 1 6 3 568.882 74.0172 6
 -6 1 3 458.513 66.2613 9
 3 -6 1 494.419 85.1692 10
 -3 -1 6 503.584 211.483 2
 1 -6 3 431.103 56.4902 5
 6 3 -1 415.392 111.182 2
 3 -6 1 779.218 91.4764 9
 6 1 -3 670.161 63.075 6
 6 1 -3 739.734 51.8219 9
 1 6 3 591.762 79.1836 10
 -1 6 3 423.885 62.2167 5
 -1 6 3 669.992 148.866 2
 -3 -1 6 514.491 71.7529 3
 -3 -1 6 613.506 72.5479 5
 -3 -1 6 427.361 142.437 7
 -6 3 1 677.293 78.1827 3
 3 -6 -1 651.78 136.685 2
 -6 -1 3 674.043 64.1565 8
 -3 1 6 472.777 64.4434 11
 3 6 1 407.796 58.2862 10
 1 6 3 845.817 96.9179 11
 1 -6 -3 333.677 122.001 7
 3 1 -6 270.577 65.9736 1
 3 6 1 420.063 49.9246 6
 6 1 -3 676.394 170.782 2
 6 -3 -1 566.37 83.0446 6
 3 6 -1 422.437 49.6479 9
 6 -1 -3 424.543 55.5486 5
 -1 6 3 534.667 159.178 7
 -3 -6 1 533.634 59.5353 10
 -1 6 3 435.54 55.9437 4
 -1 6 -3 350.313 75.5162 11
 -1 -6 -3 552.415 85.3804 10
 3 6 1 518.942 62.3541 9
 6 -3 -1 663.649 89.6268 10
 -3 1 6 537.077 73.2054 8
 -6 -3 1 438.454 51.5452 4
 -1 -6 -3 681.147 85.7745 6
 6 -3 -1 472.194 177.615 7
 1 6 3 779.576 70.714 3
 1 -3 -6 437.671 78.2043 5
 -3 1 6 431.375 65.561 5
 -3 6 1 563.138 56.296 1
 3 6 1 337.617 99.6584 7
 -6 -1 3 585.348 143.396 2
 -6 1 3 412.94 52.299 8
 -1 6 3 454.071 71.3214 8
 6 1 -3 591.819 78.9928 3
 -1 6 3 440.084 67.0805 9
 -6 1 3 443.655 52.2163 5
 3 -6 -1 499.101 73.5533 6
 3 6 -1 513.648 39.0327 5
 -3 6 1 503.315 117.191 2
 -6 3 1 800.934 79.9552 4
 -1 -6 -3 929.175 255.072 7
 6 -1 -3 537.822 59.6612 10
 -3 -6 -1 428.122 62.2103 10
 1 6 -3 681.284 112.85 9
 3 -1 -6 417.667 72.3265 6
 3 -6 1 685.318 62.1424 1
 3 6 -1 622.819 105.119 7
 -1 6 3 455.479 55.9157 3
 -3 1 6 516.901 76.6826 3
 -6 1 3 614.144 66.9437 6
 -3 6 1 686.863 75.3099 6
 1 6 3 582.205 188.644 7
 1 -6 3 492.504 72.3405 10
 -6 -1 3 835.702 72.0937 5
 -3 -6 1 433.076 41.8322 6
 3 -1 -6 443.393 143.972 2
 -3 -1 6 498.319 57.0295 6
 3 1 -6 430.975 157.471 2
 -3 -1 6 503.744 76.9025 1
 3 -1 -6 608.779 83.908 5
 -6 1 3 449.078 59.6223 11
 -3 1 6 549.997 184.764 2
 1 -6 -3 434.042 58.7155 1
 6 -3 -1 854.253 104.693 9
 6 -3 -1 680.305 82.2011 5
 1 -6 -3 351.537 73.3739 10
 6 -1 -3 482.28 157.968 7
 -1 -6 3 754.545 74.9843 9
 -6 3 1 689.618 76.8394 8
 1 6 3 744.022 82.7429 5
 6 1 -3 789.925 54.0053 10
 -3 -6 1 618.538 112.834 7
 -3 6 -1 756.684 115.285 9
 -6 1 3 256.9 105.373 2
 -1 3 6 497.584 196.499 7
 6 1 -3 694.556 61.6134 5
 -1 -6 -3 722.807 88.5496 5
 1 -6 -3 318.363 52.9644 3
 1 -3 -6 381.957 88.7296 6
 -1 -6 -3 738.284 89.0301 9
 3 -6 1 447.272 167.559 7
 1 -6 3 587.691 63.2324 6
 -6 3 1 778.484 131.731 10
 3 -6 -1 733.348 85.6982 5
 -3 6 1 829.343 86.3006 8
 3 -6 1 671.773 80.9788 6
 3 -6 -1 706.459 72.3806 3
 6 -1 -3 345.738 155.507 2
 -3 -1 6 514.834 76.6771 4
 -3 1 6 414.846 57.9768 6
 -6 -1 3 690.932 77.8594 4
 -6 1 3 517.373 67.0694 3
 -1 6 3 435.962 70.7914 10
 -3 6 1 796.006 82.0716 5
 -3 1 6 593.804 155.214 7
 -1 -6 3 687.998 125.616 7
 1 -6 -3 299.332 56.0471 9
 3 6 -1 500.317 38.8652 6
 1 -6 -3 306.94 69.4632 6
 1 6 -3 677.951 96.9478 11
 6 -3 -1 832.438 209.928 2
 -6 1 3 457.155 56.6627 4
 6 3 -1 380.564 49.9548 1
 6 -1 -3 526.52 59.7181 9
 -6 3 1 687.096 167.382 2
 3 -6 -1 532.596 88.5823 10
 -1 -6 3 781.963 72.5504 10
 3 -1 -6 393.609 89.5954 3
 -3 -6 1 424.994 43.7277 5
 -3 -6 -1 524.173 67.8061 9
 -3 6 -1 526.707 77.9928 10
 -3 6 -1 834.63 213.998 7
 -3 6 -1 636.519 82.1352 6
 -3 -1 6 619.128 77.6317 8
 1 -6 3 612.069 90.8304 9
 -3 1 6 551.311 69.2974 9
 -3 6 1 761.643 92.6796 9
 -6 3 1 600.881 115.384 11
 -3 1 6 567.329 67.1793 10
 -3 6 -1 580.847 84.1064 8
 -6 1 3 423.147 54.4193 10
 3 6 1 415.943 63.0083 11
 6 -3 -1 752.294 84.321 1
 1 6 3 967.668 171.638 2
 -3 6 -1 699.776 88.8931 5
 -1 3 6 421.728 76.6977 5
 3 6 1 513.516 56.8215 5
 3 1 -6 373.51 66.6663 3
 -6 3 3 4794.65 227.766 4
 -3 -6 3 5902.21 168.124 10
 -3 6 3 4085.27 471.039 7
 3 6 -3 7524.14 239.676 9
 -3 -3 6 6374.2 257.22 4
 -3 -6 3 6452.48 320.131 2
 -3 3 6 6189.94 248.332 9
 -3 6 3 4263.11 220.755 8
 -3 6 3 5153.9 242.41 11
 -3 -3 6 6228.33 242.517 1
 6 -3 -3 4982.4 236.724 1
 -6 -3 3 5761.52 204.136 1
 -6 3 3 4970.58 213.891 6
 -6 -3 3 5699.56 457.952 2
 -6 3 3 4789.31 475.148 2
 -3 3 6 5357.5 239.874 11
 3 6 3 6280.96 274.356 11
 3 6 3 6467.71 268.862 10
 6 3 -3 5429.52 469.724 2
 3 6 -3 6812.54 166.21 3
 6 3 -3 6814.73 358.975 7
 -3 3 6 5124.56 544.681 7
 -6 3 3 5335.41 230.542 10
 -3 3 6 5840.98 274.769 8
 3 -6 -3 5451.31 254.163 9
 -6 3 3 5363.41 252.313 9
 -3 6 3 5823.64 494.613 2
 -3 -6 3 5992.78 135.27 3
 -6 3 3 4968.6 496.652 7
 -3 6 3 5099.52 250.201 9
 -6 3 3 5950.11 237.338 8
 -3 3 6 7058.57 267.696 10
 3 6 -3 6645.95 208.659 10
 -3 3 6 6036.64 271.058 5
 -3 -3 6 5192.61 507.766 2
 -3 6 3 5281.31 208.766 1
 3 -3 -6 5829.33 251.334 9
 -6 3 3 5516.79 234.541 11
 6 -3 -3 4844.95 229.276 10
 -3 -3 6 5137.58 220.396 3
 3 3 -6 4680.59 237.872 3
 3 -3 -6 5860.83 270.53 1
 -3 3 6 6774.86 294.353 4
 6 -3 -3 5675.59 230.369 9
 6 3 -3 6468.57 153.12 6
 -3 -6 3 6617.47 145.396 1
 -3 3 6 6457.85 282.733 6
 6 3 -3 6141.97 143.96 5
 -3 6 3 5512.54 252.871 10
 6 -3 -3 5424.15 236.074 5
 3 6 -3 6678.18 369.444 2
 -3 6 3 4569.2 220.921 5
 -3 3 6 6313.01 623.601 2
 -3 6 3 5476.17 221.083 4
 6 -3 -3 5090.97 525.779 2
 -3 -6 3 5713.32 166.73 9
 -6 3 3 5366.02 232.56 3
 -6 3 3 4982.82 215.296 5
 3 6 -3 6847.65 166.932 1
 3 -3 -6 6196.45 275.493 5
 3 -6 -3 5352.26 488.787 2
 3 -6 -3 5382.85 248.572 5
 -6 -3 3 6226.16 215.245 4
 6 3 -3 4752.82 211.044 3
 3 3 -6 5912.89 552.109 2
 3 -6 -3 5108.42 222.916 3
 3 6 3 6977.87 286.424 9
 -6 3 3 5244.79 227.723 1
 -3 6 3 4152.72 212.739 6
 3 -3 -6 5568.48 590.158 2
 -3 6 3 5093.76 203.68 3
 -4 6 0 319969 4100.09 7
 4 0 -6 310411 4181.36 7
 -6 0 4 326568 3338.41 7
 6 -4 0 336406 4031.09 2
 6 0 -4 307814 3600.49 7
 -4 0 6 353764 4540.88 2
 -6 4 0 280687 4291.22 2
 4 -6 0 319468 3416.61 2
 4 0 -6 339207 4479.21 2
 0 6 4 290864 4165.29 7
 -6 4 0 333753 4961.29 7
 -6 0 4 343738 4215 2
 6 0 -4 345851 4270.46 2
 -4 -2 6 297634 3083.32 7
 6 -4 -2 265331 3811.55 2
 -6 4 2 287868 3704.37 2
 -4 6 2 293078 4029.57 7
 4 -6 -2 290867 3639.43 2
 -4 2 6 293757 3959.66 7
 -6 2 4 297322 3666.02 7
 2 -4 -6 306371 4378.64 2
 -4 6 -2 289399 3037.43 10
 6 2 -4 294433 2892.98 7
 2 -6 -4 293676 3738.55 2
 -2 -4 6 230491 3474.46 2
 6 2 -4 277705 3656.52 2
 -2 -6 4 345049 2615.53 7
 -2 6 4 311036 4241.3 7
 -6 2 4 282720 4010.38 2
 4 -2 -6 300247 4360.38 2
 6 -2 -4 294544 4138.32 2
 -4 2 6 280483 4256.39 2
 6 4 -2 316300 3344.2 2
 -6 -2 4 283294 3721.48 2
 -2 6 4 302556 3789.38 2
 -6 -4 2 307455 3526.87 2
 -4 -2 6 317610 4109.39 2
 -6 4 2 305960 4044.68 7
 -4 6 -2 291402 2844.44 11
 -2 4 6 303282 4364.95 2
 -4 6 2 294020 3442.44 2
 4 2 -6 305611 4063.23 2
 -2 4 6 323330 4636.51 7
 4 6 -4 19.3059 48.492 2
 -4 -6 4 37.6783 11.9446 9
 -4 4 6 74.1505 81.0531 2
 6 4 -4 8.78199 5.81939 5
 4 6 -4 1.36442 28.269 3
 -4 6 4 79.2594 33.3696 5
 -6 4 4 42.8613 24.073 8
 6 -4 -4 27.0875 24.8826 9
 -4 6 4 13.0232 21.8211 3
 -4 4 6 2.87322 18.8149 10
 -6 -4 4 110.184 22.1817 6
 -4 6 4 5.52897 25.2737 1
 4 -6 -4 69.0925 23.279 9
 -4 -4 6 22.6487 40.1367 2
 -4 -6 4 40.6027 20.1534 1
 -4 4 6 60.805 28.4036 3
 -4 -6 4 30.5021 10.4027 10
 -4 6 4 100.596 53.8574 6
 -4 6 4 9.21399 32.7164 8
 4 -4 -6 35.2209 44.4354 5
 -4 4 6 92.9302 47.8273 1
 -4 -4 6 20.4247 25.2894 1
 4 -6 -4 8.41272 19.3667 5
 -6 -4 4 120.12 26.4937 5
 4 6 -4 5.63306 7.42727 1
 -4 4 6 31.3547 25.232 8
 -4 -6 4 12.0033 2.27401 3
 -4 6 4 19.8543 82.247 7
 -6 4 4 6.05159 18.465 10
 -6 -4 4 12.7492 64.6834 2
 -4 -4 6 44.7154 31.1866 4
 -4 -6 4 36.1615 33.0088 2
 -6 4 4 211.892 166.838 7
 -4 4 6 11.9306 25.4278 5
 -4 4 6 7.69246 27.6305 9
 -4 -4 6 2.05861 5.26045 5
 6 -4 -4 15.477 15.791 1
 -6 4 4 50.2895 73.3828 2
 6 4 -4 50.0412 48.4788 2
 6 4 -4 9.89041 20.9046 1
 -6 -4 4 6.12553 4.60551 1
 -4 4 6 112.618 83.5658 7
 -4 4 6 30.7425 31.8842 11
 -6 1 5 5097.65 213.733 8
 -6 5 1 5275.05 323.157 9
 -1 5 6 5386.27 259.037 3
 -6 1 5 4538.15 234.679 3
 -6 5 -1 4672.48 291.205 8
 -6 -1 5 4278.89 487.204 2
 5 -6 -1 4839.56 213.507 1
 -5 6 -1 4392.58 280.165 5
 1 6 5 4625.8 254.201 10
 -5 -1 6 4812.47 413.27 7
 -1 6 5 5743.47 285.697 8
 -1 6 5 6096.09 290.744 6
 6 -5 1 4535.05 256.976 5
 6 -5 -1 5206.6 232.572 1
 5 -6 -1 5361.51 272.166 9
 5 -1 -6 4991.58 228.672 5
 5 6 1 4448.41 200.006 9
 -1 6 5 5469.21 235.389 3
 -5 1 6 4990.84 197.788 11
 1 -5 -6 5185.03 281.764 5
 -6 5 -1 3713.04 294.611 5
 5 6 -1 4692.68 134.789 5
 -5 -1 6 4793.93 199.518 8
 -6 -1 5 4485.38 223.453 3
 -6 5 1 5338.65 256.428 8
 -6 1 5 4649.22 182.798 9
 -1 6 5 5225.31 259.431 9
 -1 5 6 2962.32 440.392 7
 -1 5 6 5485.7 271.656 4
 -1 5 6 3359.24 219.226 6
 -5 6 1 5570.22 279.72 11
 -1 6 5 5460 273.215 10
 -6 1 5 4715.13 241.065 1
 6 -1 -5 4806.14 195.181 10
 -5 -1 6 4808.59 150.86 9
 6 5 -1 4826.5 160.876 9
 -6 5 -1 3860.86 281.488 6
 -6 5 1 3857.52 525.638 7
 -6 -1 5 4762.51 174.93 5
 5 -6 1 5651.23 262.186 5
 -5 6 1 4967.42 237.529 8
 -6 -1 5 4614.84 223.84 4
 -5 6 -1 4218.35 361.762 9
 -5 -1 6 4734.44 237.97 3
 5 -1 -6 4227.63 196.213 10
 -6 1 5 4867.88 200.746 5
 1 6 5 4925.99 600.547 7
 1 -6 -5 5322.97 272.164 5
 -5 -1 6 4803.77 183.209 6
 -1 -6 5 5697.8 294.284 9
 5 -1 -6 4900.86 196.458 9
 -6 1 5 4609.2 235.201 4
 -6 -1 5 4809.55 381.289 7
 -6 5 1 5141.81 234.846 1
 1 6 5 4626.06 252.825 9
 1 6 5 5172.45 261.72 6
 5 -6 1 5292.01 494.169 2
 -6 -1 5 4796.63 173.206 6
 5 1 -6 4119 511.377 2
 -1 5 6 5823.13 610.581 2
 -5 6 -1 5205.88 359.153 11
 -6 -1 5 4273.57 138.433 9
 -6 1 5 4722.81 175.318 10
 -5 -1 6 5195.95 156.811 10
 6 1 -5 4264.92 194.87 6
 5 6 -1 5105.03 166.416 9
 -6 1 5 3730.55 475.781 2
 1 6 5 5300.91 277.001 8
 6 -1 -5 5473.32 586.815 2
 -6 5 1 5665.07 248.058 3
 -6 1 5 5122.01 190.489 11
 6 5 -1 3849.72 336.069 2
 6 -5 -1 6048.37 570.834 2
 -1 5 6 5689.78 284.697 5
 1 -5 -6 5585.01 285.252 9
 -1 6 5 5404.69 267.793 5
 -5 1 6 5265.26 228.819 8
 -5 6 1 4741.38 230.775 6
 -5 6 1 3941.16 465 2
 -1 5 6 4704.76 253.202 9
 -5 1 6 5391.8 222.34 5
 -5 1 6 4520.16 243.453 4
 -5 1 6 5542.86 269.359 3
 5 6 -1 4216.55 131.94 1
 5 6 -1 4165.9 286.882 7
 1 -5 -6 4674.59 557.418 2
 -5 1 6 5683.13 602.691 2
 5 1 -6 4964.3 205.351 5
 -5 -1 6 4929.25 189.308 5
 5 -6 -1 5107.58 247.619 5
 -1 6 5 5467.08 551.974 2
 5 -6 1 4996.93 209.181 1
 -1 6 5 5733.4 253.836 4
 -5 1 6 5226.83 196.562 9
 -5 1 6 5269.18 493.872 7
 -5 -1 6 4380.02 507.23 2
 -6 -1 5 4777.84 136.007 10
 -6 5 -1 3507.79 344.949 10
 1 6 5 5151.16 264.386 5
 6 -5 -1 5344.05 265.274 9
 1 6 5 5072.95 263.138 11
 -6 -1 5 4396.92 219.24 1
 6 -1 -5 5430.89 224.837 5
 -5 1 6 4932.87 210.578 6
 -6 -1 5 4682.65 177.645 8
 -6 5 1 5557.15 296.364 11
 5 6 1 4785.26 206.005 10
 6 -5 -1 5503.02 257.158 5
 -6 5 1 5495.52 247.746 4
 -6 1 5 5171.77 207.924 6
 6 -1 -5 5426.62 252.41 1
 -5 6 1 5145.89 274.207 10
 -1 5 6 4745.04 259.904 10
 -5 -1 6 5196.04 250.507 4
 6 1 -5 4590.11 515.397 2
 6 5 -1 4830.78 158.787 10
 -5 6 1 5253.17 296.04 9
 -5 6 1 4891.37 211.186 3
 -6 5 -1 3893.79 327.579 11
 -5 6 -1 4819.75 360.492 10
 5 -6 1 6228.54 331.204 9
 6 1 -5 5192.88 154.453 10
 -6 5 1 5535.87 267.201 5
 -5 -1 6 4877.46 237.781 1
 1 -6 -5 4940.41 258.713 9
 -5 6 -1 4638.34 621.267 7
 -5 6 -1 4616.44 268.461 8
 -1 6 5 5455.69 269.318 11
 -1 6 5 5857.62 627.123 7
 6 1 -5 3870.64 412.987 7
 5 -1 -6 5448.93 586.894 2
 -1 5 6 5373.65 284.499 8
 -6 5 1 5659.85 258.246 6
 5 6 -1 4612.65 309.773 2
 1 -6 -5 5344.43 248.527 1
 -1 5 6 5797.63 267.596 1
 -5 6 1 4802.45 526.023 7
 -5 6 1 4700.92 232.155 5
 -6 1 5 5328.38 472.419 7
 5 -6 -1 5623.69 510.974 2
 -6 5 1 5159.42 292.911 10
 5 6 -1 4192.67 125.269 6
 -5 1 6 5191.96 190.151 10
 6 1 -5 4686.25 142.904 9
 6 -1 -5 5305.62 193.846 9
 -6 5 1 5810.58 590.635 2
 -5 6 -1 4717.66 284.298 6
 6 1 -5 4660.47 185.118 5
 5 6 -1 4671.18 159.329 10
 6 -5 1 5098.29 310.742 9
 -1 -6 -5 4598.39 259.754 9
 -5 6 1 4639.63 209.694 4
 5 -3 -6 6479.31 304.147 1
 -3 6 5 7595.45 311.019 10
 -5 3 6 6757.49 633.212 7
 5 -6 -3 5786.6 616.124 2
 -5 -3 6 6876.04 183.079 6
 -3 -6 5 6250.55 461.619 2
 6 3 -5 6361.62 419.589 7
 -5 -3 6 7170.54 140.875 9
 -3 -5 6 7449.28 254.863 3
 -6 3 5 7525.21 263.763 10
 -6 -3 5 7365.44 167.456 6
 -6 5 3 6514.93 655.397 7
 5 6 -3 7163 207.262 3
 -3 5 6 7629.28 725.609 7
 5 -6 -3 7686.7 290.707 1
 -6 -3 5 6806.88 260.516 4
 6 3 -5 6433.69 575.91 2
 5 -3 -6 6615.37 672.287 2
 5 -6 -3 6281.89 290.154 5
 -3 6 5 7750.9 315.094 11
 -3 -6 5 7315.75 216.824 1
 -3 5 6 7121.4 689.177 2
 -3 5 6 7206.93 315.168 5
 -5 6 3 7470.93 289.373 5
 -6 3 5 8240.08 325.246 1
 -5 6 3 7069.94 303.865 11
 3 -6 -5 6428.92 277.433 1
 -3 -6 5 6760.48 204.092 3
 -6 -3 5 7366.18 615.241 2
 -3 -5 6 7713.6 265.69 4
 -3 6 5 7885.87 321.845 6
 5 -6 -3 7594.39 317.914 9
 -6 -3 5 7351.53 390.687 7
 -3 5 6 8482.25 334.889 11
 -3 6 5 7058.5 648.11 2
 -6 -3 5 6529.03 253.983 3
 -6 3 5 7704.26 290.448 6
 -3 6 5 7653.38 321.035 5
 -6 -5 3 7374.11 223.586 4
 -3 6 5 7105.76 284.998 3
 -5 -6 3 7544.31 168.68 10
 6 -3 -5 7074.65 697.225 2
 -5 3 6 7080.02 266.645 9
 -3 5 6 8007.57 332.937 6
 -5 -6 3 7331.36 187.034 1
 3 -6 -5 7031.88 310.799 9
 -5 6 3 7210.94 313.802 9
 -5 3 6 7032.46 291.314 5
 -5 6 3 7223.06 665.734 7
 -3 6 5 8274.69 315.042 4
 6 3 -5 6460.62 183.34 5
 -3 -6 5 5903.63 215.51 4
 -5 -6 3 8611.25 200.771 3
 -6 -5 3 7016.4 486.459 2
 -6 3 5 7170.22 285.89 8
 -6 5 3 6790.47 309.766 9
 -6 -3 5 6674.88 163.573 5
 6 3 -5 6222.01 184.722 6
 -3 6 5 8197.01 742.462 7
 -5 3 6 6961.11 288.16 6
 5 3 -6 6954.04 615.467 2
 -3 -6 5 7197.36 208.211 10
 -5 3 6 7177.31 261.999 10
 -3 5 6 7760.07 312.98 10
 6 -3 -5 7738.66 281.957 9
 5 -3 -6 7084.75 302.252 5
 -3 5 6 8307.45 335.851 1
 -6 5 3 6746.79 273.314 3
 3 -5 -6 6246.6 648.541 2
 -3 5 6 7986.41 329.915 4
 -3 6 5 7428.91 311.418 9
 -5 3 6 6865.34 678.285 2
 -6 5 3 6807.66 272.951 4
 -5 -6 3 7446.05 171.737 9
 -6 3 5 7357.93 271.403 9
 -3 5 6 7685.02 312.493 3
 5 6 -3 7820.94 210.783 1
 3 -5 -6 7353.46 325.194 5
 -3 -6 5 7062.67 219.473 9
 5 6 -3 7838.24 467.062 2
 5 3 -6 6348.85 267.775 1
 -3 5 6 8392.16 353.181 8
 -6 5 3 6622.69 278.618 8
 5 6 -3 7384.37 166.639 9
 -5 -3 6 6977.62 421.439 7
 -5 -3 6 7646.42 284.851 1
 -5 -3 6 7092.18 269.244 3
 -6 3 5 6898.94 665.866 2
 -5 -3 6 7398.12 628.796 2
 -5 -3 6 7226.31 190.175 5
 -5 3 6 7083.36 311.756 1
 5 -3 -6 7255.44 276.083 9
 -5 3 6 7373.5 271.004 11
 6 5 -3 5858.17 217.326 3
 -6 -5 3 7876.76 231.195 3
 -6 5 3 7240.47 301.4 11
 6 -3 -5 7157.27 313.926 1
 -6 5 3 6944.67 283.502 6
 -3 -5 6 7021.9 564.388 2
 6 -5 -3 6581.83 290.694 5
 -5 6 3 7441.64 610.484 2
 -6 5 3 7151.13 619.725 2
 -5 3 6 7623.13 329.06 4
 -3 5 6 7350.88 305.875 9
 6 -3 -5 7951.68 311.937 5
 3 -5 -6 6859.86 311.315 9
 -6 3 5 7789.11 313.37 4
 6 5 -3 7330.49 232.04 1
 -6 5 3 7371.45 303.219 10
 -6 3 5 8007.73 670.061 7
 6 5 -3 8020.26 536.594 2
 -5 6 3 7731.64 301.945 8
 -5 3 6 7356.73 313.585 3
 -5 6 3 6928.28 300.346 10
 -6 3 5 7691.74 270.74 11
 -3 6 5 8391.84 340.2 8
 3 -6 -5 7767.17 330.08 5
 -5 -3 6 7361.75 142.518 10
 -3 6 5 6999.03 284.585 1
 6 -5 -3 7217.56 306.644 9
 3 -6 -5 6015.57 582.898 2
 -5 6 3 7319.97 294.731 6
 -6 -3 5 6893.12 265.181 1
 -5 -6 3 7318.49 421.536 2
 6 3 -5 6290.91 256.702 1
 -5 3 6 6204.28 284.557 8
 -5 -3 6 7076.25 272.881 4
 6 -5 -3 6909.08 645.505 2
 -6 3 5 7043.22 275.927 5
 -6 3 5 7354.49 305.456 3
 -5 6 3 7271.02 279.323 4
 5 6 -3 7654.94 161.745 10
 5 -6 -5 2200.48 176.248 9
 -5 5 6 2030.28 159.844 10
 -5 -5 6 2221.39 146.696 4
 -6 5 5 2410.36 186.035 8
 -6 5 5 1950.04 165.371 6
 -5 -6 5 2017.92 67.5619 9
 5 -6 -5 2417.23 189.605 5
 -5 -6 5 1888.32 118.328 4
 -5 5 6 2093.42 171.159 5
 -5 -6 5 2084.41 123.655 1
 5 -5 -6 2282.72 416.616 2
 -6 5 5 2153.3 168.196 3
 -5 -5 6 2419.3 322.432 2
 -5 6 5 2019.99 174.524 9
 -5 6 5 2613.74 179.223 4
 -6 5 5 2256.71 165.612 11
 -6 -5 5 1970.29 130.36 1
 5 -6 -5 2561.7 440 2
 -5 5 6 2456.42 182.379 3
 -6 5 5 2867.8 196.082 1
 -5 -6 5 2046.54 280.366 2
 -5 5 6 1919.67 157.405 9
 5 5 -6 2309.3 364.075 2
 5 -5 -6 2223.1 174.658 9
 -5 5 6 2525.94 436.476 7
 -5 6 5 2172.97 174.404 10
 -5 6 5 2257.24 384.719 2
 -6 5 5 2435.52 171.905 10
 -5 -6 5 2325.04 125.57 3
 -5 6 5 2290.88 176.332 11
 6 -5 -5 2172.31 180.135 1
 -6 5 5 2401.38 425.936 2
 6 -5 -5 2429.25 182.224 9
 -5 -5 6 2094.55 183.228 7
 -5 5 6 1961.91 174.901 8
 -6 -5 5 2190.04 306.44 2
 -5 -5 6 2091.71 81.4661 6
 -5 -5 6 2356.99 147.567 3
 -5 6 5 2413.23 189.068 6
 -5 6 5 2384.79 177.51 1
 -5 -5 6 2077.05 80.8562 5
 -6 5 5 2240.67 170.74 4
 -5 6 5 2365.55 181.928 5
 -5 6 5 2333.27 427.276 7
 6 -5 -5 2414.11 186.287 5
 5 6 -5 2068.25 127.747 1
 -5 -6 5 1941.79 67.3574 10
 -6 -5 5 2025.75 128.506 4
 5 6 -5 2342.43 307.176 2
 6 5 -5 1985.83 286.98 2
 5 -5 -6 2285.28 182.634 1
 -5 5 6 2238.52 182.795 4
 -6 5 5 2639.6 186.998 9
 6 -5 -5 2161.43 398.448 2
 -5 6 5 2453.02 174.283 3
 -6 5 5 2495.34 183.597 5
 -5 6 5 2461.15 188.881 8
 -5 5 6 2319.68 185.972 6
 -5 -5 6 2229.38 139.95 1
 -6 5 5 1953.29 387.662 7
 5 -5 -6 2395.28 194.177 5
 -5 5 6 2476.32 436.238 2
 -6 -5 5 2060.54 126.692 3
 -6 6 0 1337.01 193.316 9
 0 6 6 2364.59 435.008 7
 0 6 6 2201.54 193.464 8
 6 6 0 2668.93 297.585 2
 -6 0 6 2418.21 117.289 10
 0 -6 -6 2576.02 197.147 5
 -6 0 6 2433.19 143.506 8
 -6 6 0 1595.49 155.442 8
 -6 0 6 2393.04 138.42 6
 6 6 0 1815.52 119.489 3
 6 6 0 2232.68 133.2 9
 -6 0 6 2060.06 288.986 7
 6 -6 0 1972.49 137.565 1
 -6 0 6 2193.24 164.497 1
 -6 0 6 2381.14 421.951 2
 6 -6 0 2277.47 199.679 9
 -6 6 0 1602.2 155.112 1
 -6 6 0 1405.01 155.382 10
 6 -6 0 1841 309.634 2
 0 6 6 2037.97 175.878 10
 6 0 -6 1568.52 159.846 1
 -6 6 0 1392.09 164.386 11
 6 0 -6 2156.19 148.94 5
 -6 6 0 1768.08 371.49 2
 -6 0 6 2163.43 161.659 3
 -6 0 6 2319.94 173.063 4
 -6 6 0 1648.59 158.105 6
 0 6 6 2463.78 199.104 5
 6 -6 0 1780.34 149.811 5
 -6 6 0 1653.46 158.241 3
 6 6 0 2015.81 127.785 10
 0 6 6 2156.9 185.94 6
 0 6 6 2161.72 183.932 11
 6 0 -6 2131.74 121.022 9
 -6 6 0 1709.9 354.959 7
 -6 6 0 1714.1 154.853 4
 0 6 6 2140.6 175.801 9
 6 0 -6 1783.99 115.097 10
 -6 6 0 1735.57 170.16 5
 -6 0 6 2228.24 119.179 9
 6 0 -6 2102.67 383.806 2
 -6 0 6 2308.22 134.92 5
 0 -6 -6 2452.33 196.598 9
 -6 2 6 86.1484 94.32 2
 -6 6 2 34.5284 47.2865 9
 -6 -2 6 2.10882 10.1612 9
 -2 6 6 13.5359 32.9877 4
 2 -6 -6 15.3873 35.6245 9
 -6 -6 2 53.7012 20.438 4
 -6 -6 2 49.7527 41.1488 1
 -2 6 6 4.15895 46.3648 8
 -6 6 2 18.1625 12.6708 5
 -6 6 2 3.34591 47.3028 7
 -6 2 6 62.1731 78.9932 7
 -6 2 6 9.92791 28.1946 1
 2 -6 -6 93.8825 51.9775 5
 6 6 -2 11.2343 16.5194 10
 -6 6 2 42.7071 82.0461 2
 -6 2 6 23.846 2.66203 10
 6 -6 -2 6.69708 16.6173 1
 -6 2 6 4.4596 20.7152 5
 -6 6 2 8.32913 23.796 1
 -6 6 2 131.424 56.2686 10
 -6 -2 6 24.5543 43.392 2
 6 2 -6 11.2751 6.41866 5
 -6 -6 2 13.1392 23.241 3
 -6 6 2 2.14579 32.6602 3
 6 -2 -6 83.7323 130.759 2
 -6 -2 6 48.006 22.5404 5
 -6 -2 6 9.10637 17.2456 6
 2 -6 -6 101.984 133.597 2
 6 6 -2 5.01381 7.67277 3
 -6 -2 6 3.58842 21.0224 3
 -2 -6 6 2.32116 71.3483 2
 -2 6 6 46.7336 46.1482 9
 -6 2 6 41.0792 25.5598 9
 -2 6 6 20.3929 22.5366 10
 6 -2 -6 33.5057 13.5339 9
 -6 6 2 75.7656 45.6734 11
 6 2 -6 4.3685 29.4428 7
 6 2 -6 16.472 13.018 6
 6 -6 -2 33.4293 64.771 2
 -2 6 6 27.0646 10.9322 5
 -2 6 6 86.6891 33.3404 3
 -6 -2 6 36.379 34.757 1
 -6 -2 6 31.6134 4.6319 8
 -2 6 6 55.1783 44.1974 11
 6 6 -2 15.6884 28.3722 2
 -2 6 6 113.077 37.1654 7
 -6 4 6 158020 3311.33 7
 4 6 -6 140935 2660.58 2
 -6 -4 6 169025 3040.75 2
 6 -4 -6 148770 3365.81 2
 -4 6 6 160143 3410.19 2
 -6 6 4 154961 3312.58 7
 -6 4 6 155008 3406.74 2
 -6 6 4 172564 1559.29 11
 6 4 -6 138906 2883.82 2
 6 -6 -4 167392 3365.24 2
 -4 -6 6 167708 2712.54 2
 -6 -4 6 160870 1744.91 7
 4 -6 -6 135427 1419.61 9
 -6 6 4 169002 3274.32 2
 4 -6 -6 157072 3368.78 2
 -6 -6 4 159810 2329.4 2
 -6 4 6 160098 1374.67 10
 6 6 -4 144362 2401.08 2
 -6 4 6 164781 1576.5 4
 -6 4 6 162048 1399.34 11
 -6 4 6 161872 1414.32 9
 -4 6 6 156530 3515.1 7
 -6 6 6 14.7634 18.8274 1
 -6 -6 6 90.5694 24.3294 1
 -6 -6 6 112.76 34.1678 4
 6 6 -6 1.06511 23.3719 1
 6 -6 -6 2.79815 36.0025 5
 -6 -6 6 74.3386 24.5629 3
 -6 6 6 63.7051 30.6137 10
 -6 6 6 41.4123 30.7644 8
 -6 6 6 55.1511 58.2201 5
 -6 6 6 1.58432 31.3141 3
 -6 -6 6 96.4692 117.884 2
 0 -7 1 8.68937 4.11519 1
 1 -7 0 29.5838 18.0588 6
 0 -7 1 4.846 10.6398 5
 0 7 -1 18.104 4.53943 8
 0 -7 1 28.2693 55.6571 7
 0 7 -1 35.5737 30.1733 10
 0 7 1 1.05899 12.1545 3
 7 0 -1 24.0472 25.6874 1
 0 -7 1 13.3033 11.4676 6
 -7 1 0 61.5102 47.8035 3
 -7 0 1 54.9466 55.4808 1
 0 7 -1 70.2938 32.4355 9
 -7 0 1 17.5365 12.9857 3
 7 -1 0 2.77787 75.8194 2
 -7 1 0 3.95715 29.2159 2
 0 7 1 75.9979 101.002 7
 -1 -7 0 19.011 27.2265 10
 0 7 -1 61.1295 25.6927 11
 0 7 1 25.747 14.8813 8
 -1 7 0 8.72598 12.3953 1
 1 -7 0 4.79308 13.0016 5
 -1 -7 0 0.40463 16.0877 6
 1 7 0 37.1037 26.6296 9
 7 0 -1 30.6023 12.5948 6
 7 -1 0 76.0509 41.2438 1
 0 7 1 12.5683 7.17955 1
 -1 7 0 12.0654 8.5717 7
 1 7 0 11.6494 16.2164 5
 0 -7 -1 33.8545 46.2788 10
 1 7 0 16.2485 12.6277 10
 -7 0 1 32.7746 34.1659 4
 0 -7 1 9.09634 17.9593 2
 0 7 -1 41.6371 72.3992 7
 -7 1 0 18.3601 27.8244 4
 1 -7 0 7.14954 22.116 9
 0 -7 -1 32.6666 53.5284 2
 1 7 0 25.5691 46.7004 7
 -1 7 0 39.7852 26.4393 11
 1 7 0 31.1495 21.2849 8
 0 7 1 38.3464 34.0317 11
 7 0 -1 14.0261 14.2835 5
 0 -7 -1 28.8174 8.98688 1
 1 7 0 20.2346 15.1878 6
 0 7 1 12.0852 21.1007 6
 1 -7 -2 8.00451 58.7025 2
 -2 7 1 28.5659 33.2087 2
 -7 2 1 51.5705 27.4112 3
 1 -7 2 64.1575 21.8185 6
 1 7 -2 41.9196 19.4848 7
 -1 -7 -2 4.94609 6.32498 5
 2 -7 -1 54.1879 19.4438 1
 7 -2 -1 34.3733 10.5657 10
 1 7 -2 14.9871 22.7014 9
 -7 -1 2 43.0956 30.5637 2
 -2 7 -1 85.3169 42.6057 5
 2 7 -1 22.6932 4.8833 5
 2 7 1 2.23697 6.68239 3
 7 -1 -2 35.6629 28.7893 1
 -7 -1 2 14.1327 8.30928 4
 2 -1 -7 0.7091 31.7016 1
 1 7 2 62.7544 20.803 1
 7 1 -2 7.25925 23.0638 1
 1 -7 -2 40.2809 19.9674 3
 -2 7 1 52.5215 11.0126 6
 1 7 -2 32.725 14.8532 5
 -1 7 2 23.3478 28.0391 9
 -2 7 -1 40.2245 34.2857 9
 7 -1 -2 65.5965 72.1423 7
 -1 7 2 42.053 24.725 2
 -1 7 2 22.1671 10.4989 7
 2 7 1 5.57304 33.5957 7
 7 -2 -1 203.127 118.172 2
 -2 -7 1 41.8912 10.7484 6
 -7 -1 2 15.9627 11.4802 1
 -7 2 1 94.3542 40.5675 4
 7 -1 -2 22.4128 3.24461 5
 -2 -7 -1 71.0035 88.4099 7
 -1 7 -2 38.712 7.85784 5
 -2 7 1 67.146 24.9517 5
 -7 1 2 33.1651 29.3437 6
 2 7 1 25.0377 31.2276 2
 1 7 2 27.273 12.3032 9
 -1 7 2 40.0949 26.1277 6
 7 2 -1 32.9458 80.538 2
 -1 7 -2 81.8686 38.6011 6
 -1 7 -2 114.846 37.5213 10
 -1 -7 2 32.0932 17.0973 6
 -1 7 -2 65.6395 19.4602 8
 -7 2 1 62.2444 47.3737 8
 2 -7 -1 114.454 39.6119 9
 7 1 -2 30.2579 69.3443 7
 1 -7 2 48.1802 59.0407 7
 -1 7 -2 121.668 38.9717 11
 -1 7 2 56.1416 46.8752 11
 -1 7 2 9.69015 21.1627 5
 -2 7 1 97.2547 39.0545 8
 -7 1 2 53.9472 103.884 2
 -7 -2 1 149.922 43.8141 4
 -2 -7 -1 20.6919 35.327 10
 -7 2 1 69.6163 11.5989 1
 2 -7 -1 57.0991 70.9602 7
 -7 -1 2 62.157 36.1166 3
 2 7 -1 6.81382 15.0506 10
 2 7 -1 22.4047 18.2942 11
 1 7 2 30.424 1.93561 5
 1 7 2 48.1998 26.999 10
 -7 1 2 84.0789 21.0462 3
 1 -7 -2 46.7904 4.01694 5
 -7 1 2 87.9821 64.2882 7
 7 1 -2 49.4124 26.4507 6
 2 -7 -1 40.4531 34.4617 2
 7 1 -2 28.7028 33.3233 10
 1 7 -2 18.3925 6.00127 6
 -2 1 7 3.56445 75.9694 2
 2 -7 -1 60.6585 27.6302 5
 7 -1 -2 43.1617 29.8853 10
 2 7 -1 23.1097 5.46507 9
 -2 -7 1 45.3856 27.9092 7
 7 1 -2 81.7395 32.9141 9
 2 7 1 8.45685 15.3998 8
 -7 2 1 108.511 53.0855 5
 2 -7 1 66.747 15.5216 1
 2 7 1 53.3177 35.9918 9
 -7 2 1 151.451 49.1914 6
 2 7 -1 39.7752 18.4129 6
 -7 1 2 26.9114 33.0166 10
 -2 7 1 46.2503 17.6517 1
 2 -7 1 47.2209 12.4807 5
 -2 -7 1 12.4027 10.786 9
 -7 1 2 64.0806 13.601 5
 2 -7 -1 76.7635 24.6859 3
 -1 7 2 27.606 8.31907 10
 -1 -7 -2 31.2892 25.1492 6
 2 7 1 23.5216 11.6458 6
 -2 1 7 18.5552 6.32749 4
 1 7 2 89.4633 86.91 7
 -7 1 2 100.9 36.1204 8
 -2 7 -1 79.774 50.2449 10
 -1 -7 -2 46.3432 19.1053 9
 2 -7 1 88.771 38.4242 9
 -7 -2 1 166.434 55.6071 3
 2 -7 1 15.4757 33.6597 2
 1 7 2 13.2873 28.1513 8
 -2 -7 1 15.1794 8.40142 5
 -1 -7 -2 118.322 69.4985 10
 -1 -7 -2 193.95 161.766 7
 2 7 1 17.2468 9.41505 1
 1 7 -2 36.0074 13.7582 11
 -1 7 2 42.7682 13.0062 1
 2 -1 -7 60.772 111.977 2
 -2 7 -1 126.291 38.5406 6
 1 -7 2 55.1456 5.00137 5
 -1 7 -2 149.645 62.743 9
 -1 7 2 39.1437 9.36558 3
 1 -7 -2 35.1554 18.4908 9
 1 7 2 92.9978 34.3012 2
 1 -7 2 17.4273 4.9524 9
 -1 7 2 50.7371 33.631 8
 7 -2 -1 87.9195 42.6972 5
 -1 -7 2 26.7915 29.7585 7
 1 -7 2 82.5372 42.5304 2
 -2 7 1 21.4953 19.5498 11
 2 7 1 27.1526 16.5526 5
 1 7 2 21.0014 10.2571 6
 -7 -2 1 25.0601 78.9955 2
 -2 1 7 39.515 23.722 3
 -1 -7 2 51.9485 25.3921 10
 1 -7 2 100.575 50.5311 10
 7 -1 -2 37.532 28.3686 9
 2 -7 -1 68.9721 33.2625 6
 2 7 1 12.0943 11.2166 10
 -1 -7 2 38.3749 16.6427 5
 7 -2 -1 96.4514 31.6103 9
 -2 7 -1 18.6099 56.0925 7
 1 -7 2 79.4024 20.182 3
 -2 -7 -1 12.0867 21.3191 5
 1 7 -2 26.8957 15.6662 10
 -7 -2 1 171.278 45.3355 1
 -7 1 2 77.7323 38.4527 4
 -2 7 1 69.1155 36.2586 9
 -2 7 1 73.4103 23.9529 10
 1 7 2 58.3295 18.0788 3
 7 2 -1 1.75508 5.61093 1
 -7 1 2 62.1547 44.8808 11
 1 -7 -2 41.1242 13.2448 1
 -2 -7 1 59.5192 22.4289 10
 1 -7 2 38.2552 18.9856 1
 7 -2 -1 102.778 24.5516 1
 7 -1 -2 24.7097 15.426 6
 2 -7 1 38.7034 14.8441 6
 2 7 1 50.273 29.3918 11
 -2 7 1 174.07 114.996 7
 -2 7 -1 48.9536 29.364 8
 7 1 -2 8.61721 3.88733 5
 -7 1 2 29.5273 35.6966 1
 3 -7 0 18.3629 14.1916 5
 3 7 0 38.0817 32.5319 11
 7 0 -3 5.41807 8.88366 5
 7 0 -3 96.5498 86.4437 2
 7 -3 0 16.7924 26.6761 2
 -7 0 3 21.6319 28.9557 6
 0 7 3 21.0183 15.3588 8
 -7 3 0 43.3588 24.6247 5
 -3 7 0 27.6172 38.5219 10
 -3 7 0 95.9533 93.7995 7
 0 7 3 107.207 48.6316 6
 -3 0 7 38.3469 38.1694 1
 0 -7 3 82.6961 29.1296 5
 0 7 3 12.5147 20.8743 5
 -7 0 3 136.531 30.2348 10
 0 7 3 5.14139 9.4898 11
 0 -7 3 73.139 23.8719 6
 -3 7 0 9.38725 12.0228 9
 -3 0 7 70.1137 39.9366 5
 0 7 3 66.0456 60.9523 7
 0 7 -3 42.0301 4.07178 9
 -7 3 0 18.6271 11.97 3
 0 7 3 47.5214 88.1336 2
 7 0 -3 15.905 22.5845 1
 0 7 -3 4.84235 21.2067 10
 7 -3 0 45.4887 37.8793 5
 0 7 3 0.61203 30.9781 9
 -7 3 0 90.6415 84.9596 6
 0 7 3 4.18304 21.0051 10
 -3 7 0 16.0128 13.1995 4
 0 -7 -3 31.8872 37.3122 6
 3 0 -7 17.0203 31.5242 1
 0 -7 -3 12.5314 14.1327 3
 -7 0 3 50.7953 31.6719 8
 -3 7 0 61.6066 104.038 2
 3 7 0 1.69094 9.45907 5
 -7 0 3 8.07648 13.9445 1
 0 -7 3 43.2446 24.2883 7
 -3 7 0 30.583 27.9374 11
 0 7 3 5.2901 12.5776 1
 -3 7 0 1.23287 18.0354 3
 7 -3 0 52.6942 49.2501 9
 -3 0 7 48.0886 122.501 2
 0 -7 -3 83.9357 85.187 2
 3 -7 0 29.5368 44.3295 9
 -3 -7 0 2.76111 16.7598 10
 -3 -7 0 104.631 107.739 7
 -3 0 7 23.3428 21.3458 8
 -7 0 3 26.4296 38.5786 4
 0 -7 -3 212.895 172.692 7
 -7 3 0 63.0888 59.8773 8
 -3 -7 0 13.0295 16.9676 9
 2 -7 3 684.901 81.6684 5
 2 -7 -3 503.052 74.7418 3
 -2 7 3 714.018 177.576 7
 2 7 3 1002.47 105.436 5
 -3 7 -2 988.125 131.614 10
 -2 3 7 673.98 90.5096 10
 -3 -2 7 1093.72 265.534 2
 2 7 -3 971.046 95.1126 10
 7 -3 -2 783.708 94.8895 5
 -3 2 7 668.556 97.1075 8
 -7 2 3 947.728 236.201 2
 -2 7 3 663.211 81.0288 6
 2 -7 -3 465.538 59.1024 1
 3 7 -2 651.596 66.1086 10
 3 7 -2 795.02 48.4269 6
 -7 2 3 665.39 80.1988 6
 2 -3 -7 682.237 98.8457 5
 -7 -3 2 623.201 74.2187 3
 -2 3 7 608.393 201.877 7
 -3 2 7 770.737 93.6465 9
 -3 7 2 579.616 147.323 2
 -3 -2 7 893.276 105.675 3
 3 -7 2 691.065 80.1227 5
 7 2 -3 944.622 70.5295 5
 -7 3 2 719.206 94.8145 8
 -7 3 2 790.731 95.9783 6
 3 7 2 859.322 97.6869 11
 3 7 -2 686.783 102.734 7
 7 3 -2 687.357 76.5154 1
 7 2 -3 945.022 59.2665 10
 2 -7 -3 617.743 90.9089 9
 -3 -7 2 608.293 64.9592 9
 2 -7 -3 364.19 125.614 2
 -2 -7 3 998.465 61.105 5
 -3 2 7 637.568 80.5976 11
 -2 3 7 758.383 96.4279 9
 -3 7 -2 728.454 130.527 9
 7 -2 -3 554.513 83.4273 1
 -2 3 7 841.013 101.016 8
 -2 3 7 814.818 114.481 4
 -2 7 3 548.515 64.8547 1
 7 3 -2 700.073 61.9805 6
 3 -7 -2 799.635 95.8941 5
 3 7 2 730.664 85.8249 8
 -3 7 2 779.457 70.8845 3
 -3 7 2 687.22 69.004 1
 -7 -3 2 641.762 75.2085 1
 7 2 -3 629.055 164.533 2
 -3 -7 2 642.244 47.9608 5
 -2 3 7 573.146 243.712 2
 7 2 -3 814.832 66.3381 6
 3 7 2 567.682 150.321 7
 -2 7 3 439.373 134.792 2
 -7 3 2 710.611 94.6558 5
 2 -3 -7 907.572 283.943 2
 2 -3 -7 626.169 92.7394 1
 -3 -7 2 699.513 106.055 7
 2 7 3 809.368 93.8074 6
 3 7 2 703.282 88.6432 9
 -2 -7 -3 778.565 100.227 5
 -2 7 3 597.338 66.7215 3
 -3 -2 7 865.72 108.151 4
 -2 -7 3 881.014 43.9464 3
 -7 -2 3 762.513 211.501 2
 -7 2 3 708.975 91.0279 1
 -3 7 2 786.204 81.6063 4
 -2 -7 3 1010.09 83.8539 9
 7 -2 -3 413.111 152.692 2
 -3 7 2 620.4 86.5077 10
 3 2 -7 693.943 99.5558 1
 -2 3 7 624.435 92.6424 11
 -3 7 2 820.577 96.3489 6
 -2 7 -3 538.753 104.615 10
 7 2 -3 719.106 146.372 7
 -3 7 2 818.008 94.0427 8
 3 7 2 702.067 76.0586 5
 -7 -2 3 784.139 86.5826 5
 -3 7 -2 666.397 91.3376 8
 -7 -3 2 693.152 83.1253 4
 -7 2 3 693.956 98.8837 9
 -7 3 2 647.848 84.7235 1
 -3 2 7 682.276 83.8337 10
 -2 3 7 820.998 98.9996 1
 -7 2 3 568.924 176.904 7
 3 -2 -7 708.943 204.084 2
 7 -2 -3 657.534 71.6218 9
 2 7 -3 953.6 108.76 9
 7 -3 -2 720.828 229.775 2
 -3 2 7 630.494 93.5077 5
 -3 2 7 815.108 117.941 4
 3 -7 -2 751.589 93.6432 9
 -3 7 2 820.188 101.334 11
 -7 3 2 766.622 112.518 11
 -2 -7 3 1049.05 83.4835 10
 -3 7 2 919.935 238.08 7
 3 -2 -7 717.383 96.5944 5
 -2 -7 3 1013.08 62.2975 6
 -7 3 2 863.849 122.967 10
 3 -2 -7 656.277 96.9415 1
 -7 2 3 751.514 94.0812 4
 7 -2 -3 487.825 72.315 10
 -7 3 2 751.148 86.1589 4
 -2 -7 -3 808.323 106.885 9
 -3 2 7 965.3 225.867 7
 -3 -7 -2 764.665 111.66 10
 -3 -7 2 660.941 71.9017 10
 -2 -7 -3 696.498 235.055 7
 7 3 -2 691.861 59.9463 5
 3 7 2 795.202 95.4703 10
 7 -3 -2 796.28 97.8282 9
 -2 -7 3 1156.04 148.426 7
 -2 7 3 662.193 91.5078 5
 3 -7 -2 589.533 67.7442 1
 -7 3 2 751.732 204.005 7
 -3 2 7 777.664 103.852 1
 -3 2 7 718.253 101.995 6
 -7 2 3 682.493 89.0267 8
 2 -7 3 497.99 93.8815 9
 2 7 3 835.097 100.325 8
 -2 7 3 402.687 54.5378 4
 -3 7 -2 723.748 127.565 11
 7 3 -2 656.214 149.335 7
 -7 3 2 831.772 118.755 9
 -2 7 3 647.386 97.1013 10
 -2 -7 -3 630.313 95.6494 6
 -3 2 7 550.779 161.58 2
 -2 3 7 808.587 97.5789 6
 -2 3 7 657.935 92.5485 5
 -7 3 2 562.056 178.497 2
 7 2 -3 825.103 57.3621 9
 -3 2 7 771.602 91.4124 3
 -7 -2 3 784.349 84.7841 6
 2 7 3 567.42 187.861 7
 -2 7 -3 614.72 103.141 11
 -3 7 2 686.279 88.5305 9
 -7 3 2 691.448 89.7961 3
 2 -7 -3 572.084 78.1253 5
 -7 2 3 696.056 85.9292 11
 -2 -7 3 871.527 103.649 2
 -7 2 3 651.953 88.2675 10
 3 7 2 664.181 74.1849 6
 3 7 -2 636.802 64.9041 9
 7 3 -2 667.508 181.473 2
 2 7 -3 872.591 103.387 11
 2 7 3 667.115 90.2479 9
 -2 7 3 562.001 87.3363 11
 -3 7 -2 860.574 126.548 5
 -3 -2 7 826.674 104.195 1
 3 7 -2 696.602 46.9254 5
 -7 -2 3 700.469 83.3581 1
 3 -7 -2 698.427 79.8869 3
 -3 7 -2 869.877 108.126 6
 -2 3 7 626.514 100.225 3
 3 -7 -2 570.633 164.196 2
 -3 -7 2 727.742 51.8712 6
 3 2 -7 1000.89 256.026 2
 -7 2 3 664.575 79.0509 5
 -7 -2 3 879.871 89.6165 4
 -7 -3 2 650.681 182.637 2
 2 -7 3 517.735 67.5644 6
 2 -7 3 305.252 86.1151 7
 -3 7 2 750.047 89.0812 5
 7 2 -3 880.117 90.5379 1
 3 -7 2 703.226 105.6 9
 -2 7 3 415.747 75.0751 9
 -2 7 3 505.385 80.4454 8
 -3 -7 -2 836.451 94.5429 9
 2 7 3 936.606 106.129 11
 2 7 3 1045.43 108.356 10
 7 -2 -3 637.839 82.6247 5
 7 -3 -2 890.666 95.989 1
 -7 4 1 13472.2 618.097 9
 1 7 4 15631.1 378.154 1
 -7 -1 4 15008.2 327.568 8
 -4 7 1 13859.5 385.818 6
 -4 1 7 14380.4 452.077 3
 -7 -1 4 14434.7 390.87 1
 -7 1 4 13580.2 344.535 5
 -4 7 1 14188 397.438 5
 -4 7 -1 15110.4 624.471 9
 -1 7 4 13848.9 346.717 3
 4 -7 -1 14788.1 357.824 1
 -7 4 1 14756.1 427.104 3
 4 7 1 14807.1 374.541 10
 1 7 4 14190 428.322 5
 -7 4 1 15501.6 434.938 4
 -4 -1 7 12744.6 295.516 10
 -4 -1 7 12016.9 394.034 3
 -7 4 1 13477.3 572.292 10
 4 1 -7 15072.9 1002.05 2
 -4 1 7 14946 426.579 8
 -7 1 4 13304.8 375 9
 -1 -7 -4 14671 451.262 9
 7 -4 -1 13782.6 881.284 2
 1 7 4 12866 419.984 8
 7 -1 -4 14065.5 327.275 9
 -4 7 -1 14938.1 460.266 5
 1 7 4 12149.2 862.832 7
 7 1 -4 14855.8 406.893 1
 -1 -7 4 13462.7 365.279 9
 4 7 -1 14243.8 193.472 3
 -7 1 4 12536.6 324.953 6
 -1 7 4 12317.5 743.525 2
 1 7 4 15454.3 848.969 2
 -7 1 4 15619.9 955.941 2
 7 1 -4 12766.3 315.789 6
 4 7 1 11964.8 349.698 9
 -1 -7 4 15515 302.668 6
 -4 1 7 14505.9 906.129 7
 -4 7 -1 14301.4 557.374 10
 -1 7 4 14948 450.683 11
 -4 7 1 14625.3 333.707 1
 7 1 -4 14886.1 915.358 2
 1 7 4 16838.6 476.81 11
 -4 7 -1 15033.6 436.735 8
 4 7 -1 13762.2 509.671 7
 7 -4 -1 15626.5 434.981 5
 -4 7 1 14694.9 339.142 3
 -4 -1 7 10822.4 301.649 11
 4 -7 -1 13336.8 397.395 5
 -7 4 1 13766.9 548.372 11
 4 7 1 12936.2 362.688 11
 7 -1 -4 14313.8 949.122 2
 -4 -7 1 13430.1 319.08 10
 -4 -1 7 12930.5 347.736 6
 1 -7 4 15150.2 489.621 9
 -7 -1 4 14987.3 402.139 4
 7 1 -4 14185.5 318.017 5
 -1 -7 4 15579.5 307.44 5
 4 -7 1 15368.4 500.455 9
 -7 4 1 13660.6 998.705 7
 4 -7 1 16195.5 425.368 5
 -4 -7 1 13497.6 314.808 9
 -7 4 1 14526.2 443.468 6
 -1 7 4 13653.6 910.996 7
 7 4 -1 12916.3 706.435 2
 7 -1 -4 15073.6 377.11 5
 -4 -1 7 13375.1 312.702 9
 7 4 -1 13231.5 316.738 1
 4 -1 -7 16963.2 1094.51 2
 1 -7 -4 14046.9 813.508 2
 1 -7 -4 12152.1 365.644 3
 -4 1 7 15217.4 464.27 1
 -7 -1 4 14311 316.516 5
 -1 7 4 14156.8 408.743 6
 -4 7 -1 14556.8 536.939 11
 4 -7 -1 14113.5 781.995 2
 -7 1 4 14858 360.337 11
 -7 1 4 13395.1 344.916 8
 -4 -1 7 10020.5 401.091 1
 -1 -7 4 13331.2 658.424 7
 1 7 -4 11631 486.585 11
 -4 7 1 15412.9 417.437 8
 -4 7 -1 15127 443.479 6
 -4 -1 7 12508 416.785 4
 -7 4 1 14279.6 954.008 2
 -4 7 1 14898.9 461.084 11
 1 7 4 13876.2 431.044 10
 4 7 1 12312.7 303.392 6
 -4 7 1 14954.8 782.156 2
 -7 4 1 14966.9 417.088 1
 1 -7 -4 14010 432.314 5
 -4 -1 7 14498.4 371.929 5
 7 -4 -1 15812.4 488.961 9
 -7 -1 4 14873.3 308.478 6
 -4 1 7 15368.7 471.589 4
 -1 7 4 14127.2 354.669 1
 4 7 1 13189.4 319.7 5
 -4 7 1 13147.2 855.577 7
 4 7 -1 13776.1 417.847 2
 4 -1 -7 15369.8 467.308 1
 7 1 -4 13157 244.688 10
 4 -7 1 15660.1 765.46 2
 4 7 -1 13650.6 223.633 6
 1 -7 -4 14644.5 373.38 1
 -4 1 7 15470.4 368.313 9
 -7 -1 4 14323.6 890.819 2
 4 7 -1 13980.8 227.656 5
 7 1 -4 15282.5 259.591 9
 -4 -7 -1 10569.5 340.678 10
 1 7 4 15120.8 443.79 9
 -1 7 4 14194.1 436.065 8
 -7 1 4 12092.8 729 7
 -4 7 1 14111.1 451.291 10
 -4 1 7 14540.9 404.866 5
 1 7 4 13783 419.687 6
 -4 7 1 15460.3 353.076 4
 -7 4 1 13363.1 457.872 5
 1 -7 -4 13859.9 430.634 9
 -7 -1 4 13976.3 354.022 10
 -4 7 1 14758 488.923 9
 -7 -1 4 14696.1 698.293 7
 -1 -7 4 13940.1 372.234 10
 -1 7 4 13392.8 364.966 4
 1 7 4 15438.7 373.017 3
 4 -7 -1 12559.5 346.84 3
 -4 -1 7 13272.1 368.774 8
 -4 -7 -1 11674 350.532 9
 -7 -1 4 13494.4 377.937 3
 -1 7 4 14072 415.337 5
 -7 4 1 15448.9 451.653 8
 -7 -1 4 11730.9 368.501 9
 -4 -1 7 10824 861.69 2
 -4 7 -1 14631.2 982.652 7
 1 7 -4 10510.5 482.525 10
 -1 7 4 13817.2 426.175 9
 4 -7 -1 14487.3 450.492 9
 -4 -1 7 13922.9 806.248 7
 7 1 -4 11424 705.452 7
 -4 1 7 14908.8 419.213 6
 1 7 4 13607.7 380.582 4
 4 7 1 13227.5 710.907 7
 -4 1 7 13578 976.842 2
 -1 -7 -4 12666.9 416.553 5
 -1 7 4 13390.9 416.694 10
 -4 1 7 14780.7 369.101 11
 -7 1 4 13429.1 405.093 4
 4 -1 -7 15700.4 442.256 5
 -7 1 4 13884.7 410.412 3
 -4 1 7 15099.8 365.317 10
 -7 1 4 14494.8 348.057 10
 -7 3 4 2375.27 159.487 5
 4 7 3 2996.42 210.521 11
 3 7 4 3289.52 216.558 9
 7 -4 -3 2685.99 427.281 2
 7 -3 -4 2665.23 176.155 5
 -7 4 3 2602.75 170.178 6
 -7 4 3 2496.06 417.133 7
 4 7 -3 3066.9 142.777 9
 -4 7 3 2330.96 392.446 7
 7 -3 -4 2703.51 192.971 1
 -3 -4 7 2636.62 173.875 3
 -3 7 4 2656.76 191.095 5
 -4 3 7 2988.4 216.791 3
 7 4 -3 2993.6 236.602 7
 -3 -7 4 3046.76 109.708 1
 7 3 -4 2547.49 386.031 2
 -4 3 7 3476.46 194.238 10
 -4 -3 7 2899.57 182.618 3
 -7 3 4 2872.73 188.763 3
 -3 4 7 2950.08 210.005 8
 -4 -7 3 3230.38 134.767 10
 -7 -4 3 3278.85 166.084 3
 3 -7 -4 2905.35 201.698 5
 -3 4 7 3524.12 230.291 6
 -4 -3 7 2691.92 138.834 6
 -4 -7 3 3154.16 128.246 9
 -3 -4 7 2875.94 187.889 4
 3 7 4 3156.86 217.623 11
 4 -3 -7 2909.25 454.709 2
 -7 3 4 3227.11 200.998 4
 -4 3 7 2941.85 180.317 9
 -7 4 3 2777.19 180.487 8
 -7 4 3 2921.06 199.311 11
 -4 7 3 2881.53 190.188 8
 3 -4 -7 2263.03 444.915 2
 -4 3 7 3626.01 222.732 8
 -7 -3 4 2938.76 311.997 7
 -3 7 4 2442.29 167.752 4
 -3 7 4 2949.63 201.574 9
 7 3 -4 2741.49 113.825 5
 4 7 3 3321.02 205.622 10
 -4 -7 3 3254.99 102.768 1
 7 -4 -3 2833.32 190.807 5
 4 -7 -3 2678.69 386.12 2
 -3 7 4 2928.04 429.708 7
 -3 -4 7 2616.29 401.585 2
 -4 -3 7 2672.55 149.05 8
 -7 -3 4 3307.95 181.636 3
 4 -7 -3 2391.05 161.311 1
 3 -4 -7 3134.43 220.963 5
 4 7 -3 3187.98 117.176 3
 -3 -7 4 3172.44 259.946 2
 4 7 -3 2784.43 245.928 2
 -3 4 7 2959.51 447.475 7
 -4 7 3 2977.24 209.878 9
 -4 7 3 2851.24 162.855 1
 -3 4 7 3040.22 223.569 4
 -7 4 3 3011.21 218.45 9
 4 -7 3 2998.4 258.379 9
 -4 7 3 2889.09 198.99 11
 -3 -7 4 3323.68 140.359 10
 4 -3 -7 3192.31 198.982 9
 -4 3 7 3726.81 484.967 7
 -3 -7 4 3133.67 137.918 9
 -7 -3 4 3061.93 387.067 2
 7 3 -4 2462.97 255.285 7
 -3 7 4 3290.59 207.779 8
 -7 4 3 2318 356.841 2
 -4 7 3 3185.7 177.023 4
 -3 4 7 3055.39 201.46 9
 3 -7 -4 2548.22 372.836 2
 7 -4 -3 2648.79 189.11 1
 -7 -3 4 3387.35 152.233 6
 -3 4 7 3076.25 196.899 10
 -3 7 4 2797.03 169.809 3
 -4 -3 7 2812.22 188.863 4
 4 7 3 3115.21 195.951 9
 -7 4 3 2887.13 200.236 10
 -4 3 7 2998.4 198.793 5
 3 7 4 2981.84 209.443 10
 -4 -3 7 2805.88 143.006 5
 3 7 -4 2688.77 211.303 10
 -4 3 7 3417.94 194.483 11
 -4 -3 7 2837.28 327.822 7
 4 -7 -3 2917 207.068 9
 7 3 -4 2791.36 168.883 1
 -4 7 3 2627.63 179.073 5
 7 4 -3 3397.17 167.802 1
 -4 -7 3 3113.65 223.421 2
 -3 7 4 3171.73 397.679 2
 7 -4 -3 2998.51 191.867 9
 3 -7 -4 3085.11 212.2 9
 -4 7 3 2753.23 193.629 10
 3 -4 -7 2906.85 204.652 9
 3 -7 -4 3024 174.483 1
 -3 4 7 2915.08 208.899 3
 -4 3 7 3209.86 227.002 4
 4 -3 -7 3468.75 220.135 5
 -3 7 4 3110.17 205.282 10
 -7 3 4 2774.38 169.012 6
 -7 -4 3 2913.14 148.738 1
 -3 7 4 2614.73 182.868 11
 -7 4 3 2955.4 184.553 4
 -4 7 3 2911.83 166.512 3
 -7 4 3 2697.83 176.076 1
 -4 7 3 3345.24 402.694 2
 -7 -4 3 2273.06 319.033 2
 -7 -3 4 2779.33 170.515 4
 -4 -3 7 3109.95 192.13 1
 -3 4 7 3463.12 225.683 5
 -4 7 3 2613.79 181.943 6
 -4 3 7 3247.95 511.734 2
 4 7 -3 3245.5 115.661 1
 -3 7 4 3167.85 182.008 1
 7 3 -4 2661.59 114.898 6
 -4 -3 7 2733.13 416.501 2
 -7 3 4 3230.62 192.926 1
 7 -3 -4 2594.7 420.395 2
 -7 3 4 3007.68 191.535 9
 -4 3 7 3313.55 216.911 1
 -7 -3 4 3159.8 153.072 5
 4 -7 -3 2697.74 191.931 5
 7 4 -3 3127.73 377.697 2
 -7 -4 3 3184.83 161.433 4
 -7 3 4 2977.97 174.86 8
 -7 3 4 2684.24 169.624 10
 -3 7 4 2801.91 187.461 6
 7 -3 -4 2928.28 175.963 9
 -7 4 3 2381.42 176.167 5
 7 4 -3 3292.71 102.646 5
 -3 -7 4 3107.22 90.5259 6
 -3 -7 4 2821.86 197.188 7
 -3 4 7 2640.03 480.911 2
 -3 -7 4 2899.56 85.896 5
 4 3 -7 2569.81 399.147 2
 -7 3 4 2865.13 372.377 7
 -3 4 7 2954.67 199.446 11
 -4 3 7 3570.39 210.171 6
 4 7 -3 2952.35 137.221 10
 -3 -7 4 2801.68 107.374 3
 -7 3 4 2778.76 420.614 2
 -7 3 4 2575.54 168.05 11
 5 7 0 2.44939 13.7019 9
 -7 5 0 30.9741 30.6859 4
 7 0 -5 14.6714 17.2467 9
 5 0 -7 41.9879 47.579 1
 -7 0 5 5.46829 15.0767 9
 5 7 0 13.5226 14.1703 5
 5 7 0 45.709 47.5078 7
 -5 0 7 0.56822 2.4221 8
 0 7 5 19.865 31.2932 3
 5 7 0 15.6968 17.4308 10
 5 7 0 13.2456 9.34183 6
 -5 0 7 77.0354 27.2642 5
 0 7 5 88.4106 8.7463 10
 5 -7 0 40.3171 31.2127 9
 0 7 5 22.59 45.9566 9
 -7 0 5 9.67264 16.0276 3
 7 0 -5 35.2412 19.2142 5
 -5 7 0 4.22407 20.5778 1
 -7 0 5 24.1758 10.0793 8
 -5 7 0 7.21353 39.5304 3
 5 -7 0 33.8973 14.4714 1
 0 -7 5 116.943 29.3727 10
 0 -7 -5 13.4611 29.2307 5
 5 7 0 39.3743 23.4693 11
 -5 0 7 15.0036 35.8944 4
 -5 0 7 33.1393 64.285 7
 -5 7 0 20.6235 33.9065 11
 0 -7 5 96.8123 42.3892 9
 -7 0 5 16.4243 27.1951 4
 -7 5 0 6.10735 29.1061 11
 0 -7 -5 30.9707 26.6087 9
 5 -7 0 49.5506 92.7288 2
 -5 7 0 32.8333 18.1725 4
 -5 0 7 33.6897 20.9872 10
 -7 5 0 84.2195 62.5213 10
 -7 0 5 107.548 80.3991 7
 5 7 0 6.50416 8.51831 3
 -7 0 5 31.8253 24.4646 10
 -7 0 5 33.2245 32.7955 1
 7 -5 0 52.3703 26.1252 5
 -5 0 7 29.233 10.3533 9
 -5 0 7 14.7962 91.9403 2
 -7 0 5 32.3166 21.6441 6
 7 -5 0 111.63 75.132 2
 -5 0 7 40.7088 22.1359 11
 -2 7 5 3037.73 181.975 3
 -2 7 5 2803.29 183.331 1
 -5 -2 7 2914.92 200.341 4
 -2 5 7 3265.39 220.622 10
 5 7 -2 3005.18 112.707 1
 -5 2 7 2705.85 205.548 4
 -7 -5 2 2609.49 373.762 2
 5 7 2 2822.69 180.068 10
 -7 -2 5 2941.6 130.167 5
 -2 5 7 3076.96 208.071 3
 -7 2 5 2885.71 394.128 7
 5 7 -2 2879.6 125.193 9
 -5 2 7 3138.91 176.265 11
 2 7 5 2978.67 214.165 10
 7 2 -5 2887.1 101.266 10
 7 -2 -5 2896.77 159.506 9
 -5 7 2 2936.53 165.624 1
 -7 5 2 2951.19 221.034 11
 2 7 5 3143.94 216.192 9
 7 -2 -5 2546.18 415.717 2
 -7 2 5 2928.2 171.092 8
 -7 5 2 3104.65 193.9 8
 -2 -7 5 3639.21 335.851 2
 -2 -7 5 3079.5 165.067 10
 7 5 -2 3111.95 130.1 6
 -7 5 2 2883.78 182.265 3
 2 7 5 3563.44 234.97 11
 -5 2 7 3231.34 205.366 8
 -7 -2 5 3060.21 131.208 10
 5 -7 -2 3184.78 219.67 9
 -5 7 -2 2389.34 232.431 6
 2 -5 -7 2993.3 480.444 2
 -2 7 5 2631.71 197.002 9
 -2 5 7 2942.95 224.161 8
 -5 -2 7 2902.2 193.615 3
 -2 5 7 2721.94 206.384 4
 5 -7 -2 3208.27 420.206 2
 -7 2 5 2728.22 166.01 5
 -5 7 -2 2832.92 324.171 10
 -7 -5 2 3140.45 175.529 3
 5 -2 -7 2421.08 195.372 1
 5 2 -7 2768.78 194.642 1
 7 5 -2 2637.04 106.676 10
 5 -2 -7 3216.6 183.062 9
 -7 5 2 3106.52 458.693 7
 -5 2 7 3115.74 500.967 2
 -7 -2 5 3122.83 424.509 2
 -2 7 5 2848.89 205.1 11
 -5 7 2 3201.03 197.39 8
 -5 7 2 2882.25 358.491 2
 -2 7 5 2448.06 168.523 4
 7 2 -5 3420.45 102.937 9
 -7 -5 2 2994.83 170.117 1
 5 -7 -2 2813.11 170.604 1
 -7 -2 5 3365.37 187.834 4
 -5 7 2 3080.85 194.783 5
 -2 5 7 2890.64 215.757 5
 -5 2 7 2961.01 165.042 10
 -5 -7 2 2549.2 129.656 10
 -7 -2 5 2950.51 285.572 7
 2 -7 -5 3170.55 442.011 2
 7 2 -5 3318.69 146.774 5
 -5 7 2 2511.47 151.352 4
 -5 7 2 2436.82 394.807 7
 -5 -2 7 2716.67 334.355 7
 -2 5 7 2806.82 455.244 2
 -5 2 7 2703.1 162.245 9
 7 5 -2 2474.37 269.716 7
 -7 5 2 3159.08 231.401 10
 -2 5 7 2551.1 479.625 7
 -2 5 7 3339.46 223.982 11
 5 -7 -2 2862.07 195.267 5
 -7 2 5 2803.47 156.21 10
 -5 -2 7 2464.22 146.169 8
 -2 7 5 2924.74 220.363 8
 7 5 -2 2900.35 149.071 1
 -2 -7 5 3416.85 141.294 6
 5 7 -2 2808.46 122.415 10
 -2 -7 5 3206.19 138.898 3
 -5 -2 7 2635.33 421.859 2
 -5 -2 7 2533.52 175.938 1
 -7 5 2 2691.93 173.368 4
 -7 2 5 3257.96 210.758 1
 -5 -2 7 2746.13 148.252 5
 -7 -2 5 3217.65 184.248 3
 -7 5 2 3152.72 253.396 9
 -7 -2 5 2537.48 141.252 9
 5 7 2 2535.53 180.66 9
 -5 -7 2 2970.25 132.381 9
 7 -5 -2 3053.62 212.508 9
 -5 -2 7 2710.84 115.083 10
 -2 7 5 2720.31 196.178 10
 2 -7 -5 2760.96 204.507 9
 -5 2 7 3474.26 206.037 5
 7 -5 -2 2678.14 189.92 5
 -5 2 7 2927.87 209.323 3
 7 5 -2 2869.01 107.167 9
 -2 7 5 2690.66 200.549 5
 -5 2 7 3310.25 449.006 7
 -7 -2 5 2821.98 123.652 6
 5 7 2 3008.74 195.254 11
 -2 -7 5 3103.08 296.496 7
 -7 5 2 2973.11 418.077 2
 -7 5 2 2953.34 198.656 5
 -5 2 7 3137.14 219.089 1
 -2 5 7 3345.01 217.289 1
 -7 2 5 2598.12 169.939 9
 -2 -7 5 3578.06 148.572 5
 -7 2 5 2902.76 164.081 11
 -7 -5 2 2844.18 170.921 4
 7 5 -2 3428.85 135.953 5
 5 2 -7 2061.43 379.954 2
 -2 5 7 2933.74 209.358 9
 -7 5 2 3210.82 196.364 6
 5 7 -2 2233.6 97.6089 3
 -5 7 2 3190.23 213.585 11
 -7 5 2 2991.13 181.814 1
 2 -7 -5 2766 199.137 5
 -7 2 5 2753.86 189.947 3
 -5 7 2 2888.26 210.917 10
 -7 2 5 3722.13 507.913 2
 2 -5 -7 3061.46 230.678 5
 -5 7 -2 2680.01 289.454 11
 -7 -2 5 3142.96 188.568 1
 5 -2 -7 2110.54 395.582 2
 -5 7 -2 2420.81 224.472 8
 2 -5 -7 3381.65 227.397 9
 7 2 -5 3403.33 456.002 2
 7 5 -2 3332.82 368.962 2
 -7 2 5 3109.48 176.331 6
 -2 5 7 2841.96 216.712 6
 7 -5 -2 3006.95 434.402 2
 -5 -2 7 2829.09 148.779 6
 -2 7 5 2588.88 193.15 6
 -2 7 5 2922.22 459.905 7
 -5 7 2 3073.5 219.182 9
 5 7 -2 3089.82 257.485 2
 7 -2 -5 2877.22 181.688 5
 -5 7 2 3060.38 192.429 6
 -5 -2 7 2654.06 116.207 9
 2 -7 -5 2660.86 172.945 1
 5 -2 -7 2768.74 190.304 5
 7 2 -5 2487.2 311.581 7
 -7 2 5 2742.25 189.922 4
 -5 7 -2 2293.27 238.794 5
 -5 2 7 2816.16 182.264 6
 7 2 -5 2690.59 144.741 6
 5 -7 2 3111.61 258.684 9
 -2 7 5 2099.09 366.083 2
 5 -7 2 2907.77 203.427 5
 -2 -7 5 3499.83 180.012 9
 -4 -7 5 10213.3 224.639 10
 7 -5 -4 9276.52 368.341 5
 -7 4 5 10607 390.018 1
 -7 -5 4 10973.1 296.352 1
 -4 7 5 9488.89 376.365 6
 -7 -5 4 9674.6 290.318 4
 -7 -4 5 10903.5 479.312 7
 5 7 -4 10611.2 325.496 9
 -7 4 5 11131 373.93 9
 -5 -4 7 9325.75 230.382 5
 7 -5 -4 10476.9 385.559 1
 -5 4 7 10626.9 411.95 3
 -7 4 5 9209.71 353.549 6
 -4 5 7 10410.3 415.29 4
 -4 -5 7 9684.75 335.647 4
 7 -5 -4 10528.7 381.611 9
 -4 5 7 9880.12 391.627 5
 -5 -7 4 11043.8 208.57 9
 -4 5 7 9773.19 398.28 6
 4 -7 -5 10426.2 819.989 2
 -4 5 7 9764.71 407.767 8
 -5 -7 4 10651.9 235.392 3
 -5 7 4 9794.55 338.206 3
 -5 -7 4 10815.1 234.345 1
 5 -7 -4 9756.83 361.153 1
 5 -4 -7 9939.48 369.2 9
 -5 7 4 9781.85 345.022 4
 -5 -4 7 10531.1 784.631 2
 -5 -7 4 10403.7 207.559 10
 -5 4 7 10345.5 391.553 6
 -5 4 7 10869.5 406.055 1
 5 -4 -7 10147.6 926.187 2
 -4 5 7 10479.3 375.813 10
 -5 4 7 10863.4 365.248 11
 -5 7 4 10725.3 351.592 1
 5 -7 -4 9164.32 378.441 5
 -7 5 4 9397.84 374.78 9
 -5 4 7 10403 398.449 8
 -7 5 4 8636.9 767.971 7
 -4 5 7 11038.8 936.026 7
 -4 5 7 10566.2 402.796 3
 5 -7 -4 10174.3 399.199 9
 -7 5 4 9485.54 351.031 6
 -4 7 5 9510.46 375.972 5
 -7 -4 5 10876.9 225.333 5
 -7 4 5 10254.7 362.63 5
 -7 5 4 9609.23 355.464 5
 -5 -7 4 10806.4 530.705 2
 -4 7 5 8736.65 361.788 4
 -7 5 4 9476.43 344.189 1
 -7 -4 5 11449.1 218.38 6
 -4 7 5 10026 393.953 9
 5 -4 -7 9926.5 403.922 5
 4 -5 -7 9014.09 853.554 2
 5 7 -4 10124.3 569.696 2
 -5 7 4 10445.3 390.366 11
 -5 4 7 10253.7 355.264 9
 -7 5 4 10077.8 363.121 4
 5 7 -4 8239.49 241.677 3
 5 -7 -4 9090.17 755.312 2
 -7 5 4 9503.92 353.267 3
 -7 4 5 9876.56 355.007 8
 -5 7 4 9745.5 827.715 7
 -7 4 5 9985.59 338.059 10
 -7 4 5 10502.3 354.009 11
 -7 5 4 10074.2 371.249 11
 7 -4 -5 10846.7 393.732 5
 4 -5 -7 9724.8 405.861 5
 -5 4 7 10512.7 412.158 4
 -5 7 4 10711.9 409.414 9
 -7 -4 5 8507.65 299.731 4
 -5 -4 7 10088.7 530.314 7
 -5 -4 7 9182.34 333.664 4
 -4 5 7 10791.9 388.391 9
 -5 4 7 10329.3 911.165 2
 7 -4 -5 10684.5 364.22 9
 -7 5 4 9455.71 790.255 2
 4 -7 -5 10212.6 400.039 9
 -4 5 7 10649.9 408.68 1
 -5 7 4 10506.2 800.904 2
 -4 -7 5 11445.7 585.71 2
 -4 7 5 10147.1 384.444 8
 -7 4 5 10305 384.225 3
 -4 7 5 10282.4 387.132 11
 -7 -5 4 10928.1 667.715 2
 4 5 -7 11251.3 830.648 2
 -7 4 5 10343.1 836.291 7
 -4 5 7 11161.1 953.385 2
 7 -5 -4 10301.5 868.132 2
 -5 4 7 11561.9 936.309 7
 -4 7 5 10582.3 363.129 1
 -5 -4 7 10422.9 241.428 6
 7 -4 -5 11040.5 932.67 2
 -4 7 5 9891.45 793.544 2
 7 -4 -5 10321.3 398.04 1
 -7 5 4 10506.8 376.145 10
 -5 4 7 10594.7 397.31 5
 7 4 -5 8102.58 673.807 2
 -4 -7 5 10189.6 221.99 9
 -4 -5 7 9848.66 323.778 3
 4 5 -7 10478.7 351.126 1
 -4 7 5 10797.5 363.156 3
 -5 7 4 9860.09 373.172 6
 -4 7 5 10251.2 886.444 7
 -7 4 5 11094.4 394.616 4
 -7 -4 5 8238.57 658.416 2
 -4 7 5 10287.9 392.969 10
 4 -5 -7 10145.7 396.533 1
 7 4 -5 8884.71 315.115 1
 -7 4 5 10829.5 880.508 2
 7 5 -4 9601.09 680.1 2
 5 7 -4 11224.4 305.775 10
 -5 7 4 9293.07 359.487 5
 7 4 -5 9131.08 462.897 7
 4 -7 -5 10038.1 403.963 5
 -4 5 7 10540.2 388.342 11
 7 4 -5 11077.2 218.009 5
 -5 4 7 10309.9 347.577 10
 -5 -4 7 9282.38 329.504 3
 4 7 -5 9159.09 588.48 2
 -7 5 4 9963.13 358.16 8
 4 -7 -5 10075.9 356.114 1
 -5 7 4 9790.7 370.681 8
 -4 -7 5 10726.9 258.32 1
 5 4 -7 9803.83 790.648 2
 -4 -7 5 10164.5 243.48 3
 -5 7 4 9797.93 377.173 10
 -4 -5 7 10004 723.132 2
 -7 -4 5 8334.57 289.626 3
 7 6 -1 7195.38 215.6 1
 1 7 6 8171.94 363.716 11
 -1 6 7 7271.36 337.977 4
 -1 6 7 7910.79 360.457 10
 -1 7 6 8301.17 370.954 8
 -6 7 1 8496.53 311.57 3
 -7 6 1 7020.01 334.719 5
 -7 6 1 8935.67 337.179 4
 -1 6 7 7644.89 362.088 5
 6 1 -7 7886.06 285.435 5
 6 1 -7 7343.85 767.427 2
 1 7 6 7765.59 363.25 10
 1 7 6 7750.46 380.572 8
 -6 7 -1 7435.17 497.08 10
 6 -7 1 8044.55 344.626 5
 -1 6 7 7185.46 739.306 2
 1 -6 -7 6663.43 345.774 9
 -7 1 6 7418.92 272.542 5
 7 -6 1 9846.81 479.599 9
 -7 -1 6 8157.01 196.328 10
 -7 6 1 8435.78 331.885 3
 -7 6 1 7456.62 330.365 8
 7 -6 1 9247 376.912 5
 -6 -1 7 8789.89 352.616 3
 -6 1 7 7646.23 299.209 8
 6 7 -1 7814.26 195.733 1
 -1 7 6 7482.73 353.121 10
 6 -1 -7 8512.8 277.923 9
 -6 1 7 7054.97 283.523 5
 1 7 6 8268.06 377.923 6
 -1 7 6 8388.8 366.74 5
 1 -7 -6 7571.58 731.602 2
 -7 6 1 7429.16 332.89 6
 -7 -1 6 8105.56 325.521 1
 -1 6 7 7683.38 351.97 9
 6 1 -7 8384.41 341.916 1
 -7 1 6 8993.21 304.946 8
 -6 -1 7 8397.22 266.201 6
 -7 1 6 7255.22 581.981 7
 -6 7 -1 8153.06 397.932 6
 -7 -1 6 7725.66 321.375 3
 -7 1 6 7499.06 327.457 3
 -7 1 6 8594.36 782.323 2
 -7 6 1 6598.07 698.729 7
 -7 -1 6 7896.84 322.794 4
 6 7 1 6688.16 259.277 10
 -7 6 -1 6150.38 505.767 10
 -6 7 1 8158.58 343.294 5
 7 6 -1 7688.05 222.023 9
 6 -1 -7 7365.98 298.823 5
 6 -7 1 7904.96 398.333 9
 -1 7 6 7940.7 711.281 2
 6 7 -1 7878.89 226.511 9
 -1 -7 -6 6839.55 351.369 9
 7 -6 -1 8512.32 382.995 9
 -7 1 6 8859.18 291.604 6
 -6 -1 7 8204.5 274.977 8
 -1 7 6 8687.16 830.575 7
 -7 6 -1 7542.8 395.781 8
 6 -7 -1 8405.15 385.151 9
 -6 -1 7 9080.14 806.414 2
 6 -7 -1 7832.51 333.481 5
 -1 7 6 7039.27 334.886 9
 -6 7 -1 6689.68 518.701 9
 -7 -1 6 7283.21 199.465 9
 -6 1 7 6784.68 319.353 4
 -1 7 6 7436.63 318.733 4
 7 1 -6 7062.58 685.312 2
 -6 7 1 8077.53 707.472 2
 -7 1 6 7541.4 237.947 10
 7 -1 -6 8472.76 788.756 2
 -6 1 7 7497.85 245.931 9
 -7 -1 6 8501.98 254.312 8
 -6 7 -1 8856.41 393.996 8
 -6 7 -1 8435.59 489.159 11
 6 7 -1 7954.07 437.341 7
 6 7 -1 6959.5 424.12 2
 -6 7 1 8463.18 388.261 11
 6 7 -1 8310.73 233.336 10
 -7 6 1 7858.68 759.148 2
 -6 7 1 7719.71 300.354 4
 -6 7 1 6754.79 690.234 7
 7 6 -1 7159.06 212.242 10
 1 -6 -7 7216.15 369.401 5
 6 -7 -1 8090.21 309.04 1
 -6 1 7 7397.92 238.622 10
 -6 1 7 7245.61 623.55 7
 -6 7 1 8659.14 311.192 1
 6 -7 1 8365.01 671.296 2
 -6 7 -1 8399.27 420.381 5
 7 6 -1 7780.66 504.747 2
 -7 6 -1 7078.25 422.554 6
 -7 -1 6 8064.62 242.73 6
 -7 6 1 7392.69 450.421 9
 -7 -1 6 8535.59 755.135 2
 7 1 -6 6485.76 193.024 9
 7 1 -6 5891.49 190.727 10
 6 7 -1 8209.75 190.419 5
 1 -7 -6 7695.27 366.037 5
 -7 1 6 8221.48 340.692 4
 -7 6 -1 6414.1 426.216 5
 -1 6 7 7879.75 383.149 8
 -6 -1 7 8717.82 357.055 4
 -7 6 -1 7089.3 488.008 11
 -7 6 1 8607.26 424.793 11
 -6 -1 7 8387.55 219.281 9
 7 1 -6 8134.05 267.165 5
 -7 -1 6 8073.53 541.618 7
 1 7 6 7859.13 365.905 9
 -7 1 6 6999.83 241.067 9
 -7 1 6 7846.81 251.109 11
 -6 -1 7 7989.66 208.001 10
 6 -7 1 8676 295.85 1
 -6 7 -1 7922.4 864.403 7
 -1 7 6 7896.31 363.036 6
 -6 1 7 7087.98 319.96 1
 -6 7 1 8238.13 334.124 6
 -6 1 7 7287.02 333.178 3
 -6 1 7 7558.86 254.444 11
 -1 6 7 7597.24 344.907 11
 -1 7 6 7196.23 341.165 11
 -1 6 7 6162.31 740.345 7
 6 7 1 6478.4 258.529 9
 -7 6 1 8874.46 336.421 1
 7 -6 -1 8130.99 345.224 5
 -6 1 7 7658.84 288.591 6
 6 7 -1 8004.92 190.505 6
 1 7 6 7900.48 823.527 7
 -1 6 7 6991.53 355.881 6
 -7 6 1 9064.03 457.044 10
 -1 6 7 7393.99 331.971 3
 -6 -1 7 7986.48 261.024 5
 -6 -1 7 8464.58 600.332 7
 -6 1 7 7694.67 763.228 2
 -6 -1 7 8716.09 350.641 1
 7 -1 -6 7325.99 291.531 5
 1 -7 -6 7074.3 342.871 9
 1 7 6 7667.36 363.828 5
 6 -1 -7 6917.48 733.971 2
 -1 7 6 6815.6 290.975 3
 7 -1 -6 7661.62 253.297 9
 6 7 -1 6184.34 188.775 3
 -7 -1 6 7787.35 240.8 5
 -6 7 1 8694.61 343.217 8
 -6 7 1 9075.95 429.279 10
 -6 7 1 7965.63 412.132 9
 6 -7 -1 7611.43 672.251 2
 7 -6 -1 7859.75 312.31 1
 7 -6 -1 7954.25 706.768 2
 -7 1 6 7547.81 325.709 1
 -6 -7 3 731.177 131.375 2
 7 6 -3 547.287 36.7347 9
 -6 7 3 504.776 88.7725 9
 3 -7 -6 388.552 76.5594 9
 7 -3 -6 480.907 82.9234 5
 7 3 -6 532.625 60.5719 5
 -3 6 7 390.349 77.5361 5
 7 6 -3 570.368 37.7238 10
 -7 -3 6 492.486 49.7083 6
 -3 7 6 479.345 61.1634 3
 -6 3 7 471.641 73.6987 9
 -3 6 7 325.886 77.7351 11
 -7 3 6 486.727 67.4832 11
 7 -6 -3 487.159 95.4977 9
 -7 6 3 606.957 88.9924 11
 -7 -6 3 494.473 65.6768 3
 -6 3 7 507.918 76.0299 10
 -6 -3 7 590.802 57.6481 6
 -6 -3 7 568.734 86.9882 4
 -7 -6 3 575.187 74.1808 4
 -3 7 6 395.478 76.3709 9
 7 -3 -6 720.081 111.987 1
 7 6 -3 577.256 70.6436 1
 -7 3 6 505.631 79.0992 8
 7 -3 -6 512.401 78.0527 9
 -7 -3 6 513.564 51.1182 5
 -6 -7 3 695.761 63.7733 1
 -3 6 7 402.933 83.1479 3
 -7 6 3 480.637 86.386 9
 -3 6 7 385.15 86.7579 6
 -3 7 6 773.959 234.461 2
 7 3 -6 415.625 79.1508 1
 -3 6 7 330.272 79.9794 9
 -6 3 7 358.976 70.7211 6
 6 -3 -7 397.352 173.766 2
 -3 -6 7 524.044 72.1536 3
 -3 6 7 421 87.3584 8
 -3 -7 6 305.639 51.1281 10
 -3 7 6 529.684 85.654 11
 -3 6 7 223.258 93.2435 7
 -7 -3 6 423.596 107.489 7
 -7 6 3 496.023 89.2158 8
 -6 7 3 384.774 70.1818 6
 -3 -6 7 409.297 64.8931 1
 3 -6 -7 220.784 83.8017 1
 -6 7 3 526.087 68.4784 10
 -6 -3 7 532.635 41.3651 10
 -3 7 6 337.961 184.522 7
 -6 3 7 482.481 87.0014 3
 -6 7 3 452.735 159.72 7
 -6 7 3 343.921 73.9404 5
 -7 -3 6 474.028 63.5868 4
 -7 6 3 494.238 181.974 7
 -7 3 6 489.999 77.2731 3
 3 -7 -6 653.214 204.504 2
 -3 -7 6 476.155 64.6317 9
 -7 -6 3 602.907 70.6857 1
 -6 7 3 408.063 80.7177 8
 -6 -3 7 780.568 254.421 2
 6 7 -3 630.175 145.098 2
 3 -6 -7 590.965 237.569 2
 3 -7 -6 434.821 82.24 1
 6 -7 -3 397.781 77.392 5
 -7 3 6 538.068 74.0423 9
 -6 3 7 493.962 199.589 2
 -7 6 3 686.094 213.519 2
 -3 -7 6 543.588 58.0612 3
 7 -6 -3 272.086 174.955 2
 -6 -3 7 408.413 60.9817 3
 -7 -3 6 623.078 84.9717 3
 -6 7 3 384.322 138.81 2
 -7 6 3 336.991 59.2478 6
 -6 -3 7 695.448 88.3967 1
 -6 -7 3 713.32 67.4101 3
 6 7 -3 615.993 49.3685 10
 -3 -6 7 435.738 81.9347 4
 7 -6 -3 491.118 86.3895 5
 -6 -3 7 545.481 42.2039 9
 -7 3 6 743.633 209.924 7
 -7 3 6 446.03 81.9834 4
 6 -7 -3 441.633 79.5145 9
 7 6 -3 869.731 202.638 2
 -7 3 6 403.176 66.4843 6
 6 -7 -3 257.626 160.252 2
 -6 7 3 423.722 57.4736 4
 6 7 -3 629.499 52.0095 9
 3 -6 -7 486.054 94.0991 9
 -7 -6 3 534.315 148.885 2
 -3 6 7 482.472 79.5636 4
 -3 6 7 478.773 94.0912 1
 6 -7 -3 480.747 77.5556 1
 -6 7 3 475.193 75.1775 1
 -7 3 6 513.469 78.9812 5
 -3 7 6 496.639 93.1285 6
 -6 3 7 447.148 69.8972 11
 -7 6 3 485.339 86.372 10
 -6 -3 7 454.427 91.1158 7
 -6 3 7 441.915 77.9945 8
 3 -7 -6 597.904 101.492 5
 -3 7 6 562.275 94.9311 8
 -6 7 3 403.364 77.5726 11
 -7 -3 6 511.974 171.448 2
 -6 3 7 545.587 87.7344 5
 -7 3 6 608.846 79.3869 10
 -3 -6 7 755.775 222.695 2
 7 -6 -3 334.336 75.3716 1
 -7 -3 6 571.244 84.6242 1
 6 3 -7 402.92 81.4913 1
 -3 6 7 265.811 70.595 10
 -7 6 3 275.935 53.4775 4
 6 -3 -7 389.622 74.1923 5
 -3 7 6 475.923 81.6364 5
 -3 6 7 186.112 48.7796 2
 -7 3 6 598.488 208.996 2
 -6 3 7 350.835 73.4977 1
 -3 7 6 609.989 95.4975 10
 -7 6 3 394.368 74.5646 5
 6 3 -7 740.616 244.565 2
 -6 -3 7 566.622 58.3056 5
 7 3 -6 374.588 185.763 2
 -3 -7 6 371.791 97.4457 2
 6 -3 -7 481.067 74.7857 9
 -6 3 7 280.893 67.1172 4
 -3 -7 6 494.641 63.2396 4
 -7 6 3 467.383 75.9243 1
 3 -6 -7 458.118 92.3784 5
 -6 3 7 557.95 184.357 7
 -3 7 6 535.338 93.8882 1
 -3 7 6 635.458 81.7102 4
 7 -3 -6 808.482 284.227 2
 -6 5 7 9429.43 392.464 5
 -7 6 5 7706.09 336.223 3
 7 -5 -6 8638.4 387.063 1
 5 -6 -7 7867.71 819.433 2
 -7 -5 6 8647.29 302.902 3
 6 -5 -7 8589.4 397.455 5
 -6 5 7 8874.51 362.873 9
 -5 -7 6 8336.55 595.004 2
 -6 -5 7 8686.03 321.014 1
 7 -6 -5 7826.41 359.743 9
 -6 7 5 7987.6 355.333 10
 -6 5 7 7989.71 824.163 2
 -7 6 5 7411.08 750.512 2
 -6 -5 7 7746.88 671.825 2
 -5 7 6 7692.15 348.426 11
 -6 7 5 7751.35 326.612 3
 -6 -7 5 8900.68 583.191 2
 -6 7 5 8007.57 355.398 11
 6 -7 -5 8354.11 801.937 2
 -6 -5 7 8517.99 182.71 6
 -7 5 6 8303.11 327.908 10
 -5 -6 7 8419.85 294.248 1
 -6 -5 7 8938.02 316.052 3
 5 -6 -7 8856.55 411.026 5
 -7 -5 6 8324.93 302.787 1
 6 -5 -7 7858.64 367.564 1
 -7 5 6 8493.9 353.336 5
 -5 6 7 8023.84 373.929 5
 -6 7 5 7922.51 337.749 1
 5 -6 -7 8054.76 370.846 1
 -6 -5 7 8300.7 306.392 4
 5 -6 -7 8196.88 380.273 9
 -6 -7 5 8506.31 247.334 1
 -5 -6 7 7989.49 178.94 6
 -7 6 5 7493.61 350.207 9
 5 7 -6 8303.14 289.297 1
 -5 -6 7 7952.53 287.449 3
 -7 6 5 7659.09 337.203 5
 5 7 -6 8237.66 639.551 2
 -6 -7 5 8422.25 258.876 4
 7 -6 -5 8205.2 833.594 2
 -5 7 6 8545.89 375.776 10
 -7 -5 6 8911.89 689.011 2
 -5 -6 7 8015.66 654.523 2
 -5 6 7 7673.06 338.202 11
 5 6 -7 7727.34 698.665 2
 -5 -6 7 7340.56 285.192 4
 -5 6 7 8317.21 365.39 3
 -5 -7 6 7243.8 253.622 4
 7 5 -6 9589.9 749.488 2
 5 -7 -6 8752.38 359.612 1
 -7 6 5 8570.38 358.35 11
 -5 6 7 8668.29 859.23 7
 -5 7 6 8538.56 374.215 8
 -6 -7 5 8886.9 251.56 3
 -7 -5 6 8241.95 346.042 7
 -6 7 5 8285.89 357.76 8
 -6 5 7 8283.67 370.69 3
 7 -5 -6 8573.51 351.447 9
 5 6 -7 7047.05 316.227 1
 6 5 -7 7892.71 719.037 2
 5 -7 -6 8861.27 403.891 5
 -6 7 5 7478.19 753.225 7
 7 5 -6 8255.98 313.073 1
 7 6 -5 8742.69 654.813 2
 -6 5 7 8647.92 344.712 11
 -7 6 5 8470.66 351.086 4
 -6 -5 7 7760.74 178.226 5
 -5 6 7 8313.09 364.803 9
 -5 7 6 7964.61 367.382 9
 -7 -5 6 8833.05 163.917 5
 -7 5 6 7903.71 320.738 11
 -6 7 5 8534.65 364.664 5
 -5 6 7 9049.37 395.231 6
 -6 7 5 7580.01 746.063 2
 -5 -7 6 8297.3 267.639 1
 -5 -7 6 7319.21 162.602 10
 -5 -6 7 8596.57 182.876 5
 -7 5 6 7857.97 364.335 8
 -5 7 6 8751.67 358.022 3
 -7 5 6 8616.06 860.792 2
 -6 5 7 9461.31 405.998 1
 -7 -6 5 7318.21 270.609 4
 -7 -5 6 8439.43 296.279 4
 -5 7 6 8987.67 384.434 5
 -7 5 6 7544.26 759.487 7
 -6 5 7 8093.46 365.408 6
 -5 6 7 8493.95 369.418 4
 -7 6 5 7394.46 751.366 7
 6 7 -5 8112.64 588.674 2
 6 -7 -5 8148.64 386.163 9
 -7 5 6 8213.26 364.186 6
 -7 5 6 7294.61 322.182 9
 -5 -6 7 7085.84 196.814 10
 -7 6 5 7854.25 336.371 1
 -7 -6 5 8802.07 283.17 3
 6 -5 -7 8003.58 830.464 2
 5 -7 -6 7635.72 375.427 9
 -7 -6 5 7856.16 605.045 2
 -5 -7 6 8317.77 260.993 3
 -5 7 6 7341.63 358.748 4
 -7 5 6 8995.2 388.134 1
 -6 5 7 8305.86 379.262 4
 -7 5 6 8877.59 374.039 4
 -7 6 5 8339.26 351.421 10
 7 6 -5 8011.46 293.696 1
 -5 -6 7 7883.04 399.061 7
 -5 6 7 8720.34 360.626 10
 -6 5 7 8323.85 830.685 7
 -5 6 7 8493.47 381.541 8
 -7 6 5 7273.06 326.306 6
 6 -7 -5 7761.94 384.173 5
 -5 -6 7 8151.21 203.117 9
 -5 -7 6 8442.41 174.489 9
 -6 7 5 8270.81 374.519 9
 -6 -5 7 8610.51 415.519 7
 6 -5 -7 7939.3 353.505 9
 5 -7 -6 7902.2 794.118 2
 -5 7 6 8275.08 378.618 6
 7 -6 -5 7549.11 368.904 5
 -7 -5 6 8826.36 156.802 6
 -6 -7 5 9017.56 148.833 10
 -6 7 5 7786.77 346.855 6
 -5 7 6 9306.31 829.622 2
 -6 5 7 8718.18 387.137 8
 7 -5 -6 8774.29 862.796 2
 -5 7 6 8163.5 351.821 1
 -5 7 6 8354.4 849.271 7
 -5 6 7 9146.63 885.669 2
 -6 -7 5 9266.16 150.62 9
 -7 6 5 7980.67 343.529 8
 -6 7 5 7562.34 323.894 4
 -7 5 6 8636.53 374.065 3
 7 -5 -6 8416.7 385.043 5
 -7 0 7 116.084 116.976 2
 -7 7 0 88.7917 73.1422 11
 0 7 7 86.0816 16.1491 5
 -7 0 7 14.9711 21.107 5
 -7 7 0 272.746 160.36 2
 7 -7 0 44.8738 94.6589 2
 0 -7 -7 30.1986 19.1892 9
 7 7 0 35.701 30.7905 10
 -7 0 7 4.52302 16.2265 11
 7 0 -7 26.7013 28.0199 1
 7 -7 0 28.7786 38.0672 1
 0 7 7 194.071 127.488 7
 -7 0 7 23.7325 19.6239 10
 0 -7 -7 152.857 57.4512 5
 -7 0 7 57.272 44.8544 4
 -7 0 7 21.3283 28.5717 1
 0 7 7 53.3336 35.3717 8
 7 0 -7 72.9072 79.1195 2
 -7 0 7 51.58 36.0692 6
 0 7 7 37.4616 35.7065 9
 0 7 7 41.4928 8.78863 11
 7 7 0 1.0634 6.92409 1
 7 7 0 31.5824 34.4627 9
 -7 0 7 10.767 18.9913 9
 -7 7 0 41.2441 47.1671 8
 7 -7 0 25.8513 29.5271 5
 -7 7 0 56.5731 96.3759 7
 -7 7 2 10361.6 411.004 5
 -2 7 7 10303.8 419.962 10
 7 -2 -7 10700.6 959.709 2
 -7 -2 7 11195.1 298.767 8
 -7 7 2 10824.2 497.9 9
 -2 7 7 11646.7 475.908 8
 -7 -2 7 11117.9 638.243 7
 -7 7 2 9347.7 792.285 2
 -7 2 7 10940.1 330.404 11
 -7 7 2 9708.33 430.146 11
 -2 7 7 10891.8 401.137 3
 -7 2 7 11004.7 331.923 9
 -7 2 7 11181.4 426.859 3
 -7 -2 7 10085.4 274.857 5
 -2 7 7 11208.5 438.743 9
 7 7 -2 10417.3 234.777 9
 7 7 -2 10363.8 227.247 10
 7 -2 -7 10550.5 334.794 9
 -7 7 2 10367.1 395.792 6
 7 -2 -7 10893.6 397.333 5
 -7 2 7 10664.9 408.641 4
 -7 -2 7 10477 199.315 10
 -7 2 7 10970.3 376.448 8
 7 -2 -7 11228.5 434.274 1
 -7 7 2 10931.8 371.72 3
 2 -7 -7 11461.2 458.105 9
 -7 7 2 11499.9 416.06 8
 -2 7 7 11765.6 463.25 5
 -2 7 7 10038.4 978.275 7
 7 -7 -2 10135.9 373.638 1
 -2 7 7 12120.8 435.422 4
 -7 2 7 11344.9 324.246 10
 7 7 -2 10466.3 276.54 1
 -7 -2 7 9970.34 377.802 4
 7 7 -2 10938.1 180.644 5
 -7 -2 7 9383.45 846.525 2
 7 -7 -2 10294.7 431.965 9
 -7 2 7 9946.15 351.589 5
 7 -7 -2 10552.1 858.736 2
 -7 7 2 10186.1 354.088 4
 -2 7 7 11691.3 955.026 2
 -7 2 7 11925.7 872.784 7
 7 2 -7 9074.55 844.36 2
 -2 7 7 11014.9 452.162 6
 -7 7 2 9832.28 885.946 7
 -7 2 7 11454.9 964.917 2
 -7 -2 7 11286.5 287.036 6
 -7 2 7 10431.2 411.255 1
 -7 -2 7 10635.9 388.351 1
 7 2 -7 9672.48 306.183 5
 -7 -2 7 10626.5 209.917 9
 7 2 -7 10084.7 375.827 1
 2 -7 -7 11670.4 943.756 2
 7 7 -2 10025.8 595.706 2
 -7 7 2 10386.4 451.254 10
 -7 2 7 11086.5 374.759 6
 -7 -2 7 10635.8 385.658 3
 2 -7 -7 9976.18 442.213 5
 -2 7 7 9924.16 429.092 11
 7 -7 -2 10276.4 413.612 5
 -7 4 7 3.12522 23.0737 8
 -7 -7 4 10.8422 19.6479 1
 -4 -7 7 25.1834 92.3435 2
 -7 7 4 153.585 18.1854 7
 -7 7 4 16.7006 49.5475 9
 7 4 -7 102.534 119.624 2
 -7 4 7 139.289 219.495 2
 -7 -7 4 10.2992 20.0501 4
 -7 -4 7 54.91 156.192 2
 -7 4 7 28.2759 25.5505 11
 7 -4 -7 58.3724 39.6516 5
 7 -4 -7 32.9623 43.976 1
 -7 4 7 58.8842 53.6513 6
 -7 -4 7 26.3469 12.3101 6
 -7 -7 4 42.3387 56.2393 2
 -7 7 4 89.5327 57.3546 11
 7 -4 -7 26.7931 7.36192 9
 -7 7 4 12.0436 13.6899 5
 -7 7 4 30.0844 33.0966 10
 7 -7 -4 26.7922 8.51232 9
 -4 -7 7 13.9989 24.3107 4
 7 7 -4 17.3647 77.4108 2
 7 -7 -4 20.0659 35.5554 1
 7 4 -7 11.2276 13.377 1
 7 7 -4 24.5227 17.4379 9
 -7 4 7 50.8909 41.9007 3
 7 7 -4 28.191 18.501 10
 -7 6 7 4130.9 265.78 9
 -7 7 6 3843.05 250.485 8
 -6 -7 7 3398.52 86.5061 9
 -7 -7 6 3651.83 184.817 4
 -7 -7 6 3597.74 183.503 3
 7 6 -7 3067.73 212.804 1
 6 -7 -7 3671.66 264.186 9
 -6 -7 7 3908.27 455.242 2
 -6 -7 7 3573.34 189.75 3
 -7 6 7 4083.95 254.404 10
 -6 7 7 4087.73 258.938 11
 -7 -6 7 3552.05 199.814 3
 -7 6 7 2457.32 493.801 7
 7 7 -6 3970.09 467.528 2
 -7 -6 7 3222.12 455.237 2
 -7 6 7 4303.55 272.291 4
 -7 -7 6 4164.19 455.435 2
 7 -7 -6 3414.01 247.215 1
 7 -7 -6 3873.54 279.058 9
 -7 7 6 3511.57 554.486 7
 7 -6 -7 4022.31 259.333 9
 -7 -7 6 3375.57 176.902 1
 -6 7 7 4294.44 274.657 8
 -7 -6 7 3779.22 211.52 1
 -7 -6 7 3707.75 208.14 4
 -7 7 6 4279.28 632.538 2
 6 -7 -7 3805.19 263.572 1
 -7 7 6 3809.7 253.267 4
 -6 -7 7 3280.63 190.064 4
 -6 7 7 3782.47 259.344 5
 6 -7 -7 3065.87 561.619 2
 -7 6 7 3379.9 255.681 8
 -6 -7 7 3554.02 89.9975 10
 -7 -6 7 3701.33 91.0833 6
 -7 7 6 4248.28 269.887 9
 -7 6 7 3194.31 247.534 6
 -6 7 7 4203.77 271.639 4
 -7 6 7 3865.16 250.218 11
 -6 7 7 5392.92 714.531 2
 -7 7 6 3961.25 264.263 5
 -7 7 6 3970.89 255.308 10
 -7 6 7 3638.72 251.604 5
 6 -7 -7 3947.75 296.598 5
 -6 7 7 4273.62 272.013 10
 -7 6 7 4323.69 277.565 3
 -6 7 7 4133.9 619.016 7
 7 6 -7 4014.53 505.142 2
 -7 -6 7 3523.21 206.286 7
 7 -6 -7 4811 694.503 2
 -7 7 6 3748.45 256.93 1
 -6 7 7 3590.3 252.135 3
 6 7 -7 3273.12 210.017 1
 -7 6 7 4602.89 672.285 2
 7 -7 -6 3714.56 293.678 5
 -7 7 6 3177.4 232.791 3
 -6 7 7 4093.35 271.683 6
 -7 7 6 4043.79 250.225 11
 -6 7 7 4163.65 277.878 9
 6 7 -7 3949.93 506.904 2
 7 -7 -6 3272.04 571.631 2
 7 -6 -7 3836.54 274.834 1
 -7 7 6 4227.51 272.509 6
 -6 7 7 4489.28 285.367 1
 -7 -6 7 3766.06 93.4787 5
 0 -8 0 599681 5484.6 7
 1 8 -1 29.8658 15.2022 6
 -1 8 -1 16.3638 32.9495 9
 -8 -1 1 249.164 122.555 2
 -1 8 -1 38.0106 67.3933 7
 1 -8 1 2.54376 21.9019 6
 8 -1 -1 30.7618 35.5957 5
 -1 -8 1 78.9335 46.9636 10
 1 8 1 3.83592 12.7175 6
 1 -8 -1 17.2615 17.13 1
 1 8 -1 37.122 70.8388 7
 -8 1 1 74.1308 44.2454 4
 1 -8 -1 3.7369 18.6263 5
 1 -8 -1 10.2747 11.6135 9
 -8 -1 1 169.406 59.5335 1
 1 -8 1 3.60083 9.9077 3
 -8 -1 1 202.273 70.5422 4
 1 8 -1 3.23917 13.9978 9
 1 8 1 20.3936 29.1241 8
 -1 -8 -1 9.72714 12.6734 9
 -1 8 1 0.94038 15.1979 3
 -8 -1 1 129.263 46.8451 3
 1 8 1 7.54978 15.2601 11
 8 -1 -1 4.06294 17.6687 1
 1 8 1 1.63401 4.02132 10
 -1 8 -1 9.78171 18.3985 6
 1 -8 1 41.5171 104.347 7
 1 8 -1 4.30294 9.29739 8
 1 -8 1 4.2351 7.69766 1
 1 -8 -1 24.2905 30.977 2
 -8 1 1 31.7464 87.8947 2
 8 -1 -1 11.6334 61.9861 2
 1 8 1 53.8745 23.7682 2
 -1 -8 -1 15.0757 20.5497 6
 -1 8 1 24.0034 41.0067 10
 1 8 -1 20.3056 17.1967 11
 1 -8 1 1.95278 46.9031 2
 1 8 1 13.2441 26.4362 9
 1 8 1 31.8702 26.4493 5
 -1 8 -1 3.25585 20.7714 11
 -1 -8 1 89.2225 79.2829 7
 -1 8 -1 5.97572 15.9182 8
 1 8 1 3.85494 1.85909 3
 -1 8 1 48.3375 85.5766 7
 1 -8 1 36.7234 20.9701 5
 -1 -8 1 35.099 35.1977 9
 2 8 0 1272.99 91.0401 6
 0 8 -2 1404.49 108.497 6
 -2 -8 0 1331.82 114.447 9
 -2 -8 0 1063.66 208.902 7
 8 0 -2 863.872 238.644 2
 0 8 -2 1503.09 117.837 5
 -2 -8 0 1272.26 100.932 5
 0 8 2 1265.42 123.172 9
 0 -8 2 1504.97 56.5887 1
 0 8 -2 1377.67 131.033 11
 -8 0 2 1335.2 272.881 2
 2 -8 0 1633.58 93.6657 1
 -2 -8 0 1246.11 136.827 10
 0 -8 2 1363.01 121.899 9
 -8 2 0 1030.64 332.954 2
 -2 8 0 1488.59 118.64 8
 0 8 2 1291.05 267.506 7
 2 8 0 1075.17 195.639 7
 0 8 -2 1428.47 113.963 8
 0 8 -2 1621.79 149.054 9
 0 -8 2 1117.31 92.777 6
 -2 8 0 1393.74 114.133 5
 -8 2 0 1129.9 146.134 3
 -8 0 2 1726.12 166.588 6
 2 -8 0 1438.11 134.243 9
 2 -8 0 1781.45 220.89 2
 2 8 0 1284.43 113.074 8
 0 8 2 1350.8 127.151 8
 0 -8 -2 1389.67 122.239 5
 0 8 2 1434.91 133.871 11
 2 8 0 1259.5 115.369 9
 -2 8 0 1351.22 133.722 10
 -8 0 2 1480.4 126.163 4
 -2 8 0 1787.16 110.026 3
 -2 8 0 1233.04 135.738 9
 0 8 2 1672.21 211.499 2
 -2 8 0 1650.04 237.165 2
 0 8 -2 1521.99 256.29 7
 -8 0 2 1629.59 134.587 1
 0 -8 -2 1471.69 98.7692 1
 0 -8 -2 1437.7 135.248 9
 0 -8 -2 1543.98 218.536 2
 -2 8 0 1400.19 113.473 6
 8 -2 0 1554.03 137.454 1
 0 8 2 1412.97 85.5896 3
 -2 8 0 1536.07 144.43 11
 8 0 -2 1445.01 111.908 5
 8 -2 0 1356.21 290.555 2
 0 -8 2 1612.96 135.333 2
 0 8 2 1512.05 85.9033 1
 -8 0 2 1711.92 145.088 8
 0 -8 2 1022.86 210.138 7
 -8 2 0 1333.37 144.458 4
 2 8 0 1336.43 113.1 10
 0 8 2 1219.96 115.394 6
 0 8 2 1181.19 118.508 10
 2 -8 0 1591.55 129.807 5
 2 8 0 1166.85 85.6765 5
 0 -8 2 1336.14 100.769 5
 -8 0 2 1446.7 164.466 5
 -8 2 0 1446.63 155.72 1
 -2 8 0 1489.32 258.718 7
 2 -8 0 1544.57 93.1901 3
 8 0 -2 1540.09 126.733 9
 -8 0 2 1674.13 134.42 3
 2 8 0 1440.14 120.642 11
 -2 -8 0 1361.33 106.199 6
 0 8 2 1122.91 111.893 5
 0 8 -2 1459.77 134.464 10
 8 0 -2 1250.62 126.262 1
 -8 -2 2 1905.42 142.779 1
 -8 2 2 1445.62 174.046 11
 -2 -8 2 1263.15 104.796 10
 -8 -2 2 2089.08 153.782 3
 2 -8 2 1618.88 125.328 5
 -8 2 2 1701.22 333.288 2
 -2 -8 -2 1156.09 121.669 9
 2 -8 -2 1289.71 125.864 5
 2 -8 2 1696.78 160.922 9
 -2 8 2 1428.45 125.276 6
 -8 2 2 1723.96 148.873 4
 8 -2 -2 1260.84 130.356 1
 2 8 -2 1733.05 210.41 7
 -2 8 2 1503.64 128.588 5
 -8 -2 2 2159.13 391.227 2
 2 8 2 1455.55 267.471 7
 -2 8 2 1460.85 132.97 10
 -2 8 2 1395.84 132.573 9
 2 -8 -2 1298.9 98.8163 3
 8 2 -2 1597.31 111.905 6
 -8 2 2 1849.01 151.903 1
 -2 8 2 1406.18 285.109 7
 -2 8 2 1379.11 126.197 8
 -2 8 -2 2153.59 177.265 5
 -2 -8 -2 1262.23 117.882 5
 2 -8 2 2139.54 105.012 1
 -8 -2 2 1998.31 151.369 4
 -2 8 2 1583.45 145.324 11
 2 8 -2 1428.83 113.801 10
 2 8 2 1399.65 128.255 8
 -2 8 -2 2481.19 369.842 7
 -2 8 2 1210.34 106.25 4
 2 8 2 1464.66 119.774 5
 -8 2 2 2273.93 171.763 6
 8 -2 -2 1454.85 125.326 5
 -2 8 -2 1756.46 176.464 10
 -2 -8 2 1317.73 104.11 9
 -8 2 2 2001.39 159.363 8
 2 8 2 1529.13 184.112 2
 -2 8 2 1593.73 231.503 2
 2 -8 2 1903.94 221.029 2
 8 -2 -2 1356.07 322.901 2
 -8 2 2 1485.21 191.263 10
 -2 -8 -2 1088.49 269.646 7
 -2 -8 2 1490.88 205.631 7
 -2 8 -2 2439.25 177.097 6
 -8 2 2 1970.15 156.959 3
 2 8 -2 2131.15 104.541 5
 -2 8 -2 2214.15 172.701 8
 -2 -8 2 1340.07 85.924 6
 -8 2 2 1876.66 169.176 5
 -2 -8 2 1302.69 82.4527 5
 8 -2 -2 1656.05 141.834 9
 8 2 -2 1448.85 257.235 7
 -2 8 -2 1779.98 182.057 9
 8 2 -2 1495.13 290.631 2
 2 8 2 1278.11 123.889 9
 2 -8 -2 1578.12 248.358 2
 -2 -8 -2 809.055 105.542 6
 2 8 2 1494.4 89.0561 3
 2 8 -2 1491.71 120.759 9
 2 -8 -2 1296.28 133.065 9
 2 8 2 1334.47 120.326 10
 -8 2 2 1868.39 347.376 7
 2 8 -2 1507.47 120.252 11
 -2 8 2 1407.59 94.5717 3
 2 8 2 1378.79 117.239 6
 8 2 -2 2069.97 119.607 5
 -2 8 -2 2234 192.294 11
 -2 8 2 1437 96.7289 1
 2 8 2 1409.54 127.195 11
 2 8 -2 1917.25 96.104 6
 1 8 3 40.5902 22.522 3
 1 8 3 1.20273 23.3535 5
 8 1 -3 56.6027 24.2777 10
 -3 8 1 8.46622 20.4146 5
 3 8 1 23.0349 31.1469 11
 -8 -1 3 13.1635 26.3883 3
 8 -3 -1 1.69005 17.6462 9
 1 8 -3 33.3207 32.2979 6
 -1 -8 3 52.9961 30.7714 7
 -3 1 8 18.4113 30.7824 5
 -1 -8 3 36.2942 3.43966 5
 8 1 -3 27.7089 12.2839 5
 -1 -8 3 28.8261 15.9739 10
 -3 -8 -1 96.4433 35.537 5
 -8 1 3 99.0559 105.511 2
 -1 8 3 24.7573 15.9548 9
 3 -8 -1 29.4063 24.9525 1
 -8 -3 1 15.104 17.9306 1
 1 -8 -3 7.3017 39.5116 5
 -8 1 3 44.1409 36.8161 3
 -1 8 -3 42.9961 24.9407 10
 3 -8 -1 115.148 33.8505 2
 -1 -8 3 8.00524 17.9705 9
 3 8 1 67.2521 52.1218 7
 -1 8 3 80.7127 120.555 7
 -8 1 3 146.333 30.188 11
 1 -8 -3 101.076 62.8454 2
 -3 1 8 9.64615 25.1048 8
 -3 -8 1 26.3874 23.4737 10
 -3 8 -1 2.67687 47.0465 11
 3 8 1 44.9551 20.6523 5
 3 8 -1 66.572 38.0587 11
 -8 -1 3 84.3312 49.7361 1
 -3 8 1 7.91704 16.2729 3
 1 8 -3 32.5915 22.7302 9
 3 -8 -1 21.7837 7.84307 9
 -3 8 -1 34.5534 30.6763 6
 3 8 -1 11.3462 6.35843 5
 1 8 3 37.8274 25.3018 8
 1 8 3 9.20096 16.9996 1
 -1 -8 -3 12.5925 14.3014 9
 -3 -8 -1 206.882 155.019 7
 -8 -1 3 65.7963 25.6015 5
 -3 -8 1 62.9996 51.8319 7
 3 -8 1 25.009 19.1373 9
 3 -1 -8 85.3663 108.212 2
 3 8 -1 34.9587 18.1682 6
 -3 8 1 47.1171 16.1782 1
 3 8 -1 55.4365 26.256 10
 -3 -8 -1 40.2227 25.7835 9
 -1 8 3 56.0496 92.1097 2
 -1 8 -3 29.1889 50.19 11
 -1 -8 -3 90.4961 42.5207 5
 -8 1 3 29.7364 37.0896 8
 -8 1 3 77.1582 104.561 7
 -8 3 1 54.4535 43.359 8
 1 8 3 139.101 129.886 7
 -8 3 1 152.519 78.8075 7
 1 -8 -3 34.2292 27.0265 3
 8 3 -1 57.878 18.3465 1
 1 -8 -3 35.9863 15.6516 1
 1 8 -3 19.2081 16.2189 10
 -1 -8 3 33.95 19.4312 6
 -3 8 -1 35.5111 19.027 8
 1 8 3 87.3217 45.9863 10
 3 -8 1 25.2178 13.69 3
 3 1 -8 138.508 95.4239 2
 8 -1 -3 6.12275 16.6585 1
 -3 8 -1 81.9102 31.9155 9
 -1 8 3 38.396 41.6299 6
 -3 -1 8 9.24966 37.1728 1
 3 8 1 25.9254 26.0729 6
 3 1 -8 86.3436 33.9572 1
 3 8 1 52.4078 23.5089 8
 -1 8 3 16.2764 13.4309 4
 1 8 3 0.70474 41.5165 11
 -8 -3 1 119.988 115.63 2
 1 -8 3 10.1466 41.8777 7
 -3 -1 8 56.2181 35.3556 3
 3 8 -1 75.9186 33.0196 9
 -8 -1 3 58.4989 4.70488 4
 -3 8 1 26.6554 13.9039 4
 -3 1 8 64.7798 116.831 7
 -8 -1 3 32.7692 33.5651 8
 -3 8 -1 22.4231 11.5862 5
 -3 -1 8 38.7889 45.5222 4
 -8 1 3 5.84787 25.1753 1
 -8 1 3 21.6568 21.1519 10
 -8 1 3 44.6974 33.3813 5
 -3 8 1 5.88087 91.2484 7
 8 3 -1 9.82424 67.8484 2
 3 8 1 49.728 32.8248 10
 -3 -8 -1 54.0879 12.304 6
 -3 -8 1 53.6203 18.3111 6
 -3 1 8 50.3881 58.4936 4
 8 1 -3 58.621 38.246 1
 1 8 3 38.8238 12.0253 6
 -3 -8 1 52.0053 20.7553 9
 8 -1 -3 2.03206 12.4397 5
 -8 -1 3 16.8142 29.1381 6
 -8 3 1 9.89615 9.94274 3
 -3 -8 1 56.7719 25.0526 5
 3 -8 -1 5.00553 15.5007 3
 -8 1 3 42.8679 28.446 6
 8 3 -3 31.1008 25.7358 1
 -3 8 3 24.1946 19.9395 1
 8 -3 -3 168.771 114.925 2
 -3 -8 3 20.368 7.83144 5
 3 -8 3 28.0792 40.3478 5
 3 8 -3 60.2985 30.2446 10
 3 8 3 43.9699 38.9036 9
 3 8 3 25.7845 26.8993 10
 -3 -8 -3 69.2149 9.07053 9
 8 -3 -3 19.9839 19.6237 5
 -8 3 3 36.4931 36.2815 4
 -3 -8 3 7.74593 11.0741 6
 3 8 3 2.82482 19.9679 11
 3 -8 -3 17.9533 15.3292 1
 8 3 -3 4.68548 17.614 7
 3 8 -3 63.6145 26.1185 9
 -8 3 3 6.07213 13.9385 6
 8 3 -3 34.0199 22.6017 10
 3 8 3 58.8349 32.9723 5
 8 -3 -3 7.34624 22.1425 1
 -3 8 3 27.363 12.5385 3
 3 -8 -3 42.3866 35.5808 5
 -3 3 8 35.8199 103.195 7
 -8 -3 3 133.686 131.666 2
 8 3 -3 3.31168 7.71396 5
 -3 8 3 2.31763 38.2619 2
 3 -3 -8 24.8263 3.64914 1
 -3 3 8 8.29097 16.3976 11
 -3 8 3 20.7851 14.5203 4
 -3 -3 8 0.722 36.674 1
 -3 -8 3 0.36867 13.3344 9
 -8 3 3 119.705 60.17 10
 -3 8 3 2.05609 11.6857 8
 -3 3 8 41.978 24.7276 4
 -3 3 8 4.78901 35.9538 10
 -3 3 8 29.385 27.0136 9
 -8 -3 3 33.3103 10.3282 4
 -3 8 -3 33.4125 111.028 11
 8 3 -3 2.3947 6.63007 6
 -3 -8 3 36.8934 24.6104 7
 -8 3 3 21.299 42.1952 11
 8 -3 -3 18.65 11.2427 9
 -8 3 3 9.27193 39.3466 8
 3 -3 -8 16.3901 12.1955 5
 -8 0 4 217698 3666.41 2
 -8 4 0 196027 1849.15 4
 0 -8 4 212824 3135.5 7
 4 -8 0 234939 3163.84 2
 4 8 0 222300 2624.72 7
 -4 8 0 201495 3266.13 2
 -4 0 8 224107 4171.36 2
 0 8 4 213401 3807.46 7
 -8 0 4 197382 1808.1 9
 -4 8 0 181793 3371.97 7
 0 8 -4 186597 2288.92 10
 4 0 -8 217801 4119.17 2
 8 0 -4 214541 3791.86 2
 8 -4 0 214417 3690.45 2
 0 8 -4 198121 2259.09 11
 -4 0 8 217549 3592.84 7
 -8 4 0 176211 4129.15 2
 -8 4 0 186275 2193.09 5
 0 8 4 217432 3115.99 2
 -8 0 4 198657 2970.26 7
 -2 -8 -4 188368 1711.38 9
 -4 2 8 192076 3976.54 2
 -8 2 4 190284 1467.35 8
 -4 8 -2 187250 2081.69 5
 -8 -4 2 191736 3586.31 2
 -2 8 4 188209 3603.46 7
 -8 -2 4 190459 3214.25 2
 2 -4 -8 180055 1828.89 5
 -2 4 8 188196 4028.99 2
 -4 8 -2 190476 2646.82 9
 2 -8 4 188871 1930.29 9
 -4 2 8 184804 3623.37 7
 -4 -2 8 162888 3182.77 7
 8 4 -2 178850 2371.7 7
 2 8 -4 171401 1905.87 9
 8 4 -2 180123 2950.46 2
 2 -4 -8 190735 4041.43 2
 8 -2 -4 169291 3502.28 2
 8 2 -4 195185 3500.53 2
 -8 4 2 197556 3626.71 2
 -8 2 4 184365 3244.36 7
 -8 4 2 197215 1941.85 11
 -8 4 2 182006 2126.34 9
 -4 8 2 189327 3540.39 7
 -2 4 8 195969 4178.77 7
 -2 -8 4 197440 2233.67 7
 4 -8 2 193582 2972.56 2
 -2 8 4 186751 3019.93 2
 2 -8 -4 193494 3143.85 2
 -2 -8 4 189404 1873.99 2
 -4 -2 8 156363 3643.87 2
 -8 4 2 174456 3562.25 7
 -4 8 2 181059 2730.39 2
 -4 8 -2 197080 2306.85 11
 4 -8 -2 182882 3030.46 2
 8 -4 -2 193601 3734.74 2
 -4 8 -2 198581 2429.25 10
 -4 -8 2 193361 2095.77 7
 -8 -2 4 175418 2643.04 7
 -8 2 4 197097 3628.37 2
 2 8 -4 169285 1750.51 11
 4 2 -8 192516 3807.47 2
 -4 -2 8 175387 1644.82 4
 4 8 2 188584 3105.16 7
 4 -2 -8 200474 4100.42 2
 2 8 4 189469 3547.03 7
 -4 -8 4 1160 65.0064 3
 -4 8 4 1251.38 141.382 9
 -4 8 4 1348.41 122.776 4
 8 -4 -4 1573.28 352.815 2
 8 4 -4 897.15 169.383 7
 -4 4 8 1217.25 144.226 5
 -4 -8 4 1149.03 66.7749 1
 8 -4 -4 1277.57 136.071 5
 -8 4 4 1360.47 146.236 10
 -4 4 8 1227.64 135.548 1
 -4 -8 4 1120.96 144.854 2
 -4 4 8 935.162 119.807 8
 -4 4 8 1203.32 336.92 7
 -8 4 4 1075.71 119.747 1
 4 -8 -4 1413.28 150.122 9
 -4 4 8 1016.39 123.946 9
 -8 4 4 1491.64 136.713 5
 -4 4 8 919.491 272.367 2
 8 4 -4 912.243 69.4604 5
 -4 8 4 1267.39 121.911 1
 4 8 -4 1399.08 131.716 10
 -4 -4 8 1090.63 119.597 3
 -4 -8 4 1066.06 85.4577 10
 4 8 -4 1488.36 137.32 9
 -4 4 8 917.412 122.025 3
 -4 8 4 1085.18 125.942 10
 -8 -4 4 1285.79 105.87 4
 -8 4 4 1424.98 129.732 6
 8 4 -4 1285.2 281.903 2
 -8 4 4 1180.47 284.647 2
 4 -4 -8 1127.41 136.633 5
 4 -8 -4 909.297 235.836 2
 4 4 -8 1048.29 293.833 2
 -8 4 4 1643.8 340.953 7
 4 4 -8 1190.32 140.413 1
 -4 -4 8 800.447 223.031 2
 -4 8 4 1271.5 141.034 6
 -4 -8 4 1083.4 79.962 9
 -8 -4 4 1276.31 110.306 3
 -4 4 8 1133.22 122.318 11
 4 -4 -8 1113.5 131.758 9
 -4 4 8 1010.43 122.904 10
 -8 4 4 1448.21 148.815 4
 -4 8 4 1504.32 147.725 11
 -8 4 4 1311.92 152.503 9
 -8 -4 4 1217.26 242.89 2
 -4 -4 8 1167.5 129.123 4
 -4 4 8 1221.04 140.497 6
 -4 8 4 975.469 120.784 5
 4 -8 -4 1188.4 131.738 5
 -8 4 4 1467.4 142.76 11
 -4 8 4 1069.76 311.822 7
 -4 8 4 1184.31 130.139 8
 8 -4 -4 1196.39 127.984 9
 4 -4 -8 982.552 306.583 2
 -4 8 4 1494.86 296.326 2
 -8 4 4 1507.69 133.323 8
 -4 4 8 1062.92 142.026 4
 8 4 -4 946.585 67.569 6
 8 -4 -4 1174.67 136.581 1
 -8 4 4 1452.7 143.358 3
 -4 8 4 1215.11 121.147 3
 4 -4 -8 1076.7 132.901 1
 8 4 -4 1107.15 111.103 1
 -8 -1 5 11498.7 309.87 8
 -5 1 8 12422.6 414.505 8
 -1 8 5 13066.6 457.348 8
 -5 8 1 12838.8 366.787 4
 5 8 1 12689.6 731.027 7
 -1 8 5 12061.7 946.074 7
 -5 1 8 11755.6 388.227 5
 -5 8 -1 11350 536.149 11
 -5 -1 8 13074.9 374.879 6
 -5 8 1 11207.9 440.763 11
 1 8 5 11572.8 430.557 11
 1 8 5 12002 437.707 9
 -5 8 -1 10203.7 422.957 5
 -8 -1 5 12641.7 401.019 4
 -1 8 5 12303.6 422.134 6
 -5 8 1 12278.5 352.768 1
 -1 -8 -5 11038.8 430.706 5
 5 8 -1 11718.8 295.562 9
 8 5 -1 11534.7 706.034 2
 -8 -1 5 11544.9 862.58 2
 -1 8 5 12113.1 423.589 5
 5 1 -8 12076.2 429.526 1
 -5 -1 8 11956 302.34 9
 8 1 -5 11474.6 311.904 5
 -1 -8 5 12299.9 400.333 9
 5 -1 -8 11754.8 410.872 5
 -5 -8 1 12122 334.994 10
 -5 8 1 11299.6 434.219 10
 -5 1 8 12296.5 340.324 10
 8 5 -1 11598.9 309.389 1
 -1 -8 5 13153.3 311.964 6
 -8 5 1 13555.3 1095.56 2
 -5 1 8 11097.2 833.234 7
 8 1 -5 12743.8 255.068 9
 5 -8 -1 12855.8 816.259 2
 -8 1 5 12299.9 345.24 6
 1 8 5 11539.6 423.06 6
 1 -8 5 12889.3 489.388 9
 -8 5 1 11138.9 564.477 10
 -1 8 5 12635.7 448.601 11
 5 8 1 13424.5 373.714 9
 5 8 -1 12295.4 231.852 6
 -8 1 5 12863.5 356.514 5
 -5 8 1 11686.5 398.151 8
 -5 -1 8 12694.2 366.292 5
 -5 8 1 10931.7 459.933 9
 -5 8 1 12943.4 947.49 7
 -8 1 5 11769.9 783.366 7
 -1 8 5 12502.8 385.52 4
 1 -8 -5 12518.8 450.571 5
 1 -8 -5 12195.9 451.803 9
 -5 -1 8 11224.6 355.032 8
 -1 8 5 11939.6 357.551 3
 -8 5 1 11621.1 430.852 8
 -8 1 5 12367.9 379.197 9
 -1 8 5 11814.8 435.031 9
 5 8 -1 12000.1 455.906 2
 -5 -1 8 11021 300.975 11
 5 8 1 11550.1 314.626 6
 -5 -1 8 11352.9 418.158 3
 -8 5 1 12397.6 463.538 1
 -5 -1 8 12622.7 304.561 10
 -5 1 8 11245.9 339.507 11
 -8 5 1 11164.1 997.064 7
 -1 -8 -5 12448.7 462.594 9
 1 8 5 12153.3 445.976 10
 -5 8 1 12606.1 421.767 5
 -5 1 8 10654.1 430.387 4
 -8 1 5 12899.9 359.946 8
 -5 8 1 13774.3 871.389 2
 5 -8 1 11788.6 729.761 2
 -5 -1 8 11986.5 435.317 4
 -8 1 5 12796.8 426.628 4
 -8 1 5 12709 426.15 3
 -8 5 1 12189.6 444.918 4
 -1 -8 5 11956 683.771 7
 -8 1 5 12729.3 413.802 1
 -5 8 -1 11977.4 575.177 10
 -1 -8 5 12769.2 307.588 5
 5 -1 -8 10550.4 958.794 2
 -5 -1 8 12768.1 1002.74 2
 5 8 -1 11890 532.072 7
 8 -1 -5 11223.4 412.815 1
 -5 1 8 12962.5 1043.55 2
 5 -8 -1 12221.5 356.119 1
 -8 5 1 11577.5 544.957 11
 1 8 5 12094.9 433.223 5
 5 8 -1 11683.9 293.607 10
 5 -8 1 12467.1 488.37 9
 -8 1 5 14328.3 1004.13 2
 -8 5 1 13067.3 467.095 3
 -8 5 1 12096.5 473.562 5
 -1 8 5 13849.2 896.922 2
 1 8 5 11756.6 440.195 8
 5 8 -1 12372.4 229.766 5
 8 -1 -5 13349.2 333.068 9
 8 -5 -1 11630.8 889.359 2
 1 8 5 13711.1 395.227 3
 8 -1 -5 10259.5 879.03 2
 -1 8 5 13587.4 393.389 1
 -5 -1 8 12132.5 441.121 1
 -8 5 1 10392.7 600.668 9
 -8 -1 5 11498.3 299.309 6
 -5 1 8 12292.4 457.032 3
 5 -8 -1 11810.8 448.029 9
 -5 1 8 11423.9 375.277 6
 5 1 -8 12231.9 998.886 2
 -5 8 1 13296.4 365.361 3
 -8 -1 5 11615.1 304.976 5
 -8 -1 5 12263.6 391.337 1
 -8 -1 5 11313.9 379.207 9
 8 1 -5 10939.2 253.031 10
 8 1 -5 11661.1 904.76 2
 5 8 1 12520.9 379.583 11
 -5 -8 1 13127.7 346.388 9
 5 -8 1 12973 429.929 5
 8 -1 -5 11755.6 361.866 5
 -5 -1 8 12405.9 810.674 7
 -5 8 -1 9320.03 392.153 6
 8 -5 -1 12615.2 435.067 5
 -5 8 -1 10949.4 577.541 9
 5 8 -1 12498 203.867 1
 8 -5 -1 12301.7 397.977 1
 -5 8 -1 9026.22 848.703 7
 -8 -1 5 12046.2 697.568 7
 -5 1 8 11919.8 339.47 9
 5 8 1 12080.8 328.62 5
 5 -8 -1 11648.4 407.078 5
 -5 8 -1 11176.6 411.993 8
 -8 5 1 12192 457.884 6
 5 8 1 13525.4 377.191 10
 -8 -1 5 11940.1 345.129 10
 -5 8 1 11491.7 390.183 6
 5 -1 -8 11821.5 434.88 1
 1 8 5 11332.1 923.738 7
 -1 8 5 11310.5 424.423 10
 -8 -1 5 12739.3 399.993 3
 1 -8 -5 13712.9 905.28 2
 8 -5 -1 13027.4 491.788 9
 -3 8 5 22074.8 509.697 3
 -3 8 5 24464.4 629.295 10
 -3 -8 5 22647.6 427.404 10
 -8 -3 5 22421.1 1156.52 2
 -8 5 3 24218.7 569.44 4
 -8 -3 5 26612.2 556.419 3
 -5 -3 8 25340.5 622.873 1
 -3 -8 5 24686.8 806.263 2
 -5 8 3 23731.5 503.632 1
 -8 3 5 24454.3 613.372 3
 -5 -3 8 25257.2 477.038 8
 5 8 -3 24442 393.483 10
 -3 -8 5 24628.4 352.96 3
 -5 -8 3 24220.5 405.239 10
 -3 8 5 25043.3 623.363 5
 3 -5 -8 27283.8 691.451 9
 -3 5 8 23897.4 660.318 5
 -5 3 8 25994.5 633.779 8
 5 8 -3 23729.9 407.213 9
 -3 5 8 26614.7 650.073 10
 -8 -3 5 25769.3 422.126 6
 3 -8 -5 24892.1 654.412 5
 -5 -3 8 26762 465.811 6
 -5 -8 3 24979.7 355.033 1
 -5 -3 8 25781.6 612.815 4
 -8 -5 3 27164.1 1237.55 2
 -5 3 8 26019 567.321 10
 5 8 -3 24164.9 343.243 3
 8 -3 -5 23882.7 577.886 5
 -3 5 8 26111.6 668.092 1
 -5 -8 3 26238.3 840.828 2
 5 -8 -3 24670.6 1240.1 2
 -3 5 8 23880.7 615.143 11
 3 -8 -5 24398.5 1249.33 2
 -8 3 5 25066.4 1267.19 7
 -3 -8 5 26139.8 447.46 9
 -8 -3 5 24811.7 943.148 7
 -8 -3 5 24979.8 533.899 4
 5 -8 -3 23354.4 624.643 5
 -8 -3 5 30258.1 466.251 5
 -5 3 8 26078 681.95 3
 5 -3 -8 24269.2 627.548 5
 -3 8 5 25978.9 644.034 8
 -3 -5 8 20273.9 510.037 3
 8 -5 -3 24543.6 606.636 1
 -8 3 5 23261.5 531.509 5
 8 -3 -5 24845.6 624.74 1
 -5 8 3 25234.6 525.954 3
 -3 -5 8 21597 527.443 1
 3 -5 -8 24803.4 1472.66 2
 -5 3 8 24645.8 605.721 6
 5 8 -3 24246.6 742.713 2
 -8 3 5 24873.9 589.761 9
 -3 5 8 26174 693.43 8
 -8 3 5 26023.3 615.384 1
 5 3 -8 26365.8 1418.45 2
 -5 -8 3 26683.9 362.366 3
 -8 5 3 27897.6 701.16 11
 -3 8 5 19739.8 526.394 4
 -3 8 5 25818.2 1431.77 7
 -8 3 5 24764.1 540.132 6
 -8 5 3 22721.1 677.238 9
 8 -3 -5 23802.3 1405.55 2
 -8 3 5 25618.8 1408.01 2
 -5 8 3 24552.7 591.536 8
 -5 8 3 22686.6 568.627 5
 -5 3 8 23637.3 660.221 4
 3 -5 -8 24869.9 664.504 1
 -8 5 3 22409.7 1222.96 2
 -5 -8 3 24481.6 388.826 9
 -8 -5 3 25365.6 509.537 1
 -8 3 5 26140.8 625.333 4
 3 -8 -5 25257.2 653.094 9
 3 -8 -5 25229.5 564.026 1
 -5 -3 8 25394.7 1013.77 7
 -8 3 5 23775.6 537.633 8
 -5 3 8 25448.1 1508.31 2
 -5 8 3 23823 527.382 4
 -5 8 3 24668.8 593.634 6
 8 -5 -3 25170.6 630.984 9
 -5 3 8 26200.3 678.058 1
 -5 8 3 25212.6 636.181 11
 8 5 -3 24365.2 676.425 7
 -8 3 5 26800.6 563.755 11
 -8 -5 3 26559.7 519.139 3
 -5 3 8 25442.6 611.429 5
 -5 8 3 22613 1293.61 7
 -5 3 8 25210.8 565.174 9
 3 -5 -8 22899.4 665.42 5
 -5 -3 8 25182.2 460.987 5
 -3 -5 8 20311.6 1149.81 2
 -8 5 3 24334 558.963 1
 -3 5 8 26818.5 1519.46 2
 -3 5 8 24861.6 629.424 9
 5 -3 -8 23888.5 1493.66 2
 -5 8 3 22530.6 1107.27 2
 -3 5 8 25530.2 1531.47 7
 8 -5 -3 24111.8 1349.22 2
 -3 5 8 24199.3 630.705 3
 -8 5 3 21734.4 1255.87 7
 -3 -8 5 25507.3 705.489 7
 8 3 -5 26428.4 1302.67 2
 -3 5 8 26739.5 717.916 6
 8 5 -3 25189.7 253.848 10
 8 3 -5 25819.7 404.001 5
 -8 -5 3 26925.6 521.41 4
 8 -3 -5 24355.3 522.365 9
 5 -3 -8 25528.9 663.077 1
 -8 5 3 23298.2 568.49 3
 -3 8 5 23466.5 599.772 6
 5 -3 -8 26223.7 600.132 9
 -3 8 5 24353.9 1212.63 2
 5 -8 -3 25748.4 657.493 9
 -3 -8 5 25143 294.053 5
 5 8 -3 25477.4 339.54 1
 5 -8 3 25190.1 811.607 9
 -3 -5 8 20367.6 526.321 4
 -5 8 3 24399.7 632.401 10
 -5 3 8 23317.9 1316.89 7
 -5 -3 8 26703.7 1384.41 2
 8 5 -3 24906.7 485.584 1
 -8 5 3 25019.7 689.191 10
 -5 -3 8 25088.3 589.715 3
 -5 8 3 23023 637.581 9
 8 5 -3 22818.5 1064.95 2
 -5 3 8 24927.5 576.076 11
 -8 3 5 24810.5 529.101 10
 -3 -8 5 26511.3 307.829 6
 -8 -3 5 23801.2 521.283 1
 -3 5 8 25689.9 683.851 4
 -5 8 5 56.066 46.2302 11
 -5 8 5 11.1776 51.0485 8
 -5 -8 5 19.5334 19.2887 1
 -5 8 5 72.8375 53.7764 2
 -5 -5 8 25.731 19.5854 6
 -5 8 5 26.513 30.1865 9
 -5 -8 5 2.93736 10.2443 10
 -8 5 5 47.7286 44.7838 3
 8 5 -5 2.05113 32.1245 7
 -8 5 5 76.4198 43.271 10
 5 -5 -8 10.9885 23.9 9
 -5 -5 8 19.7676 80.0611 7
 -8 5 5 18.6639 38.4516 11
 -8 5 5 54.3622 45.6705 6
 -8 5 5 63.5092 53.3884 8
 -5 -8 5 7.83821 8.90308 3
 -5 5 8 21.0439 49.1782 8
 -8 5 5 9.38796 23.0083 9
 -8 5 5 40.9904 47.787 4
 -5 5 8 115.376 146.341 2
 5 5 -8 47.4669 95.9435 2
 -5 5 8 41.6712 40.2732 11
 -8 -5 5 74.1003 50.9928 2
 -5 8 5 21.5637 8.38656 3
 5 -8 -5 6.61522 24.5032 9
 -5 8 5 40.8868 14.262 1
 -5 -5 8 21.5558 31.0867 1
 -5 -5 8 109.663 146.807 2
 -5 8 5 43.5799 125.991 7
 5 5 -8 37.4306 42.4367 1
 8 5 -5 0.57072 7.90393 5
 8 5 -5 109.81 124.033 2
 -5 -8 5 64.7217 42.5571 2
 8 -5 -5 1.78179 32.2233 1
 8 -5 -5 168.089 120.933 2
 -8 -5 5 14.2027 17.4247 1
 -5 -5 8 21.894 29.4545 4
 5 8 -5 23.6403 20.5695 2
 -5 8 5 39.1977 45.657 5
 5 -8 -5 37.8487 30.9568 5
 -5 5 8 28.9645 43.0798 4
 -5 5 8 6.60008 27.845 3
 8 -5 -5 4.39213 40.6745 5
 -5 -8 5 16.6431 10.1008 9
 0 8 6 44.462 8.00083 3
 6 8 0 23.2852 34.9883 7
 -6 8 0 11.5196 21.367 6
 6 0 -8 32.1416 39.6489 5
 -6 0 8 199.707 85.8175 3
 8 0 -6 119.228 78.3741 2
 8 -6 0 20.4581 15.8383 5
 -6 0 8 2.92183 37.4469 5
 -8 0 6 148.011 123.131 2
 0 8 6 21.9228 37.9509 9
 -8 6 0 30.2935 19.7688 4
 -8 0 6 8.46361 21.0211 6
 -6 8 0 15.0055 69.2927 11
 -8 6 0 11.7492 19.3968 6
 6 -8 0 27.5176 39.3396 9
 -8 0 6 54.6498 25.1468 8
 -8 6 0 79.4912 51.6945 8
 -6 0 8 14.6003 7.27701 11
 -8 0 6 154.203 42.4745 9
 -8 6 0 33.7341 124.53 7
 6 8 0 4.68897 10.1916 9
 6 -8 0 110.793 43.8781 5
 -6 8 0 33.9612 34.357 5
 -6 0 8 14.5399 27.7175 7
 0 8 6 79.1141 20.7356 2
 -8 6 0 247.704 82.8703 3
 -6 8 0 13.4652 81.1718 7
 0 8 6 21.5667 42.8628 8
 6 -8 0 36.4171 28.8404 1
 -6 8 0 181.248 168.547 2
 8 0 -6 15.5439 4.93171 1
 -6 0 8 21.7708 31.5657 10
 -6 0 8 6.75181 15.0496 9
 -8 0 6 185.839 38.9768 10
 -8 0 6 56.4883 29.6862 3
 6 8 0 2.57225 5.80187 1
 6 8 0 1.04885 14.7531 5
 -6 0 8 4.29573 44.8527 2
 -2 8 6 7375.14 362.411 9
 -8 6 2 5443.93 664.764 7
 6 -8 -2 6706.41 647.18 2
 -2 8 6 7767.69 372.473 8
 -2 8 6 6828.37 296.43 3
 8 -6 -2 8026.48 365.362 5
 6 -2 -8 7888.8 310.283 9
 -6 2 8 7955.94 280.3 10
 -8 2 6 7137.22 267.45 11
 6 -8 -2 6663.94 291.258 1
 -6 8 2 7319.8 362.874 11
 -6 8 2 7073.96 330.167 5
 -6 8 2 6896.5 274.62 3
 2 -6 -8 8488.47 872.758 2
 -6 8 2 6535.8 349.847 10
 -8 6 2 6253.24 666.845 2
 -8 6 2 6587.45 374.624 10
 -2 8 6 7338.56 356.525 10
 -8 6 2 6848.38 334.228 6
 8 6 -2 7382.37 256.272 1
 6 8 -2 7446.74 221.826 9
 6 -2 -8 6812.42 770.274 2
 -6 8 2 7075.61 721.79 7
 -2 8 6 7050.64 341.325 5
 -8 2 6 7723.64 274.022 10
 -8 2 6 7697.39 289.5 9
 6 -8 2 7406.47 346.695 5
 -6 -2 8 6596.93 242.55 5
 -8 2 6 7363.54 289.14 8
 -2 6 8 8820.61 413.971 8
 -6 8 2 8109.29 341.797 8
 -8 -2 6 6683.99 217.841 5
 8 -2 -6 7633.06 279.206 9
 -6 2 8 7011.42 347.139 4
 6 8 -2 7395.01 434.899 2
 2 -6 -8 5456.24 325.864 9
 -6 -2 8 6607.06 238.495 6
 -6 8 2 7528.96 402.644 9
 -2 6 8 7715.13 377.405 4
 -8 6 2 6605.45 299.38 1
 6 -8 -2 8542.85 394.644 9
 8 2 -6 7924.52 255.033 5
 -6 -2 8 6530.49 193.654 9
 2 -8 -6 7950.37 374.532 9
 8 6 -2 7720.69 202.344 9
 -8 -2 6 6951.79 526.547 7
 -8 6 2 6733.57 414.464 9
 -6 8 2 6815.57 604.456 2
 -2 8 6 7716.83 368.08 11
 -2 6 8 7721.26 371.91 1
 -8 -2 6 6930.19 228.038 8
 6 8 -2 7982.73 223.377 10
 -8 -2 6 7427.19 314.341 4
 -6 -2 8 7654.61 770.533 2
 -8 6 2 6673.58 368.151 11
 -6 -2 8 6222.74 535.006 7
 -2 6 8 8087.17 827.405 2
 -8 -2 6 6933.35 706.956 2
 6 8 -2 7870.4 132.746 5
 -2 6 8 7858.2 377.934 9
 -2 6 8 7943.1 376.059 11
 -8 -2 6 6641.33 195.707 10
 -8 6 2 7768.58 317.968 4
 -8 2 6 6674.24 279.109 5
 -6 8 2 7352.88 328.174 6
 2 -6 -8 7769.06 406.68 5
 -2 8 6 6579.04 303.749 4
 8 6 -2 7842.26 593.079 2
 -2 8 6 6898 338.671 6
 -2 6 8 7931.84 383.405 10
 -6 -2 8 6735.44 258.575 8
 -2 -8 6 6803.91 280.429 9
 -6 2 8 7878.12 318.49 6
 6 8 -2 7256.95 298.633 7
 -8 -2 6 6030.51 212.918 9
 -6 8 2 6606.82 269.525 1
 6 -2 -8 7065.01 327.843 5
 -8 -2 6 7632.23 320.289 3
 6 -8 2 7888.36 441.911 9
 2 -8 -6 6256.36 695.512 2
 -2 8 6 7510.59 788.108 7
 -8 -2 6 7522.34 324.433 1
 6 -8 -2 7707.23 357.329 5
 -6 -2 8 7333.98 336.538 1
 -2 -8 6 7298.73 522.947 2
 -8 2 6 7973.75 351.702 3
 -8 2 6 6955.96 753.621 2
 -6 8 -2 4275.25 355.815 5
 8 2 -6 6089 173.962 10
 -6 -2 8 7400.61 334.029 4
 8 2 -6 7350.43 180.241 9
 -8 2 6 7504.77 674.756 7
 6 2 -8 6584.78 727.816 2
 -6 8 2 7322.69 285.462 4
 8 -6 -2 6887.63 354.749 9
 -8 6 2 6667.9 302.252 3
 -2 8 6 7276.03 711.081 2
 -6 2 8 7329.86 313.445 5
 -2 -8 6 6959.43 229.451 3
 6 2 -8 6594.01 321.629 1
 -6 2 8 7481.86 838.076 2
 -8 6 2 6533.04 337.229 5
 8 -2 -6 7520.77 802.865 2
 -2 6 8 8291.67 396.43 5
 -8 2 6 7400.21 335.82 4
 -6 2 8 8095.01 333.525 8
 -6 2 8 7938.2 291.128 9
 -6 8 -2 4959.97 337.052 8
 6 8 -2 7234.27 132.07 6
 2 -8 -6 6945.85 317.893 1
 -8 -2 6 7289.12 220.111 6
 -2 6 8 7910.47 396.036 6
 -2 -8 6 7481.91 237.133 1
 8 2 -6 6402.28 689.128 2
 -6 -2 8 7015.26 200.171 10
 8 2 -6 6676.74 314.571 1
 -2 6 8 7204.37 346.942 3
 -6 8 -2 5025.5 374.738 6
 8 -6 -2 6952.56 718.733 2
 -8 2 6 6623.88 280.618 6
 -6 2 8 7924.73 297.348 11
 -6 -2 8 7527.3 337.194 3
 8 -2 -6 6914.03 311.763 5
 -8 6 2 6787.81 324.538 8
 -2 6 8 7362.92 845.572 7
 2 -8 -6 7439.75 370.9 5
 8 6 -2 7488.16 193.325 10
 -6 2 8 9202.86 772.843 7
 -6 8 -2 4950.31 507.67 10
 -6 2 8 8008.82 373.969 3
 -8 6 4 136134 3190.73 2
 -6 8 4 143931 1583.44 10
 -4 -8 6 150886 1454.97 7
 6 8 -4 145403 2222.35 2
 -8 -4 6 146008 1879.94 7
 -8 6 4 143235 1545.81 10
 8 -4 -6 145886 1659.05 1
 -8 4 6 153367 3665.7 2
 6 -4 -8 141203 3739.11 2
 -4 -6 8 139491 2947.66 2
 -6 8 4 130824 1338.42 4
 -4 6 8 166843 1762.27 1
 4 -6 -8 137330 1682.47 5
 -6 4 8 149956 1685.51 1
 -6 4 8 138879 1575.08 8
 -4 6 8 151497 1621.63 9
 4 -8 -6 136255 3216.43 2
 -8 -4 6 140540 2979.91 2
 4 -6 -8 135115 1668.21 9
 -6 -8 4 155591 2082.41 2
 6 4 -8 144845 3330.1 2
 -4 -6 8 152048 1407.06 4
 -6 4 8 150706 3797.37 2
 -6 8 4 142368 1509.79 6
 -6 -4 8 151263 2228.56 7
 -6 -4 8 147258 1448.89 1
 6 -8 -4 148048 1689.23 5
 6 -8 -4 139033 3245.91 2
 -8 6 4 137000 1408.51 4
 -4 6 8 153027 3833.99 7
 -4 6 8 142319 1605.31 3
 8 -6 -4 140273 1555.58 1
 -8 4 6 137830 1378.32 6
 -6 8 4 143589 3118.76 2
 8 -4 -6 140557 3628.99 2
 4 -8 -6 143174 1650.37 9
 -8 6 4 141431 1526.94 11
 -6 8 4 135453 1601.92 9
 -4 8 6 155864 3752.32 7
 -6 -4 8 142539 1405.1 4
 8 -6 -4 139541 3455.98 2
 4 -6 -8 137182 3621.76 2
 -8 6 4 142205 3379.3 7
 -6 4 8 152590 3581.18 7
 -8 4 6 139560 3176.82 7
 4 -6 -8 146585 1638.34 1
 -8 6 4 140615 1664.07 9
 -6 8 4 139566 3408.73 7
 -4 6 8 152849 1695.48 5
 -8 6 4 138522 1428.51 1
 -8 4 6 139710 1410.41 8
 -4 6 8 147980 3742.69 2
 -8 4 6 151911 1622.82 1
 8 6 -4 141112 2674.5 2
 -4 8 6 144987 1601.89 10
 -4 -8 6 152027 2328.56 2
 -6 -4 8 141949 3196.99 2
 -4 8 6 140759 1611.5 5
 8 -4 -6 144647 1532.92 5
 6 -4 -8 145576 1647.72 5
 -6 -4 8 148251 1417.16 3
 8 4 -6 136339 3034.59 2
 -6 8 4 141317 1554.8 11
 6 -4 -8 143676 1639.35 1
 -4 8 6 147795 3405.49 2
 -8 -6 4 147040 2715.32 2
 4 -8 -6 148302 1702.69 5
 6 -8 -6 1175.95 316.746 2
 6 8 -6 1019.88 200.66 2
 8 -6 -6 1366.11 160.474 9
 -6 6 8 1349.65 144.318 10
 -6 8 6 1421.27 146.808 8
 -6 6 8 1526.19 174.926 6
 6 -8 -6 1556.27 185.671 5
 -6 6 8 2159.93 434.088 2
 -6 -8 6 1166.45 98.4207 4
 -6 6 8 1710.93 187.591 3
 -6 8 6 1808.65 393.853 2
 -8 6 6 1542.23 156.455 3
 6 -6 -8 1367.3 173.436 5
 -6 -6 8 1713.27 86.1562 6
 -8 6 6 1345.65 155.777 11
 -8 6 6 1296.1 153.103 6
 6 6 -8 1312.45 150.654 1
 6 6 -8 1083.97 274.315 2
 -6 6 8 1469.42 156.844 9
 -6 -6 8 1415.27 79.1 5
 -6 -8 6 1576.13 111.828 1
 8 6 -6 1470.13 289.047 2
 -8 6 6 1315.3 345.73 7
 -6 -6 8 1233.94 69.4723 9
 -6 8 6 1693.13 169.498 10
 -6 -8 6 1685.86 77.6867 10
 -6 -8 6 1633.02 111.887 3
 -6 6 8 1701.42 167.255 8
 -8 -6 6 1141.1 233.829 2
 8 -6 -6 1608.55 391.841 2
 -8 6 6 1724.81 171.81 4
 -8 -6 6 1342.98 127.69 4
 -6 6 8 1866.07 184.877 5
 -6 8 6 1590.86 171.967 5
 -6 -8 6 1559.37 271.457 2
 6 -8 -6 1656.99 165.466 1
 6 -6 -8 1335.37 379.302 2
 -6 8 6 1713.16 180.071 9
 8 -6 -6 1198.26 165.076 5
 -6 -6 8 1453.37 143.877 4
 -6 8 6 1454.59 155.937 11
 -6 6 8 1294.25 403.745 7
 -6 8 6 1519.25 156.887 4
 8 -6 -6 1385.77 164.207 1
 -8 6 6 1315.83 155.198 8
 6 -8 -6 1366.27 177.08 9
 -8 6 6 1791.94 446.495 2
 -6 8 6 1154.79 307.85 7
 8 6 -6 1261.68 139.844 1
 -6 -6 8 1755.08 144.046 3
 -8 6 6 1392.27 152.664 5
 -8 6 6 1189.63 135.863 9
 6 8 -6 1384.68 112.01 1
 -6 -6 8 1537.06 184.825 7
 -8 6 6 1633.69 157.662 1
 -6 -6 8 1274.26 284.865 2
 -6 -8 6 1446.56 69.5339 9
 -6 6 8 1772.51 189.658 4
 -6 8 6 1621.83 169.22 6
 6 -6 -8 1601.13 173.466 1
 -6 6 8 1482.92 151.828 11
 -8 6 6 1045.81 114.245 10
 -8 -6 6 1256.14 117.014 1
 6 -6 -8 1521.67 172.807 9
 -6 8 6 1533.07 150.263 3
 -8 1 7 179.024 25.3598 11
 -1 8 7 197.805 83.3225 10
 7 -8 1 322.17 68.1716 1
 -1 8 7 155.837 29.5014 11
 -8 -1 7 399.129 46.4924 10
 -7 8 1 221.913 35.7843 4
 8 -7 -1 163.736 45.6477 5
 7 1 -8 198.807 33.8163 5
 7 8 -1 236.727 80.7892 2
 -7 8 1 291.172 68.6987 5
 -8 1 7 236.534 57.3573 6
 1 -8 -7 177.782 70.3419 9
 8 1 -7 162.187 31.9672 1
 7 -8 1 297.718 163.749 2
 -7 1 8 223.377 42.7106 10
 8 -7 -1 107.988 107.802 2
 -7 1 8 275.74 62.3895 6
 1 8 7 467.832 81.6585 11
 -8 7 1 172.734 34.143 1
 -7 -1 8 201.974 225.371 2
 7 8 -1 327.3 38.8236 5
 -8 1 7 273.549 182.348 2
 8 7 -1 360.991 54.6128 1
 -7 -1 8 286.937 43.751 9
 8 7 -1 150.878 46.8026 2
 1 -7 -8 257.014 65.8683 5
 -8 7 -1 250.008 130.923 6
 -1 8 7 16.1497 101.816 2
 -7 8 -1 369.659 123.431 6
 -8 7 1 279.285 89.8613 3
 -8 1 7 175.881 39.5295 10
 7 1 -8 337.409 82.4791 1
 -7 1 8 373.651 68.218 8
 8 -1 -7 152.818 39.1033 9
 -7 1 8 330.092 55.4023 11
 -7 1 8 268.572 55.495 9
 -7 1 8 292.27 67.9469 5
 -7 8 -1 74.6918 58.6494 10
 -1 8 7 132.037 17.579 6
 8 7 -1 381.589 55.7121 10
 -7 1 8 263.641 78.6495 1
 -1 7 8 339.562 95.8784 4
 -1 8 7 178.588 43.7247 1
 -1 7 8 325.658 76.9424 8
 -7 8 1 292.351 71.8895 1
 7 -8 -1 262.274 59.1453 9
 1 8 7 388.666 89.6836 10
 -8 7 1 386.541 132.945 10
 -8 7 1 103.645 90.6935 11
 8 -7 -1 41.7556 44.9481 9
 -1 8 7 148.067 57.2664 8
 8 1 -7 340.166 218.254 2
 7 -1 -8 364.774 75.8405 1
 -8 7 -1 206.19 93.3416 8
 -7 8 -1 366.058 145.828 11
 7 -8 1 142.863 54.9977 9
 8 -7 1 386.482 89.0486 9
 8 -7 -1 87.6233 33.4983 1
 7 -8 -1 151.093 52.3134 5
 -1 7 8 175.126 93.2689 7
 -7 -1 8 257.085 57.8549 6
 7 -8 -1 216.57 111.209 2
 -7 8 1 283.926 81.0198 11
 7 8 -1 266.672 35.6745 1
 -7 -1 8 320.431 43.4857 10
 -7 -1 8 80.5809 75.4137 1
 -7 8 1 128.788 43.7781 8
 -8 -1 7 316.489 75.9093 4
 -7 1 8 289.316 127.752 7
 7 -8 -1 238.396 54.2168 1
 -8 -1 7 343.798 50.5287 8
 8 -1 -7 392.574 219.225 2
 -8 -1 7 335.516 50.2208 5
 -1 8 7 222.756 60.2803 3
 -8 7 1 298.282 65.2019 9
 -1 8 7 143.962 49.5909 4
 8 -7 1 220.8 65.0629 5
 7 1 -8 211.423 187.753 2
 7 8 1 315.66 64.0649 9
 7 8 -1 360.483 108.521 7
 -1 7 8 264.274 65.3861 9
 7 8 -1 398.633 53.9092 10
 -7 8 -1 190.578 58.5403 8
 -7 8 1 230.059 62.2333 3
 -8 1 7 167.098 54.3012 4
 -7 -1 8 239.711 66.2399 4
 7 8 -1 408.385 56.7683 9
 -1 7 8 272.092 57.1009 3
 -1 8 7 243.313 69.5881 5
 8 -1 -7 40.3808 67.6447 1
 -8 -1 7 479.483 198.704 2
 -8 7 -1 53.8642 47.0501 5
 -8 -1 7 259.925 72.4399 3
 -8 7 1 262.096 159.945 2
 -8 7 1 508.201 274.868 7
 -7 -1 8 251.317 68.4211 3
 -8 1 7 294.421 65.4737 3
 -8 -1 7 223.424 39.4657 9
 -7 -1 8 244.856 51.3038 5
 -1 8 7 379.965 183.12 7
 -8 1 7 182.927 114.779 7
 -8 -1 7 192.565 79.9854 7
 -8 7 1 215.449 74.3776 8
 -8 7 1 171.715 56.265 4
 -7 -1 8 206.015 14.4356 8
 -1 7 8 284.747 76.0928 5
 8 1 -7 373.599 62.4328 5
 7 8 1 304.618 70.0792 11
 -8 7 1 185.368 56.7354 5
 -7 8 -1 304.618 111.04 5
 -7 8 1 270.34 73.1647 7
 1 -7 -8 357.036 83.7682 9
 -7 8 1 250.327 58.9296 6
 -8 1 7 173.648 41.8353 9
 -8 7 -1 46.8638 85.5404 11
 -8 1 7 188.711 51.3791 5
 7 8 1 348.323 64.3252 10
 -7 1 8 221.375 33.0336 3
 8 1 -7 376.993 53.8866 9
 -8 1 7 123.88 27.9802 8
 -8 7 -1 284.297 158.067 10
 7 8 -1 363.26 44.6278 6
 7 -1 -8 286.306 72.9721 5
 1 -8 -7 48.6731 21.6254 5
 -1 8 7 159.047 48.4282 9
 -7 8 -1 200.975 101.288 9
 8 7 -1 400.223 53.9583 9
 7 -1 -8 94.1145 56.7346 2
 -8 1 7 246.956 69.6428 1
 -1 7 8 403.883 174.767 2
 -1 7 8 319.427 90.6816 6
 -7 -1 8 205.839 123.111 7
 -8 -1 7 383.945 75.0529 1
 -7 1 8 285.971 78.8373 4
 -8 -1 7 344.116 50.1152 6
 1 8 7 244.889 56.0113 9
 7 -1 -8 245.888 60.0103 9
 -1 7 8 217.483 45.1885 11
 -7 8 1 109.376 7.57866 10
 -1 7 8 145.359 55.1379 10
 -7 8 1 223.566 57.4617 9
 -7 1 8 183.991 98.5175 2
 -8 7 1 193.646 71.3099 6
 7 -8 1 190.601 31.4307 5
 -8 -7 3 10956.9 361.822 3
 -3 8 7 9227.28 438.752 8
 -7 3 8 9340.6 336.187 11
 -3 -7 8 8968.64 337.857 4
 -7 3 8 9550.65 330.858 10
 3 -7 -8 9552.9 414.104 1
 -7 -3 8 9644.63 885.966 2
 -7 8 3 9400.48 459.832 9
 -7 -3 8 9301.7 371.398 4
 -8 -7 3 8952.03 322.476 1
 -8 -3 7 8904.69 239.633 6
 -7 -3 8 9113.04 583.531 7
 -3 8 7 10409.8 436.781 10
 3 -8 -7 8658.72 856.371 2
 7 8 -3 9744.75 219.482 10
 -7 3 8 9610.92 348.843 9
 -8 3 7 9999.8 365.446 8
 8 3 -7 8730.16 805.63 2
 8 3 -7 8762.45 370.164 1
 -3 8 7 10359.4 447.771 5
 -8 7 3 9311.91 420.634 11
 -3 8 7 9381.23 391.736 3
 -8 7 3 8551.41 412.211 10
 8 -7 -3 8651.65 845.295 2
 -3 7 8 10349.6 466.876 8
 3 -8 -7 9615.96 443.749 5
 -7 8 3 9149.67 342.034 1
 8 -7 -3 9367.65 417.344 5
 -7 8 3 9677.27 391.256 8
 3 -7 -8 10272.6 462.472 9
 -7 -8 3 9059.67 297.368 3
 -7 -8 3 8440.39 664.172 2
 -3 8 7 10566.9 424.597 1
 -3 8 7 10431.7 1005.49 7
 -7 3 8 9988.57 443.246 1
 -7 3 8 9114.16 419.607 3
 -3 7 8 9498.68 428.552 9
 7 -8 -3 10172.8 449.612 9
 -7 3 8 9154.39 379.973 6
 -7 3 8 9547.45 388.873 5
 -8 7 3 9531.52 367.313 3
 -8 3 7 10889.1 450.394 1
 -3 7 8 9591.94 934.111 2
 8 -3 -7 10033.4 442.167 1
 3 -7 -8 8655.34 432.436 5
 -7 8 3 9805.38 354.745 3
 -7 -3 8 7827.02 264.576 8
 -8 -3 7 7818.57 191.148 9
 -8 7 3 9681.74 414.241 5
 -7 -8 3 8430.85 286.481 1
 -7 8 3 9020.18 858.807 7
 7 -3 -8 9708.28 411.789 5
 -7 3 8 8754.73 926.118 2
 7 -3 -8 9401.7 361.203 9
 -8 7 3 9225 467.693 9
 -8 7 3 9753.62 399.19 6
 -7 3 8 8799.32 400.537 4
 7 8 -3 9644.58 222.783 9
 -7 -3 8 9720.36 264.989 6
 -3 8 7 10115.1 452.717 9
 -7 8 3 9443.27 387.121 6
 -7 3 8 8777.18 837.705 7
 -3 7 8 10127.4 428.687 4
 -3 8 7 10189.8 912.887 2
 -3 7 8 9663.43 410.396 3
 -8 -3 7 8713.68 181.487 10
 7 3 -8 9416.85 874.146 2
 -7 -3 8 9223.08 190.038 9
 -3 8 7 9396.64 433.451 11
 8 -3 -7 10147.5 409.286 5
 -8 -3 7 9973.92 377.143 3
 -7 -3 8 9726.31 185.128 10
 8 7 -3 10793.1 192.496 9
 8 -3 -7 9839.16 360.692 9
 -3 -7 8 10104.8 334.962 3
 -7 -3 8 9731.8 392.81 1
 -7 8 3 10402.9 442.675 10
 -8 3 7 9669.82 339.609 11
 -7 -3 8 9784.84 378.915 3
 8 3 -7 8886.57 276.777 5
 -8 7 3 8493.42 368.737 8
 8 -7 -3 9157.89 425.163 9
 -8 3 7 10055.3 368.807 5
 -7 8 3 9022.24 770.718 2
 -8 3 7 9557.37 809.866 7
 -8 -3 7 10582.8 392.786 1
 -8 7 3 10236.2 374.196 4
 -7 -3 8 9377.27 270.328 5
 -8 3 7 9653.75 345.869 9
 -3 8 7 10770.1 451.216 6
 8 -3 -7 10614.7 1026.83 2
 -8 7 3 8282.37 835.005 7
 -3 -8 7 8106.33 277.286 4
 -8 7 3 9725.06 364.215 1
 -8 7 3 9518.62 820.775 2
 -8 -7 3 9147.55 331.768 4
 7 -3 -8 8014.63 931.805 2
 -8 3 7 10130.6 337.553 10
 -3 -7 8 8818.83 333.6 1
 -3 8 7 9429.35 402.056 4
 -7 8 3 8810.49 394.742 11
 8 7 -3 10172.6 292.865 1
 7 8 -3 9477.77 589.964 2
 -7 3 8 9487.95 397.917 8
 -8 -3 7 9760.17 878.306 2
 -8 3 7 10310.3 991.636 2
 -3 7 8 8916.08 956.714 7
 -8 3 7 9910.97 360.789 6
 -3 -8 7 9495.09 280.863 3
 3 -7 -8 8299 882.563 2
 -3 -8 7 8652.57 628.318 2
 -8 3 7 10639.2 436.71 3
 -3 7 8 10633.7 464.415 5
 7 -8 -3 8229.75 818.675 2
 -3 7 8 8942.72 415.968 11
 -3 -8 7 10081.3 319.184 9
 7 -8 -3 9220.63 419.933 5
 -3 -7 8 9361.63 745.422 2
 -7 8 3 9059.33 344.118 4
 -3 7 8 9945.38 427.875 10
 3 -8 -7 9111.88 426.686 9
 -8 3 7 10002.8 413.993 4
 -3 7 8 9343.5 429.87 6
 8 7 -3 8937.97 621.253 2
 -7 8 3 9376.96 395.683 5
 8 7 -3 10246 188.491 10
 8 -5 -7 2666.76 238.109 5
 -5 8 7 2506.1 480.589 2
 5 -8 -7 2002.88 427.756 2
 -8 -5 7 2254.59 174.993 3
 -7 5 8 1921.46 194.137 6
 -7 -5 8 2685.56 181.048 3
 8 -5 -7 2542.88 207.597 9
 -5 7 8 2529.53 228.62 6
 -5 8 7 2702.67 236.002 5
 -5 7 8 2886.89 231.643 11
 -5 -7 8 3105.05 192.214 1
 -8 5 7 2717.53 206.49 9
 5 -8 -7 2836.93 237.561 9
 5 -7 -8 2579.44 234.798 9
 8 5 -7 2419.29 185.43 1
 7 -5 -8 2202.41 405.131 2
 -8 7 5 2544.03 202.881 8
 -5 7 8 2755.32 244.795 5
 -8 7 5 2657.47 224.491 9
 -7 8 5 2667.62 203.485 3
 -5 -7 8 2226.59 123.207 10
 8 -5 -7 2575.58 237.362 1
 -7 8 5 2470.67 207.9 8
 -5 -7 8 3112 188.134 3
 7 -5 -8 2254.83 211.5 9
 -8 7 5 3028.05 227.748 6
 8 -7 -5 3058.33 247.31 9
 -7 -8 5 2181.73 294.154 2
 -7 -5 8 2701.6 407.848 2
 -7 5 8 2309.57 179.828 11
 -7 8 5 2608.92 213.034 10
 -7 5 8 2748.96 224.949 5
 -5 8 7 2273.54 201.398 4
 -5 -7 8 2830.22 120.994 5
 -5 -7 8 2992.12 180.394 4
 -5 -7 8 2820.49 119.774 6
 -8 -7 5 2777.51 156.336 3
 -7 5 8 2863.66 232.7 4
 -5 8 7 2744.45 217.49 1
 -8 5 7 2407.04 189.202 11
 -8 -5 7 2728.66 105.572 6
 8 5 -7 2027.36 409.752 2
 -7 -8 5 2434.98 140.04 4
 -5 7 8 2871.59 234.187 4
 -7 5 8 2709.01 500.838 7
 7 8 -5 2352.24 321.991 2
 -5 -7 8 2477.89 130.463 9
 -8 -5 7 2620.23 109.128 5
 -8 -5 7 2724.91 188.787 1
 -8 -5 7 2319.59 174.064 4
 -7 8 5 3262.39 564.96 7
 8 7 -5 2618.25 167.221 1
 -8 -7 5 2773.9 154.935 1
 -5 7 8 2630.34 232.468 3
 -5 8 7 2569.94 228.455 9
 -7 5 8 2199.21 215.821 8
 8 -7 -5 2598.98 230.698 1
 8 -7 -5 2572.47 236.339 5
 8 -7 -5 1432.4 349.576 2
 -5 8 7 2318.07 222.668 6
 -8 5 7 2670.1 223.274 3
 -5 -8 7 3004.85 367.642 2
 5 -7 -8 2911.47 251.906 5
 -7 5 8 2686.24 515.504 2
 -8 -5 7 2611.28 418.784 2
 -5 -8 7 2361.96 114.532 10
 -8 7 5 2899.09 231.395 10
 -5 -8 7 2350.9 142.611 4
 -8 7 5 3051.96 219.792 3
 -7 -5 8 2747.29 115.635 6
 -5 7 8 2560.71 216.929 10
 -8 7 5 2476.68 484.285 7
 7 8 -5 2711.45 159.237 1
 -5 7 8 2190.32 485.759 7
 -7 -5 8 2546.83 112.627 5
 -5 8 7 1943.02 467.42 7
 -7 -5 8 2506.23 266.117 7
 5 -7 -8 2407.74 476.846 2
 -8 5 7 2694.74 456.843 7
 -5 8 7 2540.74 221.911 11
 -5 -8 7 2692.27 114.701 9
 7 -8 -5 2811.16 244.256 5
 -8 5 7 2744.55 502.978 2
 -8 5 7 2540.79 188.925 10
 8 7 -5 2887.93 425.708 2
 -8 5 7 2670.98 215.683 4
 -7 -8 5 2751.21 143.164 1
 -8 -5 7 2781.69 236.314 7
 -5 7 8 2750.68 228.186 9
 8 -5 -7 2503.59 514.687 2
 -5 7 8 2726.36 238.561 8
 -8 5 7 2617.8 210.787 5
 7 5 -8 2331.72 461.639 2
 5 -8 -7 2932.21 250.12 5
 -7 8 5 2540.49 216.05 5
 7 -8 -5 3163.57 519.381 2
 -8 5 7 2349.01 191.784 8
 -7 8 5 2443.82 213.792 9
 -5 -7 8 3416.23 447.2 2
 -5 -8 7 2582.18 149.019 3
 -5 8 7 2777.56 233.838 10
 -5 8 7 2734.08 217.16 3
 -8 -7 5 2736.21 154.916 4
 -7 5 8 2510.46 198.644 9
 -7 5 8 2671.53 193.149 10
 -5 -8 7 2457.47 145.391 1
 -8 7 5 2620.55 443.696 2
 -5 8 7 2753.91 232.625 8
 -7 8 5 2834.74 226.179 6
 -8 7 5 2471.56 205.796 5
 -7 8 5 2736.07 203.862 1
 -7 -5 8 2571.4 192.507 4
 -5 7 8 2394.7 504.362 2
 -8 -7 5 2633.44 345.842 2
 5 -8 -7 3175.79 233.235 1
 -8 5 7 2453 201.19 6
 7 -8 -5 2357.03 232.87 9
 -7 8 5 2459.75 204.777 11
 7 -5 -8 2567.27 233.566 1
 -7 8 5 2803.32 466.535 2
 -8 7 5 2803.49 221.861 11
 -8 7 5 2751.11 207.304 4
 -7 5 8 2617.4 228.537 3
 -7 8 5 3153.07 219.874 4
 -8 7 7 54.2872 132.932 2
 -7 -8 7 32.9892 11.1112 1
 -7 8 7 30.9941 42.618 10
 7 -8 -7 83.9717 74.3608 5
 8 7 -7 48.0805 89.0467 2
 -8 7 7 73.3298 58.3485 10
 -7 7 8 7.7449 49.5203 10
 -7 7 8 39.5479 142.474 2
 -7 8 7 8.77942 35.3175 5
 -7 -8 7 24.3855 22.5049 3
 -7 7 8 91.9238 41.7854 11
 -7 8 7 5.47168 46.6473 9
 -7 -7 8 2.77813 4.36398 6
 7 -8 -7 16.912 43.915 1
 -7 7 8 144.49 207.867 7
 -7 7 8 11.913 42.0574 4
 -7 8 7 93.9501 72.2809 11
 7 7 -8 1.48196 24.6687 1
 -7 7 8 26.1606 32.8547 6
 8 -7 -7 26.1133 29.9842 5
 -8 7 7 10.2814 68.7772 11
 -7 8 7 52.3191 48.1611 3
 -8 7 7 18.7819 66.1209 5
 -7 -8 7 11.5453 26.7502 4
 7 -7 -8 22.4459 31.4466 5
 -7 8 7 71.4234 57.3652 7
 7 -8 -7 1.14682 21.3083 9
 7 8 -7 2.51573 30.6842 1
 -7 8 7 76.7324 63.8381 1
 -7 8 7 10.4846 143.084 2
 -7 7 8 21.3692 53.8889 3
 -8 7 7 42.7366 24.5254 1
 8 7 -7 1.36441 25.1837 1
 7 8 -7 9.6082 91.5806 2
 -8 0 8 489639 5177.42 7
 8 -8 0 526887 6178.9 2
 -8 0 8 509252 6892.29 2
 -8 8 0 515443 4513.38 10
 -8 8 0 483018 7633.15 7
 0 8 8 563076 7838.36 7
 8 0 -8 470410 6766.49 2
 2 -8 -8 3.66141 61.3353 5
 -2 8 8 64.9391 68.3594 4
 8 -2 -8 38.9875 13.707 9
 -8 2 8 0.69779 53.787 6
 -8 2 8 17.3335 9.85148 9
 -8 2 8 30.2456 26.6238 11
 8 -8 -2 63.1522 87.9182 2
 2 -8 -8 105.666 127.856 2
 -8 2 8 19.9517 38.7786 8
 -8 -2 8 5.65518 7.07612 9
 -8 2 8 2.12636 3.02128 5
 -8 8 2 14.6394 54.4081 5
 -8 -2 8 37.9281 32.7775 1
 8 8 -2 79.8558 76.0895 2
 -2 8 8 72.0969 46.2339 8
 -8 8 2 1246.44 134.265 1
 -8 8 2 1465.02 305.512 2
 -8 -2 8 26.6905 44.7986 4
 -2 8 8 39.4018 35.2231 11
 -8 8 2 54.7405 46.1214 8
 -2 8 8 4.50503 6.78936 5
 -8 8 2 1552.16 158.409 3
 8 8 -2 12.5684 8.25638 9
 -8 8 2 282.683 83.9451 9
 -8 2 8 56.4234 199.421 7
 -2 8 8 32.0448 51.8863 3
 -8 2 8 58.8439 40.5687 3
 -8 8 2 38.6503 82.3758 7
 -8 8 2 1644.67 151.583 4
 -2 8 8 6.52099 50.1108 9
 8 8 -2 2.8457 2.14432 6
 -8 -2 8 11.2086 59.2614 3
 8 8 -2 43.4886 23.9192 10
 -8 8 2 258.071 114.303 10
 -8 -2 8 15.3774 18.0606 6
 8 -2 -8 262.961 245.578 2
 4 -8 -8 90671.6 1464.09 5
 -8 -4 8 94143 2730.21 2
 8 -4 -8 89583.2 1165.79 9
 -4 8 8 89934.8 2926.57 2
 -4 -8 8 94646.6 1028.24 1
 -8 8 4 84312.3 2807.54 7
 -8 8 4 93564.2 1193.29 4
 4 -8 -8 96595.6 3111.76 2
 4 -8 -8 97286.8 1477.88 9
 -8 8 4 90515.7 1337.27 11
 8 -8 -4 93116.9 1297.2 1
 -8 4 8 84352.2 1100.01 11
 8 8 -4 84953.4 1993.81 2
 8 -8 -4 93264.6 1445.89 5
 -8 8 4 90384.4 1499.72 9
 -4 8 8 82701.8 1374.45 8
 -8 4 8 88297.1 1347.75 3
 8 -4 -8 86443 3085.06 2
 -4 8 8 93763.5 1315.51 4
 -8 4 8 87144.8 1204.39 5
 -8 4 8 90131.3 3107.95 2
 -4 -8 8 97934.6 988.572 9
 -4 8 8 91504.3 1351.35 10
 -8 4 8 84494.2 1301.58 4
 -8 4 8 84606.6 1173.51 8
 8 -8 -4 89251.8 2886.55 2
 -4 8 8 88057.5 1366.23 6
 -4 8 8 84433.8 1241.29 3
 -8 8 4 88996.6 1262.57 6
 -8 8 4 92172.2 1312.69 5
 -8 -8 4 84214.6 886.641 4
 8 -8 -4 99269.9 1441.16 9
 -8 -4 8 91547.1 1163.24 4
 -8 8 4 88495.8 1251.23 8
 -8 -4 8 94562.7 1699.77 7
 -8 4 8 81629.3 2585.98 7
 -4 -8 8 87738 999.258 4
 -8 4 8 92898.5 1405.7 1
 -8 -8 4 83950.9 889.665 1
 -4 -8 8 96050.8 2286.98 2
 -4 8 8 91640.8 1408.31 5
 -4 8 8 91224.6 1369.39 9
 8 -4 -8 89247 1343.89 5
 8 8 -4 89710.9 903.287 1
 8 4 -8 83627.5 2685.91 2
 -8 4 8 85562.1 1080.13 10
 -4 -8 8 89000.6 952.4 3
 -8 8 4 93797.6 1391.05 10
 -8 8 4 87244.2 2596.37 2
 -8 -4 8 85330.6 1128.42 3
 4 -8 -8 80753 1335.84 1
 -8 4 8 87951.7 1149.04 9
 -8 8 4 95175.2 1222.98 1
 -8 4 8 81971.9 1154.43 6
 -4 8 8 81479.3 3014.36 7
 8 -4 -8 89065.4 1388.1 1
 -8 -4 8 92827.2 1222.38 1
 -4 8 8 87579.9 1311.64 11
 -8 -8 4 82970.9 2073.5 2
 -8 8 6 6.62691 49.2586 3
 6 -8 -8 27.6279 26.6477 1
 -6 8 8 86.6075 186.024 2
 8 6 -8 75.9679 158.969 2
 -8 8 6 75.5496 130.592 2
 -6 -8 8 15.7786 1.17429 9
 -6 8 8 1.04307 12.5757 10
 8 -6 -8 11.8672 37.7041 9
 -8 -6 8 28.4451 8.44206 1
 -6 -8 8 43.8556 38.2644 4
 -6 8 8 121.08 311.847 7
 8 -8 -6 1.1128 41.6235 1
 6 -8 -8 25.0452 63.3211 5
 8 -6 -8 21.1172 55.6866 1
 8 -6 -8 72.3318 152.005 2
 -8 8 6 16.806 18.9958 5
 -8 -6 8 2.74294 10.3115 7
 -8 8 6 15.4228 42.0379 10
 -8 8 6 59.3352 28.9259 11
 -6 8 8 99.7409 57.913 4
 -8 -6 8 43.8132 11.8508 5
 -8 6 8 10.2775 150.17 7
 -6 8 8 3.44717 37.6221 5
 -8 8 6 148.667 88.4187 9
 6 -8 -8 124.82 57.6627 9
 -6 8 8 41.451 36.3683 8
 -8 -6 8 27.3817 14.1055 6
 -8 6 8 60.7806 52.4927 1
 -8 6 8 12.1582 33.6463 3
 -8 8 6 27.7565 53.3099 6
 -6 8 8 20.0404 20.1348 9
 -6 -8 8 32.8804 105.839 2
 -8 6 8 73.4087 24.3828 9
 -6 8 8 48.9387 51.2383 3
 8 -8 -8 383626 6924.62 2
 8 8 -8 382191 5433.45 2
 -8 8 8 391966 6804.98 7
 -8 -8 8 404760 5131.5 2
 0 9 -1 14.5818 8.90118 8
 -1 -9 0 11.9667 19.3567 5
 1 -9 0 20.6553 12.5917 5
 -1 9 0 9.47549 19.988 10
 0 9 1 7.04009 14.9601 8
 0 -9 -1 41.1452 39.4348 9
 0 9 1 10.904 28.4629 9
 0 9 1 4.53149 16.7625 5
 -1 9 0 63.8863 56.6012 7
 -1 -9 0 25.8136 28.2165 9
 1 -9 0 1.49601 4.11629 3
 0 -9 1 4.41224 3.12919 3
 0 9 -1 58.4608 79.395 7
 -1 -9 0 21.2195 74.1405 7
 0 9 -1 37.6505 36.7093 5
 0 9 1 10.3421 5.94009 3
 9 0 -1 10.2615 16.629 5
 -1 9 0 18.3131 15.4665 3
 0 -9 1 30.7481 23.33 2
 0 9 1 42.9938 107.263 7
 1 9 0 22.253 5.0193 8
 0 -9 1 15.7273 6.51505 1
 -1 9 0 2.08728 13.53 8
 -1 9 0 12.9932 12.3078 6
 9 0 -1 3.83389 31.7639 1
 0 -9 -1 26.1341 5.93966 3
 0 9 -1 8.53171 29.2067 11
 1 9 0 6.20642 9.49784 5
 0 9 -1 4.47718 15.8972 10
 1 -9 0 9.67655 45.5359 2
 0 9 -1 21.4648 18.2857 6
 0 9 1 10.5078 16.2436 6
 -9 0 1 50.3154 64.0867 4
 -1 9 -2 1960.68 147.904 6
 -1 9 -2 1594.44 156.835 10
 -9 1 2 1962.71 163.643 4
 -2 9 1 1689.18 134.893 5
 -9 1 2 2208.92 187.305 3
 2 9 -1 1859.35 266.354 7
 1 9 2 1828.99 144.089 5
 -2 -9 1 2039.16 124.836 5
 1 -9 2 2200.38 201.228 2
 -9 -1 2 1864.21 161.159 4
 9 1 -2 1808.51 339.414 2
 1 9 -2 1948 149.232 10
 2 9 1 1935.33 150.323 10
 -2 9 1 1667.64 141.754 8
 2 9 1 1642.94 275.3 7
 -9 1 2 1884.8 194.102 5
 -9 -1 2 1477.31 353.414 2
 2 9 -1 1967.59 142.915 9
 1 9 2 1856.07 149.907 10
 -2 9 -1 1709.21 176.731 10
 2 -9 1 1553.7 134.999 5
 2 9 -1 2176.01 146.674 10
 -1 9 2 1751.06 99.1477 3
 -2 9 1 1701.45 96.9963 1
 -2 -9 -1 2024.77 143.429 5
 9 1 -2 1622.41 124.204 5
 1 9 -2 1896.37 117.299 6
 -1 -9 2 2009.12 118.082 5
 1 -9 2 1820.56 159.588 9
 2 9 1 1957.76 74.3483 3
 9 2 -1 1983.16 353.658 2
 -1 -9 -2 2048.51 155.424 5
 9 -1 -2 2048.12 163.844 9
 2 -9 1 1737.13 164.657 9
 1 -9 2 2076.65 141.675 5
 -2 9 1 1789.87 100.347 3
 -1 9 -2 1945.97 158.514 5
 2 9 1 1861.14 161.492 2
 2 9 1 1943.34 130.147 5
 -1 9 -2 2231.15 206.548 9
 2 -9 1 1807.2 100.943 3
 9 -2 -1 1673.05 323.493 2
 -2 -9 -1 1983.47 156.035 9
 -2 9 1 1463.84 125.094 6
 -2 9 -1 1672.66 321.594 7
 2 9 1 1796.08 132.072 8
 -9 1 2 2021.79 199.815 6
 -9 2 1 1900.56 181.617 3
 1 9 2 1245.3 256.119 7
 -2 9 -1 1709.12 165.711 11
 -9 2 1 1573.9 167.94 1
 2 9 1 1929.76 153.737 11
 1 -9 -2 1688.98 117.275 1
 9 2 -1 1961.24 143.136 1
 -2 -9 1 1874.87 122.614 6
 -1 9 2 1919.17 340.624 7
 -9 2 1 2257.48 470.489 2
 -2 9 1 1570.61 161.134 9
 1 9 -2 1902.54 151.945 11
 9 -2 -1 1909.8 160.506 5
 -9 1 2 1893.9 164.578 1
 1 9 -2 1649.21 154.069 9
 -2 9 1 1617.65 222.994 2
 2 9 -1 1777.43 109.372 5
 -1 9 -2 1857.96 145.98 8
 -9 -2 1 1348.02 170.136 3
 1 9 2 2048.51 148.173 6
 2 -9 -1 1883.91 153.034 5
 -2 9 1 1697.12 316.432 7
 -1 -9 2 1861.16 279.796 7
 1 -9 -2 1863.09 117.95 3
 1 9 -2 2156.45 283.113 7
 -1 9 2 1728.08 106.488 1
 1 9 2 1968.24 95.8481 1
 1 9 2 1808.28 155.597 11
 2 9 -1 1994.37 142.176 11
 -2 9 -1 1880.06 147.235 6
 -1 9 -2 1316.07 283.992 7
 -9 -2 1 1421.59 165.121 1
 -2 9 1 1602.16 152.059 10
 2 9 1 2031.67 136.174 6
 -1 -9 2 1927.57 144.685 9
 -2 9 -1 1748.28 141.825 8
 1 9 2 1864.91 155.576 8
 -9 -1 2 1684.99 153.5 1
 -9 1 2 1979.41 174.317 8
 -2 -9 1 1691.46 250.675 7
 -1 -9 -2 2014.63 168.363 9
 -2 9 -1 1807.03 145.845 5
 2 -9 1 1806.38 98.0615 1
 9 -1 -2 1798.23 362.237 2
 2 -9 -1 1589.06 239.807 2
 -1 9 -2 1954.92 175.569 11
 9 1 -2 2103.9 180.014 9
 -9 -2 1 1212.69 378.303 2
 -9 -2 1 1384.76 143.262 4
 1 9 -2 1921.18 122.458 5
 -2 9 -1 1523.66 183.716 9
 -9 2 1 1973.95 188.086 4
 1 9 2 1861.62 211.394 2
 9 -1 -2 1910.47 168.242 1
 2 -9 -1 1824.63 118.675 3
 1 -9 -2 2171.57 267.414 2
 -1 -9 2 1648.46 113.793 6
 2 9 1 1945.76 155.49 9
 9 -2 -1 1946.88 215.475 9
 -9 1 2 2060.81 398.692 2
 1 9 2 1905.83 158.569 9
 -9 -1 2 1690.78 160.445 3
 9 -1 -2 1998.95 149.689 5
 -2 9 1 1694.74 158 11
 2 9 -1 1887.56 109.753 6
 2 -9 -1 1664.53 160.568 9
 9 1 -2 1992.97 153.421 1
 2 -9 1 1680.03 220.489 2
 -2 -9 1 1737.96 136.752 9
 1 9 2 1938.34 94.2744 3
 3 -9 0 14.8493 14.0029 3
 3 9 0 3.93587 7.94905 9
 0 9 -3 6.55058 57.113 11
 0 9 -3 44.2143 42.4925 6
 -3 -9 0 2.23208 20.0427 9
 -9 0 3 11.4395 21.6558 1
 -9 0 3 54.6878 46.7242 5
 0 9 -3 34.7444 23.9369 10
 3 9 0 48.0153 39.2127 11
 3 -9 0 4.92503 16.4687 1
 0 9 3 187.265 43.4227 9
 0 9 3 39.1372 36.4046 2
 -3 0 9 4.63833 20.5471 4
 -9 0 3 25.5068 46.276 8
 -3 9 0 37.6547 82.7237 2
 0 9 3 3.28035 41.9486 7
 9 0 -3 2.95539 11.8772 9
 -3 9 0 27.3151 31.9744 8
 0 -9 3 27.644 5.04985 5
 3 9 0 15.284 29.1186 10
 0 -9 -3 13.9853 26.2873 9
 -9 0 3 55.5017 29.6732 4
 -3 -9 0 27.1494 16.9251 5
 0 9 3 4.46934 27.8879 6
 3 9 0 82.4367 39.1246 7
 9 -3 0 47.4615 111.137 2
 -3 9 0 90.7781 42.2272 9
 3 -9 0 12.5195 57.0348 9
 0 9 3 204.835 33.1164 10
 -9 0 3 56.2528 25.9574 2
 3 -9 0 20.7538 13.9297 2
 0 9 3 33.4851 18.0128 1
 0 9 3 296.726 65.6987 11
 3 9 2 5910.51 272.507 10
 -3 9 2 6034.29 273.289 5
 3 -9 -2 6106.4 234.922 1
 -9 2 3 6025.37 290.188 6
 -2 -9 3 6494.19 196.233 6
 2 -9 3 6141.71 313.754 9
 3 -9 2 6117.9 196.054 1
 -3 -9 2 5950.09 234.995 9
 -9 -2 3 5926.47 271.894 3
 9 -3 -2 6154.62 310.632 9
 -9 -3 2 6232.41 305.04 1
 -2 9 3 5774.01 306.253 9
 -3 -9 -2 6114.97 282.748 5
 2 9 3 6461.02 298.972 8
 -2 9 3 6061.94 281.452 6
 9 -3 -2 6129.16 664.01 2
 -9 3 2 4950.39 363.792 11
 9 2 -3 7165.71 238.442 9
 3 -9 2 6079.7 272.123 5
 3 -9 -2 5772.95 306.359 9
 -2 9 -3 3934.13 296.302 5
 -2 9 3 5154.24 593.816 7
 -2 9 3 6074 283.677 5
 -9 -3 2 6061.83 293.138 4
 9 3 -2 6504.46 228.662 5
 -3 9 2 6632.51 228.17 3
 3 9 -2 5875.23 245.603 11
 -9 -2 3 6131.11 269.826 4
 2 9 3 6676.2 288.671 5
 2 9 3 7055.84 326.168 11
 -2 9 3 5210.2 284.762 8
 -9 3 2 5611.43 724.288 7
 -3 9 2 6149.94 273.663 6
 -9 2 3 6710.77 320.236 5
 2 -9 -3 5444.34 286.707 5
 3 9 2 6105.29 250.615 5
 2 9 3 7314.06 504.821 2
 -3 9 -2 6063.67 310.411 8
 -3 -9 2 6209.44 191.169 5
 -9 3 2 6304.94 347.553 6
 -3 2 9 7128.03 359.55 3
 -3 9 2 5890.39 498.855 2
 2 -9 -3 5913.49 315.068 9
 -2 9 -3 4826.3 369.88 10
 3 9 2 6216.36 279.686 9
 3 9 2 5886.34 568.579 7
 -3 9 -2 5559.25 679.916 7
 -9 3 2 4659.01 399.882 10
 -3 9 -2 5794.78 422.276 9
 -2 9 -3 4838.19 304.988 6
 9 3 -2 4843.55 556.374 2
 9 -3 -2 6192.25 291.857 5
 3 -9 2 6435.01 332.73 9
 -3 9 2 5976.01 323.5 9
 2 -9 -3 5503.84 507.271 2
 -9 -2 3 6022.2 271.222 1
 2 9 3 6401.58 304.857 9
 -9 3 2 6688.68 371.437 5
 3 9 -2 5786.79 393.538 7
 -2 9 3 4559.71 212.984 4
 -9 3 2 6184.15 314.207 3
 2 9 -3 6522.66 281.014 11
 -3 9 2 6178.43 216.447 1
 2 9 3 7014.66 314.701 10
 9 -2 -3 5803.98 267.37 5
 -9 3 2 6149.28 302.149 4
 -9 2 3 6015.75 283.8 8
 -2 9 -3 4595.57 283.423 8
 2 9 3 7481.43 225.915 1
 -2 -9 3 6381.82 251.263 9
 -3 2 9 6957.82 779.127 2
 -3 9 2 6117.14 283.057 8
 3 -2 -9 6096.88 773.547 2
 3 9 -2 6170.56 235.483 10
 -3 9 2 6108.39 228.77 4
 -2 9 3 5990.36 304.035 11
 2 9 -3 6304.41 262.725 5
 -3 -9 2 6221.15 414.688 7
 2 -9 -3 5754.23 226.305 1
 -9 2 3 5532.15 270.607 1
 -2 -9 3 5478.65 422.716 7
 9 2 -3 5897.06 280.103 1
 -2 9 -3 4419.82 380.081 9
 -9 2 3 5731.21 284.597 4
 -2 -9 3 6617.39 193.063 5
 3 -9 -2 5724.35 289.346 5
 -9 3 2 6143.93 323.391 8
 -3 9 2 5775.89 304.301 11
 -3 9 -2 5861.71 333.981 5
 3 9 -2 6130.13 171.803 6
 9 -2 -3 5906.61 662.48 2
 3 9 2 5642.62 240.853 6
 3 9 -2 5527.85 232.687 9
 -9 2 3 5673.76 284.429 3
 -9 3 2 5503.6 679.233 2
 -9 2 3 6475.81 661.433 7
 -2 -9 -3 5219.32 274.003 5
 3 -9 -2 6132.62 531.501 2
 -3 9 -2 6164.83 319.523 6
 -9 -3 2 5424.86 664.602 2
 -2 9 3 5313.26 469.869 2
 -3 9 2 5987.65 306.574 10
 -9 -2 3 6087.61 636.767 2
 -3 9 -2 6072.69 369.962 11
 3 9 2 5996.03 285.564 11
 -9 2 3 5322.82 608.971 2
 -3 2 9 6752.77 354.018 1
 -9 2 3 5469.15 354.46 11
 3 9 2 6564.7 282.34 8
 -3 -9 -2 6273.77 291.016 9
 9 2 -3 6492.88 220.924 5
 9 -2 -3 5950.57 301.376 1
 -3 9 2 6253.81 636.866 7
 -2 9 3 5879.02 301.216 10
 -3 -9 2 6049.91 188.838 6
 -3 9 -2 5843.86 389.545 10
 9 -2 -3 5501.44 269.455 9
 3 -9 2 6159.14 449.857 2
 2 9 3 6195.77 275.975 6
 2 9 -3 6499.96 295.059 9
 -9 2 3 5172.09 357.431 10
 2 -9 3 6022.27 250.972 5
 2 9 -3 6116.63 267.186 10
 -9 3 2 6105.15 300.798 1
 -3 2 9 6595.63 343.535 4
 2 9 3 7560.63 229.394 3
 2 9 -3 6846.11 257.003 6
 -2 -9 -3 6353.59 310.875 9
 -9 -3 2 6725.8 315.098 3
 2 9 3 6225.54 618.496 7
 3 9 -2 6279.85 181.402 5
 -2 9 -3 4588.22 346.351 11
 1 -9 4 24623.5 488.885 5
 -1 -9 -4 22274.3 610.87 9
 -1 9 4 24007.8 619.978 10
 -1 9 4 22412.2 476.491 4
 -4 9 -1 22642.8 584.461 6
 -4 -1 9 22947.7 1428.94 2
 9 1 -4 23613.5 383.182 9
 -4 1 9 22195.4 576.827 5
 -9 1 4 19878.5 673.817 9
 4 -9 1 25390.8 1005.23 2
 -1 9 -4 21578.7 800.29 11
 -4 9 1 24607.2 656.375 10
 -1 -9 4 21973.1 936.325 7
 -4 9 -1 23509.2 724.18 10
 -9 4 1 22666.1 1488.47 7
 9 1 -4 22188.1 1251.75 2
 1 9 4 22706.8 602.966 9
 4 -9 1 25185.4 592.768 5
 -9 -1 4 22887.2 1212.63 2
 1 9 -4 24145 721.112 11
 9 -1 -4 21585.6 1305.71 2
 -4 -9 1 23603.9 410.338 5
 -4 -9 1 23408.1 413.053 6
 1 9 4 23925.2 627.295 11
 4 9 -1 21484.4 480.325 11
 4 9 1 23727.4 527.928 9
 -4 9 1 22645.2 1022.39 2
 1 9 -4 23133.6 705.198 10
 -9 1 4 22965.2 639.19 10
 -9 1 4 24029.9 568.165 4
 4 9 1 22141.7 495.532 10
 -4 -1 9 23122.4 644.674 4
 4 -9 -1 22328.9 1014.74 2
 -4 -1 9 25447 1292.5 7
 -9 1 4 22981.9 1253.19 2
 9 -1 -4 24714.3 480.907 9
 4 9 1 19636.3 457.651 8
 -4 9 1 24578.8 1289.27 7
 -9 1 4 23887.9 636.653 11
 -4 9 1 25805.3 671.487 11
 -4 9 1 24887.9 580.316 8
 -9 -1 4 23368 502.281 8
 4 -9 -1 23308.6 579.415 5
 4 -9 1 24250.3 677.894 9
 1 -9 -4 23177.1 629.172 9
 -9 4 1 24103.3 656.016 4
 4 1 -9 23153.1 1426.23 2
 9 -4 -1 24878.1 716.335 9
 9 -4 -1 23696.7 1329.04 2
 -4 9 1 23770.3 565.802 5
 -1 9 4 24210.9 624.43 11
 -4 1 9 23509.8 524.259 10
 -4 -1 9 25006.5 642.729 3
 4 9 -1 24735 798.374 7
 -4 9 -1 22203.4 771.861 9
 -4 9 1 24347.7 709.397 9
 -1 9 4 23683.2 1323.41 7
 -1 9 4 22859.2 593.535 8
 1 9 -4 20410.9 737.988 9
 1 9 4 23292.4 578.382 6
 -4 -9 1 23579.2 476.067 9
 -4 9 1 25592.4 477.189 4
 -1 -9 4 25355.1 539.77 9
 4 1 -9 23412.1 648.574 1
 -4 -1 9 25634.9 591.114 8
 -9 -1 4 21907.4 509.409 5
 -9 4 1 21645.4 711.805 5
 -4 -9 1 21941.4 919.849 7
 -1 -9 -4 23865.8 609.189 5
 4 9 1 23683.6 1014.18 7
 -9 -1 4 25005.9 506.286 6
 -4 1 9 23463.2 540.054 9
 9 4 -1 23432.2 1129.86 2
 1 9 4 23776.7 455.24 1
 -9 1 4 25630 537.883 6
 -1 9 4 22968.1 1049.05 2
 1 9 4 25185.9 634.793 8
 -1 9 -4 19714.1 804.935 10
 -9 4 1 21552.6 1412.88 2
 -1 -9 4 26009.5 410.501 5
 -4 1 9 22266.5 643.351 4
 -9 1 4 24409.8 580.768 1
 4 -9 -1 26215.1 680.764 9
 4 9 -1 22755.8 461.391 9
 1 9 4 22619.2 437.387 3
 9 -4 -1 23929.2 589.161 1
 4 -1 -9 24284 1492.41 2
 4 9 -1 22299.2 332.965 5
 -1 9 4 23545.7 587.754 5
 -9 4 1 22944.3 653.486 8
 -4 1 9 22616.1 577.115 6
 -4 9 1 23430.3 552.37 6
 -4 9 -1 23948.2 719.92 11
 -4 1 9 26225.9 682.523 3
 -1 9 4 23868.5 583.477 6
 9 1 -4 24858.8 472.575 5
 1 9 4 23285.5 606.821 10
 -4 1 9 20068.3 1215.11 7
 -4 9 1 23427.9 446.001 1
 1 9 4 22154.3 1251.64 7
 -4 9 -1 25211.8 616.091 8
 -9 1 4 27294.3 583.214 5
 -4 9 1 24956.7 461.023 3
 -9 4 1 24389.9 675.557 3
 1 9 4 23159.6 578.437 5
 1 9 4 24211.4 1037.09 2
 -4 1 9 21206.5 577.532 8
 -9 1 4 25453.3 536.933 8
 -4 1 9 24679.3 1519.21 2
 -4 -1 9 25568.7 582.285 5
 -9 1 4 26156.3 1224.06 7
 -9 -1 4 24908.1 565.143 1
 4 -9 -1 23947.9 468.187 1
 -4 9 -1 23267.5 1318.94 7
 -9 -1 4 22982.1 1091.6 7
 4 9 1 23096.2 448.765 6
 1 -9 -4 23541.6 497.804 1
 4 9 1 23155.2 449.487 5
 -4 -1 9 23373.7 635.333 1
 1 -9 -4 23244.2 1098.58 2
 4 9 -1 22433.5 450.231 10
 -1 9 4 24328.6 471.597 3
 9 -4 -1 25136.4 615.631 5
 -9 4 1 22662.8 687.321 6
 -4 -1 9 25536.5 562.815 6
 -9 4 1 22318.4 636.932 1
 1 -9 4 23193.8 614.048 9
 -1 9 4 22111.2 602.028 9
 4 9 -1 23539.1 349.38 6
 -1 9 4 23893.1 466.693 1
 -1 -9 4 21989.7 403.98 6
 -4 1 9 24353.2 552.064 11
 -9 -1 4 25208.9 569.112 4
 4 9 1 23120.8 539.19 11
 -4 -9 -1 23313.5 548.28 9
 1 -9 -4 22071.6 590.392 5
 9 -1 -4 24349.3 538.465 5
 -4 9 -1 23038.8 616.421 5
 -4 9 3 3738.13 260.994 9
 -3 -9 4 3969.36 311.836 7
 -3 9 4 4147.95 210.75 1
 -3 4 9 3382.9 254.633 4
 -3 9 4 3774.76 455.196 2
 -4 9 3 3818.42 243.81 10
 -9 3 4 4066 245.537 11
 -3 -9 4 3959.09 231.847 2
 9 -4 -3 3346.11 514.672 2
 4 9 3 4541.29 261.202 10
 3 -9 4 3840.38 229.652 5
 -4 3 9 4288.79 595.587 7
 -3 9 4 3558.78 198.865 4
 -4 -9 -3 4473.79 271.257 9
 4 -9 3 4091.16 240.335 5
 3 -9 -4 4408.71 269.033 5
 -9 4 3 4103.18 285.172 11
 4 -3 -9 3295.4 263.403 5
 9 3 -4 4459.2 545.901 2
 -4 9 3 4205.66 208.038 4
 -4 9 3 3879 193.35 3
 3 9 4 4256.77 260.879 10
 -9 -3 4 4311.28 223.938 3
 4 9 3 4709.39 240.946 5
 -3 9 4 3762.13 197.059 3
 -4 -9 3 4090.12 129.271 5
 -3 9 4 3284.51 241.002 9
 -9 4 3 3714.8 310.664 9
 -4 3 9 3651.44 257.043 6
 3 9 -4 3849.48 259.493 9
 -3 4 9 3848.68 247.182 11
 4 9 3 4170.21 247.343 9
 -3 4 9 3913.64 249.658 9
 -3 9 4 3752.59 252.023 10
 -9 -3 4 3987.42 211.595 1
 4 -9 -3 3146.8 244.869 9
 9 -4 -3 3875.92 242.217 5
 -3 -9 4 3982.06 138.593 6
 -9 4 3 4059.08 243.77 3
 3 -9 -4 3724.08 206.157 1
 -4 3 9 3528.33 245.651 5
 3 9 4 4280.2 260.7 9
 -9 4 3 4221.73 249.891 8
 -9 3 4 3601.76 259.661 9
 3 9 4 4208.14 248.199 5
 9 3 -4 3983.17 162.684 5
 4 -9 -3 3922.23 211.302 1
 -4 3 9 3902.21 239.5 10
 3 9 4 4393.06 264.379 8
 -4 3 9 3621.72 261.222 3
 -3 9 4 3471.05 238.024 8
 4 9 -3 4161.47 164.795 5
 -4 3 9 3309.75 592.391 2
 -4 9 3 3119.93 488.406 7
 3 9 4 3861.65 252.553 11
 -9 4 3 3950.3 307.3 10
 -4 -3 9 4335.31 264.873 4
 -4 9 3 3526.69 247.879 11
 9 4 -3 4347.63 152.387 5
 -4 -3 9 4228.25 257.209 3
 -9 3 4 4621.87 244.505 8
 -3 4 9 3770.9 269.195 8
 -3 4 9 3998.96 610.361 7
 -4 3 9 3737.69 232.635 9
 9 -3 -4 3683.1 229.385 5
 9 -3 -4 3988.46 595.811 2
 -3 -9 4 4168.07 104.683 1
 -4 9 3 3750.12 236.957 5
 4 9 3 4639.39 273.869 11
 3 9 -4 4557.79 253.195 10
 4 -3 -9 4254.94 281.603 1
 -3 4 9 3773.93 240.339 10
 4 9 -3 4924.14 205.16 10
 4 -9 3 3759.85 288.93 9
 -4 -9 3 4207.38 184.246 9
 3 -9 4 3946.96 299.033 9
 3 -9 -4 3568.88 259.199 9
 -3 9 4 3999.48 249.407 5
 4 -9 -3 3444.87 241.407 5
 4 9 3 4381.36 526.83 7
 -9 4 3 3446.63 224.16 1
 -9 3 4 4044.88 244.887 4
 -4 9 3 3180.48 414.959 2
 -3 9 4 3873.35 532.577 7
 -9 -3 4 3899.39 212.55 4
 3 9 4 3823.48 515.973 7
 -9 4 3 3519.44 221.328 4
 9 -4 -3 3949.67 250.078 9
 9 4 -3 4006.39 495.921 2
 -4 -3 9 4411.44 591.468 2
 -3 4 9 3715.27 605.337 2
 4 9 -3 4382.3 206.537 9
 -4 3 9 2967.52 208.113 11
 -9 3 4 3853.75 522.824 7
 -9 4 3 3671.78 531.544 7
 -9 3 4 3845.23 238.56 1
 -9 3 4 4304.49 242.345 5
 -9 4 3 3848.72 241.475 6
 9 3 -4 3993.27 118.958 9
 -4 3 9 3465.54 268.74 4
 -3 4 9 3597.12 258.626 3
 -9 -3 4 3731.13 460.815 2
 -3 4 9 3679.22 258.401 5
 9 -3 -4 4214.96 226.353 9
 -9 4 3 4017.19 557.27 2
 -9 3 4 3726.6 526.745 2
 -3 -9 4 4087.21 101.648 3
 9 4 -3 4518.08 232.947 1
 3 -4 -9 3209.28 575.718 2
 -4 9 3 4112.89 201.695 1
 -3 -9 4 4053 132.977 5
 -9 3 4 3974.72 253.9 10
 -3 4 9 4077.54 281.14 6
 4 9 -3 5198.8 173.147 6
 -3 9 4 3436.58 244.569 11
 4 -9 -3 3508.84 454.137 2
 -9 -4 3 4471.16 233.769 1
 4 -3 -9 4003.58 636.961 2
 -9 3 4 4228.77 230.064 6
 -3 9 4 3637.27 235.323 6
 9 -4 -3 3906.39 253.517 1
 -9 4 3 3437.9 238.609 5
 -4 3 9 3486.48 271.354 1
 -9 -4 3 4751.58 564.933 2
 -4 9 3 3649.93 234.415 6
 -4 9 -3 3809.53 355.322 11
 4 9 3 4388.49 260.932 8
 4 9 3 4415.74 233.659 6
 -3 -9 4 3739.23 180.877 9
 -4 9 3 3419.86 226.579 8
 3 9 -4 3509.96 237.729 11
 3 9 4 4346.12 249.197 6
 -4 3 9 3441.55 246.727 8
 -3 -9 -4 4228.09 270.28 9
 -4 9 -3 3180.5 344.591 10
 5 9 0 32.1323 21.2859 5
 -9 5 0 106.859 49.4656 1
 0 9 5 47.5582 60.7657 10
 5 0 -9 87.0851 55.3079 1
 5 9 0 4.59196 7.52837 3
 -5 9 0 11.5895 8.06722 8
 -5 0 9 46.1097 23.7883 8
 -9 0 5 12.4482 39.9342 3
 9 -5 0 102.411 46.9538 5
 5 -9 0 25.2223 54.0633 5
 9 -5 0 0.77064 7.34538 1
 9 0 -5 1.65206 25.3906 1
 -9 5 0 70.0001 7.27548 8
 0 9 5 28.8843 30.7806 9
 -9 0 5 6.68898 24.9453 1
 5 9 0 11.4135 19.963 2
 0 9 5 31.5988 30.9009 6
 -5 0 9 49.9578 8.1305 10
 -9 0 5 191.079 85.6736 9
 9 0 -5 35.972 21.6954 5
 -5 -9 0 17.3853 20.4433 9
 -5 9 0 28.9229 28.8 3
 -5 9 0 13.6215 25.1422 5
 -9 5 0 99.3941 105.736 6
 -5 0 9 61.3749 205.23 2
 -5 9 0 21.3144 81.7008 10
 5 9 0 16.5237 18.1752 11
 0 9 5 6.38361 66.0836 11
 9 0 -5 13.5123 4.79982 9
 0 -9 -5 7.08044 9.9815 5
 -9 5 0 142.153 64.9486 3
 -9 0 5 7.38539 35.7556 4
 -5 9 0 3.74888 150.755 2
 9 0 -5 169.757 213.254 2
 0 9 5 28.8895 20.5205 3
 -9 0 5 46.2832 27.0861 5
 5 9 0 6.28614 16.8419 6
 -5 9 0 16.9819 33.5862 4
 -9 5 0 117.214 81.6496 4
 -9 -5 2 154.295 208.304 2
 5 -9 -2 9.01522 49.6109 2
 -5 9 -2 67.3503 66.3003 9
 5 -2 -9 37.1422 33.4419 5
 -2 -9 5 12.8504 53.9136 7
 -2 -9 5 75.5916 43.6906 2
 5 9 -2 31.0051 13.0648 3
 9 -2 -5 31.168 20.3597 9
 2 9 5 54.9875 41.2857 10
 -9 5 2 118.687 102.046 10
 -2 9 5 91.979 46.0691 3
 5 9 -2 45.3478 10.9756 5
 9 2 -5 42.6118 15.2104 10
 -5 9 2 78.288 39.1074 4
 2 -9 -5 51.2026 45.2457 5
 -5 9 2 69.4671 40.1612 5
 5 -9 2 25.7312 21.1519 9
 -9 -2 5 16.1476 35.3988 6
 5 9 -2 119.739 29.7907 9
 -2 9 5 67.5759 63.1941 10
 5 -9 -2 55.2133 43.0652 9
 -5 9 2 39.9717 41.3385 9
 -9 5 2 124.364 52.8547 9
 -2 9 5 79.478 81.3734 2
 -5 2 9 87.0778 54.7712 8
 -2 -9 5 32.3316 12.3542 6
 -9 2 5 52.1548 35.9649 4
 5 9 -2 20.1524 2.52043 1
 -9 2 5 28.5267 102.005 7
 -5 2 9 73.6362 30.6376 9
 -2 9 5 6.08073 41.0664 5
 9 2 -5 29.7187 9.54775 9
 -5 2 9 68.7053 38.3449 11
 -9 5 2 89.9925 46.9493 5
 -5 9 -2 99.494 75.2032 11
 -5 2 9 146.669 90.9938 7
 9 -5 -2 11.8866 32.972 1
 -9 -2 5 18.7285 7.82285 1
 2 9 5 18.6683 24.7974 6
 -2 9 5 69.9539 20.2289 8
 -9 2 5 19.7088 36.8604 5
 2 -9 5 27.3671 26.6228 9
 -9 2 5 61.032 61.9547 9
 5 9 2 49.7134 38.2031 5
 -9 -2 5 21.3271 19.4567 5
 -2 -9 5 11.3319 8.2788 5
 2 -9 -5 14.1534 35.7551 1
 -5 2 9 115.07 47.6518 5
 9 -5 -2 65.5751 45.195 5
 2 9 5 42.3597 37.837 8
 5 9 -2 5.46536 30.8636 2
 -5 9 2 7.57319 30.4544 6
 -5 9 2 53.5974 29.5546 3
 9 5 -2 61.7134 17.8617 5
 9 2 -5 18.24 4.42902 5
 2 9 5 49.0488 38.4703 5
 5 -2 -9 82.4532 59.9075 1
 -5 9 -2 168.432 79.074 6
 -9 -5 2 29.5804 22.9888 4
 -5 2 9 26.8851 41.8032 3
 5 9 -2 47.4668 14.1194 6
 -9 -2 5 41.5084 17.9835 8
 -9 2 5 30.4761 40.049 11
 -9 2 5 180.136 131.066 2
 -2 9 5 57.1178 33.4171 4
 -9 5 2 7.90042 35.4981 8
 9 -5 -2 35.7073 43.1071 9
 -5 9 -2 105.709 86.8134 8
 -2 -9 -5 31.0097 22.962 9
 -2 -9 5 6.65161 14.0502 1
 -9 5 2 128.705 76.0276 7
 -9 2 5 19.3623 37.9333 8
 9 -5 -2 60.5219 115.078 2
 -5 -2 9 18.8799 32.3072 3
 5 9 -2 36.7185 47.6027 7
 -2 5 9 205.117 70.7659 8
 -5 9 2 9.15807 19.7582 1
 -5 9 2 86.0075 90.936 2
 5 9 2 196.8 163.29 7
 2 9 5 8.31719 79.2752 7
 9 -2 -5 64.5623 36.662 1
 -2 5 9 315.432 94.5135 5
 5 9 2 19.8642 39.1728 9
 -5 2 9 100.173 49.2952 1
 -2 9 5 226.648 217.463 7
 -5 2 9 92.9881 29.9868 10
 -9 -2 5 115.892 52.1082 3
 -9 2 5 78.5689 37.6064 10
 -9 5 2 72.4697 31.3333 6
 -9 -2 5 114.969 39.2909 2
 -5 2 9 130.896 183.354 2
 -9 5 2 6.47193 41.0926 4
 -2 9 5 33.0786 26.6423 1
 5 9 -2 22.611 20.6402 10
 5 9 2 3.29036 18.1069 6
 -2 5 9 253.244 94.8153 6
 -5 2 9 12.6051 17.4496 6
 -2 9 5 35.5464 35.8192 9
 5 -9 -2 53.5173 29.5601 1
 9 2 -5 71.4762 27.959 1
 -9 -2 5 24.823 18.589 4
 -9 2 5 54.1939 69.5384 1
 -9 2 5 42.0226 42.389 3
 -2 9 5 50.9009 45.4547 6
 -5 -2 9 19.0184 15.2485 8
 5 9 2 32.9269 12.5804 11
 -2 9 5 45.148 41.8501 11
 -9 -5 2 7.66477 35.0086 1
 -5 9 2 54.5681 49.8119 10
 -2 -9 5 10.1578 15.3766 3
 -9 2 5 47.7509 26.5267 6
 5 -9 2 26.5135 19.6332 1
 2 -9 -5 81.7759 32.426 9
 -5 9 4 706.569 89.1233 3
 -5 -9 4 650.414 57.1558 3
 -4 9 5 899.184 118.749 11
 4 -9 -5 657.682 186.368 2
 -4 9 5 1013.43 132.341 6
 9 -4 -5 805.868 100.827 9
 -5 9 4 608.172 109.206 11
 -9 4 5 740.477 102.568 11
 -4 9 5 784.34 107.94 3
 -5 9 4 569.105 101.883 10
 -4 9 5 866.097 122.897 5
 4 -5 -9 107.259 100.831 1
 -9 5 4 977.408 130.694 8
 9 -5 -4 711.685 116.535 5
 -5 4 9 606.203 106.077 3
 -4 -9 5 716.668 96.1128 7
 5 9 -4 844.11 87.8267 10
 -9 5 4 781.043 101.935 5
 4 -5 -9 650.296 127.274 5
 -5 9 4 394.749 73.8526 9
 9 -4 -5 812.469 123.544 5
 -4 -9 5 613.173 39.8417 6
 -5 9 4 813.507 114.351 6
 -5 9 4 323.675 191.958 7
 -9 4 5 628.85 83.6165 8
 -9 5 4 920.995 144.557 9
 -4 9 5 730.018 99.4946 1
 5 -4 -9 517.462 98.4203 5
 -5 9 4 638.268 83.9061 4
 -9 4 5 796.409 111.859 1
 5 -9 -4 550.183 225.946 2
 4 -5 -9 445.254 97.7563 9
 -4 9 5 586.006 210.676 2
 -4 5 9 593.313 112.868 3
 4 -9 -5 821.553 121.664 5
 9 -4 -5 781.083 121.021 1
 -4 -5 9 874.172 123.166 4
 -5 4 9 698.563 115.318 5
 -5 -4 9 672.733 79.8992 8
 5 -9 -4 434.682 82.1226 5
 9 -4 -5 647.463 252.635 2
 -5 9 4 699.079 105.093 5
 9 5 -4 424.466 80.4384 1
 -5 4 9 626.974 114.211 6
 -9 4 5 785.768 118.304 9
 -4 -5 9 734.33 102.797 3
 -4 9 5 920.944 138.607 10
 -9 4 5 198.083 139.791 2
 -9 -5 4 926.364 218.4 2
 -9 4 5 769.917 102.401 5
 -4 5 9 376.875 151.783 2
 -4 5 9 720.917 127.137 5
 -9 5 4 487.416 137.425 2
 -9 5 4 743.205 126.008 10
 -9 -4 5 667.394 88.795 4
 -4 5 9 766.662 281.35 7
 -4 5 9 86.2926 93.3272 1
 -9 4 5 740.49 106.675 6
 -5 4 9 499.589 85.0512 8
 -5 -9 4 707.832 68.7312 9
 -9 4 5 764.999 105.324 4
 -5 4 9 570.317 89.6534 9
 -4 5 9 505.801 84.9921 11
 -4 -9 5 610 62.6775 9
 -4 9 5 835.671 111.949 4
 -4 5 9 684.256 101.317 10
 -4 9 5 891.78 128.516 8
 -5 -4 9 852.263 116.266 1
 -9 4 5 817.124 121.11 3
 -4 5 9 719.608 102.762 9
 9 5 -4 636.331 55.8029 5
 -4 9 5 618.361 119.251 9
 -4 -5 9 751.163 100.17 1
 -5 4 9 740.908 118.47 11
 -5 9 4 603.789 90.5535 1
 9 -5 -4 749.335 111.633 9
 -5 4 9 685.843 121.874 4
 5 9 -4 455.186 145.088 2
 -9 -4 5 983.767 229.124 2
 -4 5 9 543.663 100.331 8
 -9 5 4 554.153 92.8078 11
 -5 -4 9 783.836 202.828 7
 -5 4 9 680.428 244.696 2
 -4 -9 5 629.953 40.7578 5
 -5 4 9 479.79 112.322 7
 -9 5 4 812.881 258.724 7
 -5 -9 4 527.631 52.9855 1
 -9 -5 4 754.583 86.53 4
 4 -9 -5 1053.92 137.821 9
 5 4 -9 556.94 230.994 2
 5 -9 -4 790.164 117.379 9
 -5 -4 9 844.799 237.122 2
 -4 9 5 1096.31 331.706 7
 -4 5 9 583.474 98.8799 4
 -9 4 5 817.648 124.651 10
 -9 -5 4 818.425 97.1302 1
 -5 -9 4 766.485 126.663 2
 9 -5 -4 787.118 308.749 2
 -5 -4 9 854.844 113.861 4
 -5 4 9 714.671 120.602 1
 -9 5 4 761.787 111.147 4
 -9 5 4 729.644 99.4851 6
 5 -4 -9 669.367 113.106 9
 -4 -9 5 629.378 51.404 3
 4 -5 -9 718.927 270.155 2
 5 -4 -9 531.26 231.019 2
 -9 4 5 811.685 239.284 7
 -4 -9 5 478.202 123.685 2
 5 9 -4 811.131 94.8495 9
 9 5 -4 979.208 250.997 2
 9 4 -5 591.978 60.2803 5
 -5 -4 9 803.784 90.6552 6
 -5 9 4 677.857 103.504 8
 9 -5 -4 691.872 104.976 1
 -5 -4 9 956.499 122.564 3
 -5 9 4 705.7 216.752 2
 -9 -5 4 868.216 94.9776 3
 4 -9 -5 832.708 115.878 1
 9 4 -5 402.845 171.555 2
 -4 -5 9 819.67 233.593 2
 -4 5 9 733.616 105.275 6
 -5 -4 9 872.573 88.4258 5
 -5 4 9 655.638 86.7749 10
 1 9 6 4076.27 282.557 8
 -6 9 1 3656.24 216.741 1
 9 -6 -1 3932.47 274.554 5
 -6 -1 9 4188.3 184.785 9
 -6 9 -1 2373.43 299.066 9
 -1 9 6 4066.26 271.691 5
 6 9 1 3805.28 210.236 9
 -6 1 9 4501.72 580.278 7
 6 9 -1 3444.88 270.613 2
 -9 -1 6 3604.42 233.05 1
 -1 -9 -6 3477.25 267.223 5
 9 6 -1 3525.31 414.069 2
 6 -9 1 4012.65 307.509 9
 -6 -1 9 4761.69 678.371 2
 -9 1 6 4034.43 548.058 2
 -9 6 1 3254.15 350.121 10
 -9 1 6 4328.87 258.761 1
 9 1 -6 4246.85 158.8 9
 6 9 -1 3556.11 309.353 7
 -9 -1 6 4154.5 432.862 7
 6 -9 1 3498.84 461.9 2
 -6 9 1 3992.04 225.865 3
 6 -1 -9 3997.92 259.444 5
 -1 -9 -6 4165.5 304.123 9
 -6 1 9 4220.34 208.851 10
 -6 9 -1 2819.46 299.177 10
 -6 9 1 2961.48 519.617 7
 6 9 1 4091.14 191.604 5
 6 -9 1 4331.57 276.009 5
 -1 9 6 3765.68 264.038 6
 -9 -1 6 3422.74 198.023 9
 -9 -1 6 4267.19 198.747 8
 9 -1 -6 3561.81 590.982 2
 -6 1 9 3690.12 236.551 5
 1 9 6 4024.66 274.552 9
 -6 9 -1 3730.19 275.269 8
 -9 -1 6 3373.09 524.579 2
 1 -9 -6 4400.36 297.718 9
 -9 6 1 3848.22 271.087 4
 -1 9 6 4099.58 277.933 8
 -9 6 1 3731.06 268.634 1
 -6 1 9 3959.42 657.199 2
 -1 9 6 3826.47 264.426 9
 6 -9 1 3918.72 211.721 1
 -6 9 1 2863.38 222.823 5
 1 9 6 3902.6 629.672 7
 -6 9 1 3500.13 300.467 9
 -9 1 6 3946.92 253.982 3
 1 9 6 4233.47 276.275 5
 -6 9 1 3741.29 275.692 11
 -9 -1 6 3816.36 184.06 5
 -6 9 1 3140.67 262.198 10
 9 -1 -6 3715.4 186.271 9
 6 9 -1 3936.62 179.599 10
 -1 9 6 4194.63 227.622 3
 -9 1 6 3140.74 195.081 11
 -9 -1 6 4051.3 242.722 4
 -9 1 6 3672.34 464.621 7
 -9 1 6 3615.57 208.642 9
 9 1 -6 4073.51 204.809 5
 -9 6 1 4366.8 689.144 2
 1 9 6 4079.69 272.073 10
 -6 -1 9 3782.48 204.056 6
 -6 9 -1 3619.53 635.495 7
 -6 9 1 2828.34 211.455 6
 -9 1 6 4006.42 249.197 4
 -9 1 6 3806.35 202.696 6
 9 -6 -1 3649.6 544.543 2
 -6 -1 9 3566.75 253.45 4
 -1 9 6 4283.21 280.235 11
 6 -9 -1 4148.54 292.029 9
 6 9 1 3434.57 388.705 7
 -6 -1 9 3532.54 250.995 3
 9 -6 -1 3934.19 246.611 1
 -1 9 6 3936.87 231.964 4
 -9 6 1 3738.35 279.851 8
 -1 9 6 4303.83 284.101 10
 6 -9 -1 4059.07 225.625 1
 -6 -1 9 3555.83 178.416 11
 -9 6 1 3296.24 383.62 9
 -9 -1 6 4056.97 244.395 3
 -9 6 1 3844.79 299.224 6
 -6 1 9 4466.03 216.879 9
 -6 -1 9 3760.55 214.352 5
 6 1 -9 4179.95 655.595 2
 -9 1 6 3876.48 207.633 8
 -1 9 6 4222.22 634.66 7
 -9 6 1 3277.38 309.056 11
 -1 -9 6 3909.73 242.611 9
 -6 9 -1 3836.6 301.503 6
 -9 6 1 3905.31 316.921 5
 6 -1 -9 3409.7 630.549 2
 -6 1 9 4208.35 276.304 3
 6 9 -1 3815.96 125.01 1
 -6 1 9 3881.66 239.988 8
 -6 9 1 4007.51 514.743 2
 9 -1 -6 4006.2 228.073 5
 -6 9 1 3183.03 223.05 8
 9 -1 -6 4112.6 276.158 1
 9 -6 -1 3713.73 282.972 9
 6 9 -1 3607.27 174.886 9
 6 1 -9 3714.55 259.023 1
 6 -9 -1 4079.5 267.35 5
 -9 6 1 4086.42 669.434 7
 9 6 -1 3515.08 180.197 1
 6 9 -1 3469.17 132.657 5
 -9 6 1 3610.67 272.944 3
 -9 -1 6 3979.46 184.479 6
 9 1 -6 3836.9 567.256 2
 1 -9 -6 3953.7 284.059 5
 6 9 1 3561.68 203.536 10
 -6 1 9 3901.19 278.332 4
 -9 -1 6 3661.12 181.748 10
 -6 9 1 3967.19 218.611 4
 6 9 1 3738.85 179.62 6
 1 9 6 4036.78 275.101 6
 -6 -1 9 4130.27 229.102 8
 6 9 -1 3488.96 132.774 6
 -6 1 9 4126.22 238.485 6
 -1 9 6 4254.76 521.36 2
 6 -1 -9 4017.7 288.002 1
 -6 9 -1 2826.16 287.564 11
 6 -9 -1 4152.3 525.848 2
 -9 1 6 3812.18 206.388 5
 6 9 1 3908.95 225.993 11
 -6 9 -1 4291.64 328.82 5
 -6 -1 9 3814.26 172.842 10
 1 9 6 4631.27 293.245 11
 -6 1 9 4313.29 222.809 11
 -9 1 6 3597.1 192.691 10
 -6 -1 9 3795.87 461.162 7
 -9 6 3 5093.9 303.761 5
 -9 3 6 5001.28 258.593 5
 9 -3 -6 4918.52 310.648 1
 6 -9 -3 6407.42 368.282 9
 -9 6 3 5789.32 295.72 3
 -6 3 9 5241.43 307.479 8
 -3 9 6 4887.25 304.727 8
 9 -3 -6 5046.9 256.614 9
 -3 6 9 4850.04 308.84 3
 -9 3 6 5537.93 262.853 10
 9 6 -3 5589.78 554.876 2
 -3 6 9 5637.13 338.865 4
 -3 -9 6 5122.72 167.351 6
 -6 -3 9 5491.83 181.786 10
 -6 3 9 4946.24 246.986 10
 -9 3 6 5126.68 302.958 4
 6 -3 -9 5512.64 315.739 5
 -3 6 9 5490.89 341.271 5
 3 -6 -9 4802.4 313.869 1
 6 9 -3 5417.4 195.237 9
 -6 -3 9 5375.74 651.555 2
 -6 -3 9 5757.26 309.759 3
 -9 3 6 6089.71 299.846 9
 -9 3 6 5342.38 308.856 3
 3 -6 -9 4937.46 335.297 5
 -6 3 9 5450.91 330.44 3
 -6 9 3 5068.09 285.159 6
 -6 3 9 5085.59 318.949 4
 -9 3 6 5693.16 263.815 11
 -6 9 3 5682.52 258.548 4
 6 -9 -3 6018.66 636.316 2
 3 -9 -6 5921.48 345.925 9
 -9 3 6 5496.73 680.317 2
 -3 6 9 6989.84 873.358 2
 -9 6 3 5680.03 354.989 11
 6 -3 -9 3698.99 660.48 2
 -9 3 6 5397.71 620.68 7
 -6 9 3 5956.09 595.525 2
 -3 -9 6 5991.83 191.155 3
 -6 -3 9 5772.44 248.324 8
 -3 6 9 5000.79 310.665 11
 6 9 -3 5403.99 366.869 2
 6 -3 -9 5567.33 295.591 9
 -6 -9 3 5732.47 204.116 9
 -9 -3 6 5303.71 628.851 2
 -6 9 3 5527.92 309.172 5
 -9 -3 6 5224.5 268.89 4
 -6 3 9 5876.31 339.166 1
 -6 -3 9 5359.99 300.149 4
 9 -6 -3 6502.75 348.494 9
 3 -9 -6 5359.15 631.851 2
 9 6 -3 5412.96 136.978 10
 -3 -9 6 5756.5 389.023 7
 9 -6 -3 5857.22 327.596 1
 -9 -3 6 5199.66 272.486 3
 -6 3 9 5551.6 700.085 7
 -9 -6 3 5648.74 614.573 2
 6 3 -9 5257.65 697.167 2
 -6 3 9 5731.93 274.458 11
 -3 9 6 5735.81 323.404 10
 -9 6 3 5527.45 680.693 7
 -6 9 3 6294.21 352.259 10
 -6 9 3 5718.65 306.438 8
 3 -6 -9 4985.67 329.269 9
 9 -3 -6 5354.01 290.731 5
 -3 9 6 5374.13 285.072 4
 -9 6 3 5260.6 345.086 10
 -6 -3 9 5977.59 190.263 9
 -6 3 9 4803.27 299.524 5
 -3 6 9 5910.11 349.52 1
 -9 3 6 5431.78 264.98 8
 -9 -3 6 5619.84 197.176 6
 -3 9 6 4852.77 302.555 5
 -6 3 9 6340.01 831.163 2
 -9 -3 6 5913.28 290.679 1
 6 -9 -3 5969.42 348.299 5
 6 9 -3 5441.21 188.589 10
 3 -6 -9 5567.75 767.666 2
 -3 6 9 5200.94 778.062 7
 -6 -3 9 5374.65 512.71 7
 -3 -9 6 5565.72 225.748 9
 9 6 -3 5179.07 131.996 9
 -3 -9 6 5766.01 161.969 5
 -6 9 3 5237.72 698.866 7
 -6 3 9 4837.18 253.092 9
 -9 6 3 5541.31 296.572 1
 -3 -9 6 5796.74 424.115 2
 -9 -3 6 5702.12 442.198 7
 -9 6 3 5728.61 308.05 8
 -9 6 3 5328.31 296.502 6
 -9 -6 3 5217.77 263.531 3
 -3 6 9 5720.26 353.174 8
 6 9 -3 5190.46 161.826 1
 -6 9 3 5519.7 346.87 9
 9 3 -6 5974.6 214.296 5
 -9 -3 6 5717.6 216.253 5
 -6 -3 9 5195.21 225.524 5
 -3 9 6 5578.57 325.523 11
 9 -6 -3 4799.82 653.697 2
 -9 6 3 5738.51 395.189 9
 3 -9 -6 5582.64 341.956 5
 -9 3 6 5456.32 264.927 6
 9 3 -6 5723.53 669.812 2
 -3 9 6 5819.43 283.858 1
 9 -3 -6 4664.69 698.351 2
 -3 6 9 5273.44 311.303 10
 -3 9 6 5517.21 273.517 3
 6 3 -9 5555.61 312.744 1
 9 -6 -3 5658.94 326.621 5
 -3 6 9 5794.5 361.344 6
 -6 -3 9 5426.99 230.777 6
 -9 6 3 5436.74 663.849 2
 -6 3 9 4995.79 292.449 6
 -3 6 9 5214.62 311.103 9
 -6 9 3 6309.84 339.596 11
 -3 9 6 4840.28 301.733 6
 -3 9 6 5533.54 635.675 2
 6 -3 -9 5159.56 328.999 1
 9 6 -3 5262.1 135.733 5
 -9 3 6 5236.33 296.263 1
 -3 9 6 5453.58 332.576 9
 -9 6 3 5536.12 289.995 4
 -3 9 6 5370.55 736.265 7
 9 6 -3 5318.03 242.655 1
 -6 9 3 5722.76 264.407 1
 -3 -9 6 5785.08 192.23 1
 -5 6 9 1287.36 144.927 10
 -5 6 9 1064.55 276.016 2
 -9 6 5 1150.37 143.144 11
 -5 6 9 1068.95 137.433 11
 -6 -5 9 731.36 160.655 7
 -9 6 5 1172.24 142.248 10
 -9 6 5 1079.87 127.569 5
 -9 6 5 1046.03 139.612 1
 -5 -6 9 1037.84 121.059 4
 -9 -5 6 1067.13 122.912 1
 -6 -5 9 1011.35 117.33 3
 -5 -9 6 1219.77 208.419 2
 -6 9 5 1116.55 148.846 8
 6 -5 -9 1221.01 146.784 9
 9 5 -6 1132.11 76.4586 5
 9 -5 -6 705.223 127.997 5
 -9 5 6 1076.33 139.656 3
 -5 -9 6 1094.51 85.1398 1
 5 -6 -9 1419.54 193.653 5
 -9 5 6 674.234 272.142 2
 -6 5 9 1005.51 330.425 7
 6 -5 -9 1442.09 167.799 5
 6 -9 -5 972.88 140.512 1
 5 -6 -9 1528.95 174.736 9
 -6 5 9 1186.74 384.537 2
 -5 -6 9 655.251 206.194 2
 -6 5 9 990.42 139.041 6
 -5 9 6 1077.15 150.947 10
 -6 5 9 1373.73 176.519 3
 5 -9 -6 788.175 127.39 5
 6 -9 -5 1077.15 160.47 5
 -5 -9 6 1021.09 83.1079 9
 9 -6 -5 899.118 148.696 5
 -9 5 6 931.458 124.557 10
 -9 5 6 1052 126.712 6
 -5 -6 9 736.805 111.631 1
 -6 -5 9 977.697 82.4791 5
 9 6 -5 718.15 240.488 2
 -5 9 6 934.62 122.311 3
 -6 5 9 1322.13 166.238 4
 5 -9 -6 898.77 140.592 1
 -5 9 6 898.549 121.854 4
 -6 9 5 1465.06 168.44 9
 -9 5 6 1050 126.79 5
 -6 -9 5 970.672 71.8718 9
 -6 5 9 1359.68 147.15 10
 -5 6 9 1354.2 174.345 8
 9 -5 -6 1131.46 134.119 9
 -5 -6 9 926.087 107.593 3
 -9 -5 6 1079.34 112.213 4
 -5 6 9 1251.71 160.41 4
 -6 5 9 1301.07 164.578 1
 -9 5 6 1103.8 151.415 4
 -9 -5 6 1225.07 286.394 2
 -9 5 6 860.643 125.084 9
 -5 9 6 1027.4 139.651 9
 -6 -5 9 1041.6 300.905 2
 9 -5 -6 1131.36 344.137 2
 -6 9 5 1156.72 123.081 4
 -9 6 5 1470.38 397.138 2
 -6 9 5 1099.82 248.418 2
 -6 -9 5 709.144 143.186 2
 -6 9 5 917.052 114.572 3
 6 -9 -5 1482.18 351.571 2
 -9 -6 5 970.374 103.264 4
 -9 6 5 1075.74 126.908 4
 9 -6 -5 1086.61 363.564 2
 -6 5 9 1080.1 125.696 11
 -5 6 9 1112.96 149.777 3
 -5 9 6 930.471 281.081 2
 6 9 -5 938.117 203.998 2
 -6 9 5 1146.55 135.45 11
 6 5 -9 767.942 116.295 1
 -5 6 9 1480.18 398.046 7
 -6 5 9 1057.69 130.839 9
 5 -9 -6 1132.19 164.187 9
 6 -9 -5 1221.43 176.086 9
 -5 6 9 1298.08 146.696 9
 -5 9 6 1035.79 140.249 5
 -5 6 9 1069.4 148.561 5
 -5 9 6 988.331 288.617 7
 -9 6 5 1324.55 171.474 9
 -5 -9 6 1176.36 83.5506 3
 -6 5 9 1043.87 148.175 8
 -9 5 6 768.791 109.988 11
 9 5 -6 1205.72 313.815 2
 -6 9 5 1424.63 400.609 7
 -6 5 9 1171.06 155.492 5
 -9 -6 5 954.792 204.395 2
 -9 5 6 911.183 268.66 7
 5 -9 -6 1666.74 358.306 2
 6 5 -9 982.381 292.005 2
 -9 6 5 1382.2 317.495 7
 9 -6 -5 1050.75 144.515 1
 -6 9 5 1288.88 144.805 10
 5 -6 -9 1755.15 402.242 2
 -6 -5 9 958.395 126.204 4
 6 9 -5 822.399 84.6731 1
 9 -6 -5 1164.64 146.488 9
 -6 9 5 1035.78 116.148 1
 -6 -5 9 989.239 90.0834 6
 -9 6 5 1324.65 152.221 8
 6 -5 -9 1502.8 376.176 2
 -9 -5 6 1182.87 121.242 3
 -5 9 6 1088.67 142.067 11
 6 -5 -9 1152.15 165.173 1
 -5 9 6 962.001 135.445 6
 -5 6 9 1244.39 150.631 6
 -6 9 5 1166.57 143.428 6
 -9 -6 5 1203.03 110.954 1
 -6 9 5 927.357 127.497 5
 -5 9 6 1131.43 132.264 1
 -9 6 5 1020.95 125.751 6
 -9 5 6 1083.34 127.587 8
 -9 6 5 1007.84 127.11 3
 -6 -9 5 1050.09 80.247 1
 -9 7 0 10.4231 96.5262 11
 0 9 7 17.8874 37.2194 10
 -9 7 0 57.9113 117.571 10
 -7 9 0 81.3213 78.7191 11
 7 9 0 22.3753 10.5897 1
 -9 0 7 26.3851 28.3912 6
 -9 0 7 106.815 116.785 7
 9 -7 0 49.8107 44.1895 5
 0 9 7 40.9994 39.7162 4
 0 9 7 22.989 35.2301 11
 7 -9 0 78.6474 44.5071 5
 -7 9 0 15.4908 58.5212 4
 -7 9 0 154.253 107.658 10
 -9 0 7 37.8582 6.45499 9
 7 -9 0 73.8945 116.184 2
 7 -9 0 33.8385 21.5879 1
 -9 7 0 92.539 91.5472 6
 -9 0 7 41.6224 39.469 8
 9 -7 0 73.8236 41.6739 9
 7 9 0 15.9654 11.1132 9
 -7 0 9 7.85973 45.1048 4
 7 9 0 20.6658 17.9814 11
 7 -9 0 31.8492 40.1076 9
 -9 0 7 22.3097 20.997 5
 -7 9 0 78.5945 78.2332 3
 -7 9 0 12.9319 46.4499 8
 0 9 7 2.20401 9.39485 8
 -7 0 9 4.72767 15.9712 10
 9 -7 0 54.7829 82.3166 2
 -7 0 9 20.8214 36.8766 6
 7 9 0 25.2194 52.1455 2
 -9 0 7 25.205 21.6025 4
 0 9 7 5.39807 79.7087 7
 -9 0 7 24.3332 21.9025 10
 -7 9 0 333.926 163.414 9
 -9 7 0 1.34454 45.128 8
 0 9 7 11.0486 11.5361 9
 7 0 -9 30.6638 168.744 2
 0 9 7 110.365 119.452 2
 -7 0 9 76.995 140.1 2
 -9 0 7 2.75545 17.509 1
 9 0 -7 63.4281 62.393 2
 7 9 0 54.8606 32.1883 10
 -7 9 2 22.2528 22.1822 1
 -2 9 7 31.6936 55.5129 8
 -9 -2 7 113.337 66.9956 7
 -9 7 2 16.1441 26.7618 1
 -2 -9 7 13.2534 26.5947 9
 9 7 -2 59.9974 26.3452 9
 7 9 -2 13.1563 15.5959 1
 9 7 -2 35.708 24.4063 10
 -7 2 9 32.5616 41.932 6
 7 -2 -9 124.887 183.711 2
 -7 2 9 86.9427 118.107 2
 -9 7 2 4.77055 25.3984 8
 -2 7 9 14.3126 12.4534 5
 -2 9 7 9.21175 16.7432 4
 9 2 -7 44.3337 28.0991 5
 -9 -2 7 45.2917 13.8467 3
 -9 7 2 53.7099 71.489 9
 2 -7 -9 15.5776 37.8804 9
 9 -7 -2 1.11537 32.5945 9
 -9 -2 7 16.1098 14.9663 4
 -9 -2 7 5.52835 14.8261 9
 9 2 -7 8.23323 53.1815 1
 7 -9 2 42.9942 44.8913 9
 -9 2 7 33.029 28.4438 8
 -7 2 9 29.4291 28.0445 9
 7 -9 -2 80.5018 84.9072 2
 7 9 -2 9.79391 8.9856 5
 9 -2 -7 23.861 8.30459 5
 -9 -2 7 25.8623 18.4695 10
 -2 9 7 8.64744 20.3832 3
 2 -9 -7 41.2395 36.2133 5
 -9 7 2 49.7 45.4372 6
 -7 -2 9 3.00305 24.6968 6
 7 -9 -2 96.8017 71.2666 5
 -7 2 9 23.8671 29.9694 1
 9 7 -2 33.2324 17.8286 1
 -2 7 9 185.759 264.214 7
 -7 2 9 12.0785 26.5194 10
 9 7 -2 36.0001 78.2774 2
 -9 -2 7 21.9869 23.245 5
 -9 7 2 72.2593 184.808 2
 9 2 -7 112.808 188.457 2
 -7 9 2 22.5033 40.9016 3
 -7 -2 9 7.69266 13.4402 10
 -9 2 7 1.98861 31.5907 6
 7 9 -2 26.6549 11.6398 6
 -7 9 2 76.5411 68.5217 11
 -2 9 7 38.0416 25.4805 10
 2 -9 -7 12.5545 30.769 9
 -2 7 9 117.478 191.796 2
 9 2 -7 10.9041 5.33164 9
 -9 2 7 34.7106 63.4799 4
 -2 9 7 121.12 167.007 2
 -7 9 2 3.59359 10.132 6
 -7 9 2 65.7489 27.104 4
 -7 2 9 131.446 175.631 7
 -9 7 2 4.68 56.8149 10
 7 9 -2 8.10324 4.44076 7
 -7 9 2 91.9746 57.9763 8
 7 -2 -9 39.8876 67.6928 1
 -7 2 9 17.1795 15.2 8
 -7 9 -2 67.7658 51.8518 11
 -9 -2 7 6.28119 28.1722 8
 7 -2 -9 34.0905 51.5895 5
 9 -2 -7 20.2922 23.6556 1
 2 -9 -7 21.1694 143.247 2
 -2 7 9 63.363 18.627 9
 -7 9 2 155.84 104.598 7
 -9 2 7 69.2085 159.551 7
 -9 2 7 3.36721 22.0548 10
 -7 2 9 65.326 37.9812 11
 -7 9 2 39.6078 81.7914 9
 7 2 -9 115.164 173.559 2
 -9 7 2 8.53316 36.555 4
 -2 7 9 62.1328 53.2339 6
 7 -9 -2 51.6958 61.1619 9
 -7 -2 9 66.8057 25.3373 8
 -2 9 7 53.8659 54.6176 6
 -9 7 2 44.0579 18.3221 5
 -9 2 7 76.2566 52.3389 9
 -9 -2 7 8.69544 193.487 2
 -7 -2 9 8.40251 7.28938 9
 9 -7 -2 10.8339 29.3084 1
 7 9 -4 1679.97 102.526 10
 -4 9 7 1108.94 353.347 7
 -7 -4 9 1777.06 167.383 3
 -4 7 9 2181.79 222.722 5
 -7 4 9 2241.91 221.876 1
 -9 7 4 1608.37 169.181 6
 -4 9 7 1785.33 194.524 10
 -4 -7 9 1949.4 383.405 2
 9 4 -7 1705.07 355.455 2
 -4 7 9 1440.65 406.384 2
 -7 4 9 1947.39 199.965 4
 -4 -7 9 1402.32 147.131 1
 -4 -9 7 1959.29 125.523 3
 -9 -4 7 1857.43 353.632 2
 7 -9 -4 1476.95 165.126 1
 -9 7 4 1887.36 202.408 10
 -4 9 7 1600.19 183.934 5
 -9 7 4 1605.16 159.565 1
 9 -4 -7 1482.91 156.975 9
 4 -7 -9 1877.02 204.993 9
 -9 7 4 2280.45 445.529 2
 -7 -9 4 1914.75 286.284 2
 -7 4 9 1974.31 173.074 9
 7 -9 -4 1914.26 199.567 9
 -7 4 9 2082.55 197.098 5
 4 -9 -7 1633.73 188.233 9
 7 -4 -9 1585.86 171.422 9
 9 -4 -7 1239.81 385.352 2
 -4 -7 9 1860.16 155.089 3
 -4 9 7 1472.34 311.12 2
 7 -9 -4 1772.32 198.233 5
 9 -4 -7 1639.28 189.593 1
 -4 7 9 1493.06 172.969 10
 -4 -9 7 1977.6 288.018 2
 -9 7 4 2125.46 205.7 5
 7 9 -4 1802.18 111.717 9
 -7 9 4 1643.11 180.891 5
 -9 4 7 1578.56 177.467 3
 -9 7 4 1741.01 212.636 9
 -7 -9 4 1997.66 126.119 1
 -9 7 4 2072.4 191.982 8
 7 -9 -4 1677.44 357.229 2
 -4 9 7 1739.1 157.926 4
 9 -7 -4 2007 213.572 5
 7 4 -9 1955.02 178.977 1
 -7 9 4 1910.71 207.329 9
 -9 -7 4 1767.19 134.908 3
 -7 -4 9 2037.68 88.5767 9
 -4 -9 7 2342.49 92.7356 5
 -4 -9 7 1851.87 198.779 7
 -9 -4 7 1834.15 115.328 5
 -9 -7 4 1909.68 144.968 1
 7 -4 -9 1611.61 181.053 5
 -4 7 9 1675.8 188.956 8
 -7 4 9 1813.85 151.851 10
 -4 7 9 1525.23 171.62 4
 -9 -4 7 1672.68 169.576 1
 -7 -4 9 1785.61 167.701 4
 -7 -4 9 1708.54 251.7 7
 7 9 -4 1934.59 265.753 2
 -4 7 9 1739.5 190.717 11
 -9 -4 7 1861.97 160.008 3
 -9 -4 7 2048.93 162.548 4
 -4 9 7 1598.07 179.206 11
 -9 -4 7 1593.59 240.548 7
 -7 9 4 1831.97 188.858 8
 -7 4 9 1544.77 185.08 3
 -9 4 7 1660.42 154.888 10
 9 -4 -7 1558.75 177.968 5
 -7 4 9 1363.28 158.642 8
 -4 -9 7 2234.19 130.913 9
 -7 -9 4 1898.69 126.342 3
 -7 4 9 2160.67 432.702 7
 -9 -7 4 2220.47 370.806 2
 9 4 -7 2078.16 127.477 5
 -7 9 4 1652.13 176.74 6
 -9 7 4 1675.17 165.961 4
 -9 4 7 2121.62 457.919 2
 4 -9 -7 1418.55 371.055 2
 -9 4 7 1676.84 353.343 7
 -4 -7 9 1692.53 154.093 4
 -4 9 7 1389.33 144.13 3
 -7 9 4 1826.89 341.35 2
 -7 -4 9 1883.78 119.971 6
 -9 7 4 1755.38 433.707 7
 -9 4 7 1720.87 157.899 11
 -4 7 9 1910.16 197.749 9
 -9 4 7 1639.02 161.69 9
 -9 -4 7 2086.11 112.966 6
 -9 4 7 1660.67 157.44 8
 -4 9 7 1529.15 171.774 1
 -9 -7 4 2110.15 153.42 4
 7 9 -4 1864 118.662 1
 9 -7 -4 1900.18 201.823 9
 -9 4 7 1797.2 165.535 5
 4 -9 -7 1781.03 199.946 5
 -4 9 7 1648.12 198.574 9
 -9 7 4 1985.82 194.393 11
 4 -7 -9 1643.77 453.191 2
 7 -4 -9 1315.55 373.015 2
 -4 7 9 1490.17 168.358 3
 -9 4 7 1296.4 161.93 4
 -7 9 4 1936.15 192.902 10
 -4 7 9 1597.96 432.011 7
 4 -7 -9 1540.38 200.544 1
 -7 9 4 2138.5 201.527 11
 -7 9 4 1720.5 157.447 4
 -4 7 9 1567.71 170.726 6
 -7 4 9 1779.57 149.198 11
 4 -9 -7 1479.94 162.265 1
 -4 9 7 1462.07 176.268 6
 -7 4 9 1592.83 158.631 6
 -9 7 4 2191.2 184.567 3
 7 4 -9 1620.36 371.307 2
 9 -7 -4 1765.74 430.841 2
 -7 -4 9 1849.12 397.036 2
 -7 4 9 2075.02 499.835 2
 -7 -4 9 1837.11 117.89 5
 4 -7 -9 1587.59 201.817 5
 -9 4 7 1805.99 164.338 6
 -7 9 4 2267.78 436.437 7
 9 7 -4 1818.87 308.4 2
 -7 9 4 2164.57 177.805 1
 -4 9 7 1766.34 205.572 8
 -7 -4 9 1694.36 85.8261 10
 9 7 -6 10278.8 837.277 2
 -9 7 6 10540.1 453.707 6
 -7 6 9 12067.1 481.035 9
 -6 7 9 11768.4 510.287 5
 -6 7 9 12268.5 519.902 8
 -6 9 7 11749.3 488.277 11
 9 -6 -7 12284.7 538.096 5
 -7 9 6 11250.1 514.528 9
 -7 6 9 11961.4 457.776 10
 -9 6 7 11932.3 1146.33 2
 -7 -9 6 10652.1 198.97 10
 -9 6 7 12307.2 503.724 4
 9 -7 -6 12185.1 508.485 9
 -7 -6 9 11748.3 415.06 4
 -9 6 7 11334.7 443.235 10
 -9 6 7 11225 455.18 8
 -7 9 6 11132.4 473.823 11
 -9 7 6 11301.5 467.189 1
 -9 -7 6 11740.7 803.986 2
 -7 6 9 12700.4 557.054 1
 6 -9 -7 12283.6 544.222 9
 -7 9 6 10345.9 467.846 10
 6 -9 -7 11378.5 559.32 5
 7 -6 -9 9667.16 503.375 5
 -7 -6 9 11720.6 248.465 6
 6 -7 -9 11429.9 545.917 5
 -9 7 6 11425.3 463.227 3
 -9 7 6 10577.8 1034.75 7
 -6 7 9 12112.5 1169.73 7
 -9 7 6 11054.1 455.036 4
 -6 9 7 12015.7 466.554 4
 6 -7 -9 10856.4 499.453 9
 -7 -6 9 11575.3 248.939 5
 -6 -7 9 11134.3 539.492 7
 7 9 -6 11859.6 782.624 2
 9 -6 -7 11401.6 521.206 1
 6 -9 -7 12325.5 500.054 1
 -6 -7 9 13112.3 262.032 6
 -6 7 9 11464.8 491.99 9
 -7 9 6 10810 478.508 5
 -9 7 6 11078.1 469.927 5
 -9 6 7 11530.1 474.105 9
 9 -6 -7 12693.3 500.364 9
 -9 -6 7 12839.3 405.806 3
 -7 6 9 11226.7 493.314 4
 -9 -7 6 12756.3 371.1 4
 6 -7 -9 11121 506.553 1
 -7 9 6 11351.5 481.833 8
 -7 6 9 10862.6 500.425 8
 -9 7 6 11223 463.549 8
 -6 -9 7 11074.9 220.884 9
 -7 9 6 12028.3 1030.19 2
 -9 6 7 10582.2 451.467 5
 -9 -6 7 11885.2 403.158 4
 -6 -7 9 12622.4 409.634 4
 -6 7 9 11824.4 501.993 4
 -6 7 9 11775.3 526.098 1
 -6 9 7 12540.9 495.517 1
 -6 -9 7 11675.3 329.905 1
 -6 9 7 12763.8 483.77 3
 -7 -6 9 12216 444.61 1
 -6 9 7 11832.8 492.568 10
 -7 9 6 11070.1 437.88 4
 -7 -9 6 12679.2 316.09 3
 7 -9 -6 11470.3 474.379 1
 7 -9 -6 12004.2 535.367 9
 -7 -6 9 12268.4 421.907 3
 7 -6 -9 10923.4 472.633 9
 9 -7 -6 11125 525.555 5
 -6 -9 7 11198.3 722.688 2
 -9 -6 7 12493.1 937.159 2
 -9 7 6 11713.7 465.022 11
 -6 -9 7 11820.6 314.931 3
 -7 6 9 11453.5 1100.42 7
 -7 6 9 12398.7 525.06 3
 -6 9 7 12353.8 524.439 9
 -7 -9 6 12156.2 209.415 9
 6 -7 -9 9883.24 1080.99 2
 -7 9 6 11355.9 1067.27 7
 -9 6 7 12682.9 1112.54 7
 7 -6 -9 10492.7 1092.08 2
 -9 6 7 11725.1 467.514 6
 6 -9 -7 11675.6 1090.97 2
 9 6 -7 9407.87 865.598 2
 -9 6 7 11627.1 488.447 3
 -6 9 7 10734.9 484.603 5
 -7 9 6 11359.8 440.168 3
 7 -9 -6 10099.8 1005.85 2
 -6 7 9 11191.5 465.493 10
 -7 6 9 10818.3 504.57 5
 9 -6 -7 10275.9 1101.51 2
 -6 -7 9 11396 266.003 9
 -6 -7 9 12354.4 949.335 2
 -7 6 9 11116.3 444.484 11
 -9 7 6 10943.2 1046.7 2
 9 -7 -6 11810.5 1179.49 2
 -6 -7 9 12039.7 396.385 3
 -6 -7 9 11738 244.918 5
 -9 6 7 10926.7 440.252 11
 -6 9 7 11813 1049.23 2
 -9 -7 6 12491.1 368.64 1
 -7 9 6 12282.7 455.417 1
 7 6 -9 12195.4 458.924 1
 -9 6 7 12117.7 500.657 1
 7 9 -6 10266.7 337.523 1
 -6 9 7 13702.4 1204.91 7
 -9 7 6 11699.1 511.809 9
 7 -9 -6 11029.2 535.64 5
 -7 6 9 9648.64 459.98 6
 7 -6 -9 11995.7 540.401 1
 -6 9 7 11812.1 502.672 6
 -6 7 9 11122.5 1154.44 2
 -7 -6 9 10852.7 537.475 7
 -6 7 9 11420.6 494.567 6
 -7 -6 9 11228 947.857 2
 -7 9 6 11519.8 487.013 6
 -9 7 6 11708.1 473.64 10
 -7 -9 6 12575.6 311.75 1
 -9 -6 7 10657.7 389.984 1
 -7 6 9 12196.2 1205.29 2
 -7 -9 6 12689.2 709.663 2
 -6 9 7 12327.2 511.763 8
 -6 7 9 11577 495.796 3
 8 9 -1 4655.35 198.484 10
 -9 8 1 4321.96 394.133 11
 -8 9 1 4513.88 311.859 6
 8 9 -1 4125.43 382.454 2
 8 9 1 4291.1 231.431 9
 -9 8 1 4642.16 700.456 2
 -8 -1 9 4277.8 216.996 8
 -9 8 1 3805.45 442.773 9
 9 1 -8 4086.15 228.499 5
 -8 9 1 4374.86 282.098 3
 -8 1 9 4266.93 200.649 10
 -8 9 -1 4366.17 344.621 8
 9 8 -1 4027.56 182.764 10
 -9 -1 8 4177.26 456.396 7
 -9 1 8 4036.23 203.664 9
 -9 -1 8 3533.13 639.568 2
 -1 8 9 4132.52 321.157 8
 -8 9 1 3965.37 328.081 5
 1 -8 -9 4042.84 339.602 5
 -8 9 -1 3855.07 381.856 5
 9 -8 1 4853.79 333.678 5
 -9 -1 8 4124.26 210.682 5
 -8 9 -1 4284.17 376.103 6
 8 -9 -1 4717.52 315.725 5
 8 -1 -9 4023.63 256.079 5
 8 -9 -1 3145.26 538.283 2
 -1 8 9 3899.84 309.834 5
 8 -9 1 4227.7 562.48 2
 -9 8 1 4163.53 417.051 10
 -8 -1 9 4220.99 217.138 5
 -1 8 9 4487.72 321.519 10
 9 -1 -8 4254.5 211.356 9
 -8 1 9 3877.95 278.418 3
 -8 -1 9 4133.54 173.722 9
 -9 8 1 4152.85 324.143 5
 1 -9 -8 4458.39 327.16 9
 -9 8 1 4636.99 306.121 8
 9 8 -1 4356.81 188.471 9
 -1 8 9 4132.35 314.665 9
 9 8 -1 3482.55 173.814 1
 -8 1 9 4139.66 236.782 5
 -8 9 1 4698.32 393.609 10
 -8 9 -1 3941.26 430.656 11
 -8 -1 9 4227.91 213.503 6
 -9 1 8 4040.34 230.462 5
 -1 9 8 4207.4 321.829 5
 -8 -1 9 4497.72 280.891 3
 8 -9 1 4045.04 287.789 5
 -9 -1 8 3694.46 266.096 4
 8 -1 -9 3632.94 217.084 9
 -1 9 8 3989.71 317.169 8
 -9 8 1 3918.91 287.5 3
 -8 1 9 4343.06 300.437 1
 8 1 -9 3017.75 206.953 5
 8 -9 1 4681.24 245.728 1
 -8 9 1 4231.23 428.25 9
 -8 1 9 3844.71 284.966 4
 -1 9 8 3849.93 264.3 4
 -8 1 9 4594.46 744.131 2
 8 -9 1 5051.22 379.59 9
 -1 9 8 4229.05 316.021 11
 9 8 -1 3572.29 408.567 2
 9 1 -8 4412.99 190.281 9
 -9 8 -1 3637.12 358.013 6
 -8 9 1 4740.39 701.441 2
 -8 -1 9 4485.6 653.716 2
 -9 -1 8 3975.14 271.263 3
 -8 9 1 4693.52 311.926 8
 9 -8 -1 4926.18 358.539 9
 8 9 -1 3999.99 148.958 5
 -8 9 1 3275.23 586.307 7
 -9 1 8 3417.62 264.697 4
 -8 -1 9 4461.38 172.372 10
 9 -1 -8 4061.06 253.154 5
 8 -9 -1 4516.01 326.109 9
 9 -8 -1 4260.16 307.003 5
 -9 8 1 3802.85 275.167 4
 9 -8 1 4925.31 378.51 9
 -8 1 9 3550.47 185.156 11
 -9 8 -1 3486.4 319.951 8
 -9 1 8 4250.24 204.307 11
 8 9 -1 3331.23 318.075 7
 -9 -1 8 3721.02 267.348 1
 -1 8 9 3556.81 614.656 7
 -1 9 8 4251.49 699.967 7
 -8 -1 9 4566.54 506.433 7
 -8 1 9 4383.12 539.556 7
 -9 1 8 3763.21 494.196 7
 -8 9 1 4351.15 370.7 11
 8 9 -1 3952.38 186.279 9
 -9 8 1 4574.09 312.366 6
 8 1 -9 4572.01 670.881 2
 -9 8 1 3946.3 287.756 1
 -9 8 -1 2800.21 305.329 5
 8 -1 -9 2766.76 602.346 2
 8 -9 -1 4015.03 252.75 1
 -1 9 8 4494.58 322.323 10
 -1 9 8 3176.29 554.891 2
 9 1 -8 3556.42 560.15 2
 9 -1 -8 3906.91 663.306 2
 -1 9 8 3667.59 246.209 3
 -9 8 1 4948.34 735.243 7
 -8 9 -1 4076.24 474.831 10
 -8 1 9 3826.18 221.309 8
 -8 -1 9 4122.37 286.824 4
 -8 9 1 4317.05 279.077 4
 -8 9 1 4122.54 275.88 1
 9 -8 -1 4424.26 636.326 2
 -8 1 9 3799.79 196.415 9
 9 -8 -1 4294.35 276.592 1
 -9 1 8 4241.03 288.818 3
 -9 1 8 4329.5 640.344 2
 8 9 1 4171.75 229.17 10
 8 1 -9 4284.63 298.736 1
 -9 1 8 4416.17 232.007 8
 8 9 -1 3601.37 142.184 6
 -1 8 9 4087.07 305.186 6
 -1 9 8 3325.71 279.779 6
 -9 -1 8 3805.57 173.318 9
 -9 -1 8 4217.79 208.104 8
 -8 1 9 4648.79 244.136 6
 -9 1 8 4562.15 239.174 6
 -9 -1 8 4440.83 212.461 6
 8 9 1 3613.16 221.144 11
 -1 8 9 3522.78 283.919 11
 -1 9 8 3797.6 259.557 1
 -9 1 8 4456.7 196.053 10
 -1 9 8 4060.67 315.473 9
 -3 8 9 824.401 113.912 4
 -3 8 9 1225.04 177.386 1
 -9 8 3 1045.34 142 6
 -9 8 3 1082.37 146.48 5
 3 -9 -8 688.071 256.807 2
 -8 -3 9 1227.75 143.367 3
 -8 -3 9 1359.35 389.184 2
 -9 8 3 1101.68 162.595 10
 -9 3 8 981.527 112.959 11
 9 -3 -8 1175.07 149.046 1
 -9 3 8 1213.53 130.837 8
 3 -8 -9 1014.08 313.431 2
 -8 3 9 1051.59 119.947 9
 -8 -3 9 1151.49 71.4388 9
 -9 8 3 1378.97 383.001 7
 -9 -3 8 1152.64 331.672 2
 -9 -3 8 1060.2 139.426 3
 -3 9 8 1024.11 129.068 1
 9 -8 -3 890.272 275.606 2
 -9 3 8 975.663 114.607 9
 -3 9 8 1164.14 156.059 10
 9 -3 -8 1000.28 151.364 5
 9 3 -8 1158.32 107.178 5
 -9 3 8 1067.96 125.001 5
 8 -3 -9 973.896 136.202 5
 -3 9 8 1398.91 322.978 2
 -3 9 8 1014.2 138.842 3
 -8 3 9 1060.24 132.406 5
 -8 9 3 747.546 250.75 2
 -3 9 8 1178.01 144.594 4
 8 -3 -9 887.767 119.786 9
 9 -3 -8 983.241 122.236 9
 -8 3 9 890.165 124.367 3
 -8 9 3 1284.71 146.572 3
 -9 8 3 1054.94 161.693 11
 -3 8 9 1001.67 147.911 11
 8 9 -3 1159.08 80.4895 9
 -9 8 3 935.048 248.356 2
 -9 -3 8 799.159 75.4775 9
 9 8 -3 1194.7 106.341 1
 -9 -3 8 899.419 69.2875 10
 -8 9 3 1120.76 143.702 8
 -8 9 3 1021.64 151.08 5
 -3 8 9 1241.6 188.628 5
 -9 3 8 1235.05 178.46 4
 3 -8 -9 780.623 133.866 5
 -9 -3 8 1120.32 109.294 8
 -8 3 9 1050.15 121.68 8
 3 -8 -9 667.689 121.304 9
 -3 -9 8 1178.77 249.758 2
 -3 -9 8 968.146 103.957 4
 -3 8 9 880.418 118.006 3
 -8 9 3 861.317 112.839 4
 -3 8 9 1008.24 156.904 9
 9 8 -3 1192.15 72.066 9
 -9 8 3 1267.58 158.915 8
 9 -3 -8 1102.92 378.426 2
 -8 3 9 962.397 122.906 4
 8 -9 -3 1048.44 159.155 9
 3 -8 -9 507.521 139.563 1
 8 -9 -3 1346.94 361.122 2
 -9 -3 8 1069.23 130.551 4
 -8 9 3 835.477 158.821 9
 -8 9 3 757.371 123.547 10
 -3 8 9 1121.95 303.533 2
 -8 -3 9 1306.03 74.0434 10
 9 -8 -3 1001.84 145.58 9
 -8 9 3 978.269 143.5 6
 -9 8 3 986.321 121.82 3
 3 -9 -8 1242.42 176.208 9
 -8 -3 9 1323.53 155.752 4
 -8 -3 9 1240.59 218.362 7
 -9 3 8 1153.82 149.929 1
 8 9 -3 919.299 146.916 2
 -3 9 8 862.438 132.826 11
 -9 -3 8 1432.75 160.385 1
 -9 8 3 1193.98 139.738 1
 -3 8 9 868.863 255.118 7
 -3 9 8 1190.45 425.928 7
 -9 -3 8 1062.94 88.5555 6
 -8 3 9 575.615 215.932 7
 -9 8 3 943.047 126.725 4
 -3 9 8 1073.47 151.738 8
 -8 9 3 1254.35 139.513 1
 -8 3 9 1011.87 110.051 10
 -3 -9 8 1069.18 113.286 9
 -8 3 9 1143.37 115.377 11
 9 8 -3 1212.13 71.1641 10
 -9 3 8 1221.29 116.505 10
 -8 -3 9 1123.34 94.7001 8
 -9 3 8 1108.78 304.409 7
 -8 -3 9 1181.67 99.7596 5
 9 -8 -3 1035.49 148.204 5
 -3 9 8 898.501 148.973 9
 8 9 -3 1228.29 79.788 10
 -9 8 3 1186.21 191.475 9
 -3 8 9 960.429 151.413 8
 -8 9 3 1027.39 299.206 7
 -8 9 3 947.017 130.969 11
 -3 -9 8 1009.62 101.943 3
 3 -9 -8 1107.13 145.716 1
 3 -9 -8 1114 180.446 5
 8 9 -3 1112.39 90.7926 1
 -3 8 9 1127.42 157.562 6
 -9 3 8 1190.59 160.016 3
 8 3 -9 1598.97 392.993 2
 8 -9 -3 1253.52 160.25 5
 -8 -3 9 1318.06 106.131 6
 -9 3 8 1321.47 388.011 2
 -8 3 9 955.011 115.34 6
 8 3 -9 1061.76 134.149 1
 -8 3 9 1453.83 406.11 2
 8 -3 -9 833.855 311.088 2
 9 3 -8 994.995 352.074 2
 -3 8 9 1202.6 165.247 10
 -9 3 8 1114.9 129.546 6
 8 -3 -9 771.896 137.096 1
 -3 9 8 1045.26 158.56 6
 9 8 -3 1061.37 230.388 2
 -3 9 8 1225.5 180.593 5
 -9 -3 8 934.914 220.127 7
 -8 -3 9 1156.86 163.73 1
 -9 -5 8 2274.46 171.717 4
 9 8 -5 2243.58 163.411 1
 -5 -9 8 2091.17 147.012 3
 -9 8 5 2201.82 214.229 11
 5 -9 -8 2371.99 246.153 9
 5 -8 -9 2372.46 255.942 9
 -8 5 9 2318.63 192.724 10
 -9 5 8 2122.99 198.801 9
 8 -9 -5 2009.65 193.532 1
 -9 5 8 2150.74 498.616 2
 -9 -5 8 2450.89 189.667 3
 -9 5 8 2021.12 186.662 8
 -9 -8 5 2323.77 150.859 3
 -5 -9 8 1991.4 144.266 1
 -9 -5 8 2194.4 110.208 5
 -9 8 5 2214.43 215.755 10
 9 -5 -8 1963.25 188.912 9
 -8 -9 5 2380.27 141.525 3
 -5 -9 8 2077.95 120.909 9
 8 -9 -5 2301.08 241.674 9
 -8 -5 9 1700.42 158.596 4
 -5 -9 8 2492.79 91.9757 5
 9 -8 -5 2051.03 234.37 5
 9 -5 -8 2073.29 530.907 2
 -5 9 8 2373.49 241.406 5
 -8 5 9 2316.4 196.186 11
 -9 -8 5 2637.97 382.143 2
 9 -8 -5 2303.38 226.257 9
 -9 5 8 1887.93 179.333 11
 -8 5 9 2946.35 554.641 7
 -5 8 9 2550.4 247.639 5
 -9 8 5 2264.39 246.999 9
 -5 9 8 2693.16 231.027 1
 -8 5 9 2434.62 225.237 5
 5 -9 -8 2470.32 525.793 2
 -8 5 9 2086.4 202.901 6
 -8 9 5 1911.36 192.829 5
 5 -8 -9 2379.67 264.849 5
 -8 -5 9 2468.71 428.269 2
 -8 9 5 2135.35 226.284 9
 -5 8 9 2669.37 233.16 10
 -5 9 8 2350.17 232.885 9
 -8 5 9 1828.25 211.549 3
 -8 5 9 1797.8 206.68 1
 -5 9 8 2406.39 247.267 8
 -8 5 9 2448.1 208.305 9
 8 -5 -9 2354.56 220.216 9
 -8 -9 5 2450.62 322.321 2
 -9 8 5 1859.4 193.611 6
 5 -8 -9 2125.98 220.571 1
 -5 8 9 2320.25 229.738 9
 -8 9 5 2150.48 205.488 11
 -5 -8 9 2149.68 169.468 4
 -5 -9 8 1975.06 137.996 4
 8 -5 -9 2295.49 232.315 5
 -8 -5 9 2171.98 111.948 5
 -5 9 8 2138.92 199.063 4
 -5 8 9 2165.38 218.977 11
 -8 5 9 2132.82 218.206 4
 -8 9 5 2121.43 210.8 8
 -9 5 8 2597.36 230.239 4
 -9 -5 8 2054.92 103.52 6
 -8 9 5 2052.77 194.177 4
 -5 8 9 2563.61 223.098 3
 -5 8 9 2065.53 211.176 4
 -9 8 5 2011.07 184.762 4
 -5 9 8 2670.09 246.275 10
 -5 8 9 2119.98 576.368 7
 -5 9 8 2114.27 526.156 7
 5 -8 -9 2569.31 541.668 2
 -8 -5 9 1904.61 245.611 7
 8 5 -9 2079.81 457.552 2
 -9 5 8 2163.09 421.289 7
 -9 -8 5 2309.01 151.177 1
 -9 5 8 2229.65 226.077 1
 8 -5 -9 2798.63 607.355 2
 8 9 -5 2344.41 354.669 2
 -9 -5 8 2010.59 241.124 7
 -8 9 5 1800.71 184.809 6
 -9 -8 5 2425.96 154.027 4
 -8 9 5 2026.49 210.513 10
 -5 -8 9 2278.24 138.464 9
 9 8 -5 1973.38 333.641 2
 -8 9 5 1585.13 349.798 2
 -9 8 5 1968.06 191.023 1
 -5 8 9 1881.22 486.559 2
 -8 -9 5 2359.78 139.828 1
 -5 -8 9 1795.37 299.312 2
 -8 9 5 2350.85 198.379 3
 -8 5 9 1810.84 513.449 2
 -8 9 5 1681.97 429.078 7
 -9 -5 8 2068.32 380.203 2
 8 -9 -5 1877.36 474.445 2
 8 -9 -5 2171.31 241.599 5
 9 -5 -8 1971.15 197.289 5
 -5 -8 9 1988.03 153.998 3
 8 -5 -9 2312.28 241.681 1
 9 -8 -5 2305.84 511.667 2
 5 -9 -8 2710.36 273.829 5
 -5 -9 8 2342.63 350.695 2
 -5 8 9 2430.56 233.419 6
 -5 9 8 2031.19 219.596 6
 -5 9 8 2054.49 203.251 3
 -8 -5 9 2132.41 110.508 6
 9 5 -8 1410.71 355.171 2
 -9 5 8 2142.69 196.826 5
 -9 8 5 1939.07 203.113 5
 -9 5 8 2096.14 186.65 6
 -5 9 8 2711.33 240.959 11
 -9 8 5 2747.49 546.725 7
 -5 9 8 1830.24 390.663 2
 -9 5 8 1686.51 164.753 10
 -8 9 5 2015.47 178.868 1
 -9 5 8 1822.88 198.854 3
 -8 -5 9 2082.31 180.219 3
 -5 8 9 2526.69 255.24 8
 -7 8 9 1.19612 47.0068 3
 -7 9 8 59.0819 236.25 2
 8 9 -7 36.6092 43.3739 1
 9 -7 -8 3.48515 45.9225 9
 -8 -7 9 0.45558 7.12057 6
 -7 -8 9 60.5891 62.6392 2
 -8 9 7 36.9882 44.8878 10
 -9 8 7 1.18299 12.3518 5
 7 -8 -9 39.1708 12.4452 1
 -7 8 9 65.549 37.3121 4
 -9 8 7 33.9541 18.0822 11
 7 9 -8 68.6284 108.871 2
 -7 -8 9 6.58947 33.1157 3
 -8 -7 9 15.426 30.9972 4
 -9 8 7 15.3794 29.2429 10
 -8 9 7 130.676 85.6637 8
 -7 -9 8 11.3526 6.19424 9
 7 -8 -9 151.569 177.66 2
 -8 -7 9 18.9117 18.603 3
 9 8 -7 24.988 29.6621 1
 7 -8 -9 78.0304 19.9876 9
 8 7 -9 57.541 153.279 2
 -9 -7 8 26.0232 45.5983 3
 -7 9 8 19.0489 29.6494 9
 9 7 -8 70.8926 32.7747 1
 -8 9 7 37.3763 48.2117 6
 -9 7 8 51.8671 33.6757 1
 -8 -7 9 51.4203 193.711 2
 -8 -9 7 41.3669 35.5028 1
 7 -9 -8 14.6921 56.2094 1
 -8 -7 9 9.06346 3.19453 5
 -9 7 8 36.1903 21.8501 10
 9 7 -8 145.827 137.569 2
 -9 8 7 3.41062 83.3747 8
 8 -9 -7 129.391 104.747 5
 8 -9 -7 151.431 129.098 2
 -7 8 9 111.643 73.5545 1
 8 -7 -9 26.8215 34.0785 9
 -7 9 8 71.864 44.8153 6
 8 -9 -7 61.8718 7.3133 1
 -9 8 7 24.3757 32.0324 3
 -8 7 9 106.08 71.2637 4
 -9 8 7 7.94022 44.8394 6
 -7 9 8 86.639 47.6737 4
 -7 -9 8 16.0388 16.5603 4
 -9 8 7 83.6007 49.5429 1
 -8 9 7 47.1843 6.32086 4
 -7 8 9 89.4544 141.524 7
 -9 -7 8 5.6125 26.4113 4
 -8 7 9 106.048 148.573 7
 -8 9 7 48.902 132.862 7
 -9 8 7 34.4879 36.733 4
 -8 -7 9 24.1907 37.965 7
 7 9 -8 17.9639 37.0094 1
 -9 -8 7 155.884 92.0719 2
 9 -7 -8 40.2685 40.4581 2
 8 9 -7 42.9468 62.9765 2
 -7 -8 9 23.0376 2.28373 7
 -8 -9 7 42.0921 105.792 2
 -7 9 8 35.4508 14.6239 10
 -7 9 8 66.2789 31.5061 1
 -9 7 8 62.2097 34.2163 11
 9 8 -7 21.5634 124.455 2
 7 -9 -8 221.566 209.878 2
 -7 -9 8 104.413 37.5499 1
 -8 7 9 12.9579 28.1833 10
 -9 -8 7 52.9658 49.5112 3
 7 -9 -8 38.6402 75.4895 5
 -8 7 9 19.8189 20.4895 6
 -8 9 7 74.2405 60.053 9
 -7 8 9 47.2184 44.8965 11
 -9 9 0 110.178 122.785 11
 9 -9 0 18.9737 23.7093 5
 -9 9 0 108.549 175.523 9
 9 0 -9 41.1636 37.8767 5
 9 9 0 17.5334 35.515 9
 -9 0 9 4.64108 31.8492 5
 -9 0 9 13.566 18.6635 1
 9 9 0 19.1378 16.8114 1
 9 0 -9 30.8071 24.9189 9
 -9 9 0 34.7702 51.3421 5
 9 -9 0 144.212 170.581 2
 -9 0 9 112.572 84.7336 4
 9 9 0 15.3063 40.628 2
 -9 9 0 50.4891 58.7451 8
 -9 9 0 213.108 88.5976 7
 -9 0 9 31.9438 51.6706 6
 9 -9 0 29.5414 25.5976 1
 9 9 -2 2766.41 135.804 10
 -9 2 9 3262.92 645.626 2
 9 9 -2 2773.78 352.007 2
 -9 9 2 3213.58 307.627 11
 -9 2 9 2944.31 261.385 3
 9 2 -9 2094.26 175.217 5
 -9 2 9 3261.06 269.208 1
 9 9 -2 2987.66 104.621 5
 9 -2 -9 2508.83 216.756 5
 9 -2 -9 3135.99 205.316 9
 -9 9 2 3071.59 303.499 10
 9 -9 -2 3791.25 312.898 9
 -9 2 9 2464.66 185.221 9
 -9 9 2 3220.39 234.355 3
 -9 9 2 3268.84 350.578 9
 -9 -2 9 3094.62 181.071 5
 -9 9 2 4654.43 721.474 7
 -9 -2 9 2651.88 231.538 4
 -9 2 9 2650.79 176.235 11
 -9 2 9 2915.67 206.757 8
 -9 -2 9 2730.87 166.286 8
 -9 -2 9 3324.96 256.509 1
 9 2 -9 2838.61 566.503 2
 -9 9 2 3020.41 512.038 2
 -2 9 9 2909.31 245.48 4
 -2 9 9 2883.42 247.67 1
 -9 -2 9 2992.86 550.964 2
 9 9 -2 2805.44 140.359 9
 -2 9 9 3068.38 280.088 9
 9 -9 -2 3117.8 238.721 1
 -9 9 2 2973.71 241.543 8
 9 9 -2 3195.2 167.548 1
 -9 2 9 2643.95 235.675 4
 9 9 -2 3223.39 248.601 7
 -2 9 9 2562.29 572.154 7
 -9 2 9 3122.11 492.098 7
 -9 -2 9 2800.25 132.052 9
 -9 9 2 2577.85 255.416 5
 9 -2 -9 2153.07 558.291 2
 9 -9 -2 2718.93 249.84 5
 -2 9 9 3056.25 562.714 2
 -2 9 9 3076.21 245.242 3
 -9 9 2 3020.68 219.95 4
 -9 9 2 3143.05 236.166 1
 -9 2 9 3020.01 181.944 10
 -2 9 9 2231.24 243.492 8
 9 9 -2 3120.86 106.992 6
 9 -9 -2 2356.37 526.326 2
 -9 2 9 3300.63 213.619 6
 2 -9 -9 3211.14 317.966 5
 -9 -2 9 3178.98 174.978 6
 2 -9 -9 2999.54 300.629 9
 -9 2 9 2952.63 211.869 5
 -9 -2 9 3128.88 129.891 10
 -9 9 2 3136.65 263.988 6
 9 2 -9 2795.38 242.64 1
 -9 -2 9 3332.99 252.97 3
 9 9 -4 5.21479 65.7532 2
 -9 -9 4 14.9981 34.5771 3
 -9 4 9 68.4657 50.958 9
 -9 4 9 143.59 184.75 7
 9 4 -9 46.4347 35.7425 1
 9 -9 -4 115.381 114.736 2
 -9 9 4 78.9341 68.2021 8
 -9 4 9 18.3867 42.7688 3
 9 -4 -9 24.595 41.2918 1
 9 -4 -9 30.7496 30.1929 9
 -9 -4 9 53.0186 27.6186 6
 9 -4 -9 47.5361 60.9308 5
 -9 4 9 37.1114 59.0198 5
 -9 9 4 43.7757 57.8222 9
 -9 -4 9 29.5395 22.8297 5
 -9 -4 9 150.797 150.954 2
 -9 4 9 11.6713 67.0211 1
 -4 -9 9 37.8773 13.4547 2
 -9 9 4 54.9104 70.0201 3
 -9 4 9 10.2963 14.366 10
 9 9 -4 11.2897 12.0282 9
 -9 -9 4 68.3567 49.886 1
 -4 -9 9 11.3727 19.4209 1
 -9 4 9 64.7933 158.658 2
 -9 -4 9 167.953 125.507 7
 4 -9 -9 29.0177 89.1949 2
 -9 9 4 5.6877 204.288 7
 -9 -4 9 139.57 74.492 3
 9 9 -4 54.4244 41.3937 1
 9 -9 -4 64.8503 55.562 5
 -9 9 4 15.1839 36.4022 6
 -4 9 9 63.7248 33.2149 10
 -9 -9 4 34.4373 56.3293 4
 -4 9 9 67.0224 43.6946 1
 -9 4 9 71.0239 31.0613 11
 -6 9 9 10017.2 479.237 10
 -9 6 9 10957.4 494.147 8
 9 -6 -9 9840.46 462.976 9
 -9 6 9 10161.7 452.65 9
 -6 -9 9 8499.76 370.53 7
 -9 9 6 10577.6 1054.08 2
 -6 -9 9 10004.2 177.572 6
 9 -9 -6 11524.8 551.874 9
 -6 9 9 9969.7 469.069 3
 -6 -9 9 10980.4 358.106 4
 -6 9 9 9345.08 1083.98 2
 -9 9 6 9758.27 449.163 3
 -9 9 6 9937.58 453.271 4
 -9 6 9 9059.79 450.009 5
 -6 -9 9 10865.8 373.903 1
 -6 9 9 11813.4 554.805 5
 -6 9 9 9961.1 491.216 1
 -9 -6 9 11556.6 1024.66 2
 -6 -9 9 11152.7 238.132 9
 -9 9 6 10862.3 479.248 1
 -9 -9 6 11616.4 340.664 3
 9 -9 -6 10382.9 550.942 5
 -9 9 6 9960.2 529.852 9
 9 6 -9 10913.8 991.061 2
 -9 9 6 9977.03 489.728 10
 -9 9 6 9267.7 449.163 8
 -6 -9 9 10110.4 343.431 3
 6 -9 -9 10642.3 567.474 5
 -6 -9 9 10216.1 169.988 5
 9 -9 -6 10344.3 1098.45 2
 -9 6 9 10704 1213.78 2
 -6 9 9 11830.3 1244.98 7
 6 -9 -9 10625.1 531.97 9
 -9 9 6 10361.3 475.13 6
 -9 6 9 10929.2 544.966 1
 -6 9 9 11252 551.81 8
 -9 6 9 9975.31 427.679 10
 6 -9 -9 11107.5 1168.33 2
 -9 9 6 10447.2 1111.96 7
 -9 -9 6 10797.8 325.544 4
 -9 9 6 10735.8 494.76 11
 -9 -6 9 9968.5 493.322 7
 9 -6 -9 8521.55 1106.09 2
 -9 -6 9 10611.7 415.298 3
 -9 -9 6 10795.3 337.455 1
 -9 -6 9 10131 226.38 5
 9 -6 -9 9892.63 523.812 5
 -6 9 9 11726.3 553.339 9
 -9 9 6 10344.7 488.499 5
 -9 6 9 9797.28 421.617 11
 -6 9 9 10439.4 515.837 6
 -6 -9 9 10379.5 810.93 2
 -9 6 9 10624.4 481.142 6
 9 9 -6 8626.56 345.851 1
 9 -6 -9 8638.59 499.143 1
 -6 9 9 9659.09 453.748 4
 -9 -9 6 11352.1 793.988 2
 -9 6 9 11275.8 1138.77 7
 -8 9 9 124.734 93.409 7
 9 -8 -9 98.5946 144.578 2
 -8 9 9 82.2742 77.1016 6
 -8 -9 9 81.2353 70.6162 2
 -9 9 8 174.711 78.3983 6
 -9 8 9 78.4574 42.4182 3
 -8 9 9 27.5806 35.7562 9
 9 -8 -9 42.8234 70.9351 1
 -9 9 8 8.45484 67.4242 5
 -9 -9 8 1.92267 41.7895 1
 -9 9 8 67.3869 40.5574 1
 -9 8 9 32.6919 65.4811 9
 -8 9 9 83.9721 63.9748 1
 -8 9 9 26.4536 35.6088 8
 8 -9 -9 127.247 92.0439 1
 -9 8 9 14.0465 16.3295 8
 -9 -8 9 108.977 45.5193 2
 -9 9 8 193.059 214.243 7
 -9 -9 8 9.65907 69.9804 2
 8 9 -9 32.4102 49.1812 1
 -8 9 9 42.1679 72.2604 4
 -8 -9 9 34.1749 40.4028 4
 -9 -9 8 0.62595 7.05931 4
 -9 8 9 377.348 280.085 7
 -9 9 8 5.1499 53.7713 8
 -9 8 9 7.98746 15.3811 11
 -9 9 8 67.8086 68.1166 11
 8 -9 -9 29.078 61.9741 2
 -9 8 9 80.8481 29.4581 6
 -9 -9 8 27.6257 36.4018 3
 -8 9 9 48.6594 50.5411 11
 0 -10 0 20.6127 11.1956 3
 0 10 0 34.8943 27.1563 2
 0 10 0 37.9104 50.4313 10
 0 10 0 20.2761 19.3262 5
 0 10 0 13.9595 13.6105 3
 0 10 0 7.70586 25.6544 9
 0 10 0 8.53607 5.47537 1
 0 10 0 118.329 44.4906 8
 0 -10 0 47.088 34.9565 5
 0 10 0 25.8755 15.5984 7
 0 10 0 69.3788 18.7754 6
 0 -10 0 21.7949 40.1903 2
 0 -10 0 30.483 19.6717 1
 10 -1 -1 3081.38 215.101 5
 1 -10 1 2790.46 206.607 9
 1 10 1 2382.74 162.352 8
 10 1 -1 2403.12 413.038 2
 -1 10 1 2376.74 202.794 11
 1 10 -1 2660.22 143.028 6
 -10 1 1 2602.5 235.588 1
 -1 -10 1 2593.53 155.239 5
 -1 10 1 2857.24 203.311 10
 1 -10 -1 2792.34 209.822 9
 1 10 1 2796.61 193.239 10
 -1 10 -1 3177.7 184.957 8
 1 10 1 2785.43 199.341 9
 1 -10 1 3066.58 111.996 1
 -1 -10 -1 2703.52 181.576 5
 -10 1 1 3213.5 596.332 2
 1 10 -1 2245.5 141.61 8
 -10 -1 1 2262.49 214.995 1
 -1 10 -1 3325.21 246.555 9
 1 -10 1 2805.75 177.681 5
 -10 1 1 2976.76 236.027 4
 1 10 1 3045.27 199.134 11
 1 10 1 2017.06 141.151 5
 -1 10 1 2622.46 169.079 5
 -1 10 1 2597.04 203.677 9
 1 10 -1 2760.13 197.885 9
 1 10 -1 2805.09 151.792 5
 1 10 1 2457.74 342.547 7
 -1 10 -1 2999.22 180.733 5
 -1 10 1 2956.3 182.856 8
 -10 1 1 3353.88 281.451 3
 -10 -1 1 2208.54 225.696 3
 -1 10 1 3076.33 116.725 1
 1 10 -1 2347.97 298.75 7
 -1 10 -1 2868.23 170.688 6
 1 -10 1 3063.24 114.609 3
 -1 10 -1 2741.46 216.158 11
 10 -1 -1 2372.44 455.071 2
 -1 -10 1 2408.05 172.511 9
 1 -10 -1 2881.3 133.906 3
 -1 10 1 3277.59 427.244 7
 1 -10 -1 3253.17 302.36 2
 1 10 -1 2685.81 183.217 10
 -1 10 1 3119.05 121.533 3
 -1 10 -1 2598.06 378.693 7
 -10 -1 1 1590.96 420.57 2
 1 10 1 2442.18 186.847 2
 -10 -1 1 2041.2 205.007 4
 -1 -10 -1 2459.38 182.681 9
 -1 10 1 3226.58 273.496 2
 1 10 1 2603.82 85.2334 1
 1 -10 1 2923.47 243.284 2
 1 10 1 2525.69 158 6
 1 -10 -1 3014.24 131.976 1
 -1 10 -1 3031.69 217.695 10
 -1 10 1 2779.84 172.525 6
 1 10 -1 2767.89 189.951 11
 2 -10 0 40370.9 531.366 3
 -2 -10 0 45395.6 669.232 5
 -10 0 2 49839.7 971.688 3
 -2 10 0 42151.6 586.605 1
 2 10 0 48223 784.631 11
 -2 10 0 46294.2 860.721 10
 2 10 0 46081.8 741.774 10
 -2 10 0 47847.5 730.6 6
 0 -10 -2 46470.1 799.043 5
 -2 10 0 43720.9 724.431 5
 0 10 -2 45744.6 845.002 10
 10 0 -2 49385.6 1958.28 2
 0 10 -2 47765 702.65 5
 0 -10 -2 44829.8 566.449 3
 0 -10 2 47697 687.11 5
 0 10 2 46006.9 742.777 5
 -2 -10 0 41792 739.327 9
 0 10 2 44695 1644.96 7
 2 10 0 47642.6 780.314 9
 -10 0 2 45757.8 926.525 1
 2 -10 0 47595.9 891.461 9
 -10 0 2 46467.8 897.397 4
 10 0 -2 45222.6 810.761 9
 0 10 2 52123.1 891.061 11
 -2 10 0 41821.7 599.26 3
 0 10 2 46218.4 832.267 10
 0 10 2 45094.7 762.324 8
 2 10 0 42634.3 647.189 8
 2 -10 0 47560.5 780.032 5
 -10 0 2 47948.3 2167.88 2
 0 10 -2 46841.3 661.032 6
 2 10 0 49934.6 642.212 5
 0 10 2 44959.9 735.825 6
 -2 10 0 41179.2 1302.37 2
 -2 10 0 46071.8 865.37 11
 0 10 2 48228.9 1131.64 2
 2 10 0 48958.1 1430.92 7
 0 -10 -2 45731.4 851.971 9
 -2 10 0 44377.5 1607.95 7
 0 10 -2 43251.9 896.017 9
 10 0 -2 48199.3 741.293 5
 0 10 -2 45359.4 1460.44 7
 0 10 -2 48128.3 881.428 11
 0 -10 2 48029.3 815.792 9
 2 -10 0 47640 1225.44 2
 -2 10 0 44932.8 898.92 9
 2 10 0 48485.2 633.02 6
 0 -10 2 47805.7 751.362 2
 10 0 -2 48306.7 837.034 1
 0 10 2 46795.4 866.657 9
 0 10 -2 47550.6 701.172 8
 -2 10 0 46988.4 762.315 8
 2 10 2 29.8019 28.2276 10
 2 10 2 40.3555 46.1631 9
 2 -10 2 1.23954 7.3546 3
 -10 -2 2 64.2076 16.1209 1
 -10 -2 2 25.8528 35.4216 3
 -2 10 -2 6.28937 45.2738 8
 10 2 -2 22.392 32.7739 5
 2 10 -2 24.3155 73.0729 7
 -2 10 2 24.7136 24.3071 5
 -2 10 -2 0.78277 38.6245 5
 2 10 2 24.9018 39.9081 8
 -2 10 -2 149.724 68.5619 11
 -2 -10 -2 48.3997 21.0454 9
 -2 10 2 20.8179 14.491 8
 -2 10 -2 15.3212 21.1998 6
 -2 10 -2 82.6297 79.3774 10
 10 2 -2 29.5496 87.6634 2
 2 -10 2 5.55768 45.876 2
 -2 10 2 159.935 57.1893 2
 2 10 -2 3.84002 18.5028 11
 -10 2 2 46.2389 79.0825 8
 2 10 2 20.394 43.0202 7
 -10 2 2 65.4228 139.436 2
 -2 10 2 1.67024 13.3195 10
 10 2 -2 40.4255 36.4033 1
 2 10 2 0.48268 11.032 3
 -2 10 -2 81.1458 138.651 7
 2 -10 2 4.40589 10.0973 1
 -10 2 2 20.1642 32.6275 4
 -2 10 2 123.046 29.6967 1
 10 -2 -2 70.243 43.2046 9
 2 -10 -2 29.4485 113.415 2
 2 10 2 20.982 9.96656 6
 -2 10 2 118.45 22.92 3
 2 -10 -2 36.4322 41.4528 9
 3 10 -1 992.598 80.6739 5
 -1 10 3 954.937 106.706 5
 10 -1 -3 1011.64 110.29 9
 1 -10 -3 1008.14 131.709 9
 -10 1 3 1270.51 136.983 3
 -3 -10 -1 963.758 110.625 9
 10 1 -3 1328.97 322.255 2
 1 -10 -3 956.19 123.216 5
 1 10 3 1378.74 95.8724 3
 1 -10 -3 909.766 87.3894 1
 -10 1 3 959.911 131.275 1
 3 10 1 1203.01 129.68 9
 -10 -1 3 2103.69 415.344 2
 3 -10 -1 1233.84 146.061 9
 -10 1 3 1219.28 147.998 8
 -3 -10 -1 1045.8 101.276 5
 -1 -10 3 1284.07 131.737 9
 3 -10 1 1365.72 216.206 2
 3 -10 -1 1379.98 219.242 2
 -10 3 1 1643.6 420.81 2
 -1 10 3 921.58 117.995 8
 -1 -10 -3 1208.15 143.905 9
 -3 10 1 1154.65 154.705 9
 3 10 1 875.781 98.7243 5
 -10 -1 3 1471.6 148.237 4
 10 1 -3 1355.85 113.192 5
 1 10 3 1246.7 131.744 5
 3 -10 -1 1202.11 132.442 5
 1 -10 3 1156.52 153.455 2
 -3 -10 1 1198.36 115.962 9
 -1 -10 -3 1673.45 153.205 5
 3 10 -1 1050.41 190.012 7
 1 10 3 1307.52 96.8189 1
 1 10 3 1258.46 128.366 6
 -3 10 1 1163.5 93.2359 3
 1 10 -3 1157.09 114.745 6
 1 10 3 939.695 261.635 7
 -1 10 3 1041.83 132.024 9
 1 -10 3 1277.62 115.848 5
 3 -10 1 1305.88 153.137 9
 10 3 -1 861.583 231.073 2
 10 -3 -1 1210.57 158.591 9
 1 10 -3 1464.83 156.463 9
 -1 10 -3 1073.71 165.024 9
 10 -1 -3 1341.77 335.594 2
 -10 1 3 1071.33 146.823 5
 1 -10 -3 1198.37 233.923 2
 -3 10 1 1296.29 146.324 10
 -1 10 -3 649.759 88.9746 5
 1 10 3 1297.4 211.812 2
 10 -1 -3 1068.29 117.751 5
 -10 1 3 1112.03 142.613 6
 -3 10 -1 1224.89 131.421 8
 -10 3 1 1547.79 181.129 3
 -1 10 -3 1102.45 159.911 10
 -1 10 -3 946.313 128.342 8
 -10 -1 3 1486.58 153.883 3
 -1 10 3 1167.68 92.6972 1
 3 10 1 981.717 102.881 8
 -1 10 3 1506.5 355.377 7
 3 10 -1 1118.35 113.123 10
 1 10 3 1474.36 143.94 8
 10 -3 -1 1123.29 316.749 2
 -1 10 3 940.064 128.327 10
 -10 1 3 1076.78 302.179 2
 3 10 1 1044.77 191.626 7
 1 10 3 1215.44 144.912 9
 3 10 -1 918.482 97.4609 9
 1 10 -3 1441.98 148.326 10
 -3 10 -1 1243.35 140.147 5
 -10 1 3 1059.51 120.872 4
 10 1 -3 951.541 122.411 1
 -1 -10 3 1359.25 104.663 5
 1 10 3 1170.04 130.526 10
 -3 10 -1 1342.41 306.608 7
 -1 10 -3 1003.09 142.053 6
 1 -10 3 918.865 125.72 9
 -3 10 1 1153.73 121.304 5
 3 10 1 928.565 112.734 10
 1 10 -3 1223.4 117.907 5
 -1 10 -3 1015.45 145.218 11
 -10 3 1 1019.69 131.24 4
 -10 3 1 1111.5 146.093 1
 -3 10 1 1215.23 93.7124 1
 -3 10 1 1273.7 127.334 8
 -3 10 -1 1345.14 171.278 11
 -10 1 3 801.556 287.9 7
 1 10 -3 923.191 237.274 7
 -3 10 -1 1107.84 143.231 10
 -1 10 3 1118.67 89.2879 3
 10 1 -3 1300.04 114.187 9
 3 10 1 984.667 52.7776 3
 3 10 1 936.589 95.2678 6
 3 10 -1 808.167 97.4205 11
 -1 10 3 1116.56 128.595 6
 -3 10 1 1283.03 215.844 2
 10 -3 -1 1428.18 147.209 5
 -10 -1 3 1391.13 142.85 1
 3 10 -1 1032.81 80.9723 6
 -1 10 3 980.098 117.809 11
 1 10 3 1411.11 154.734 11
 3 -10 1 1191.78 127.831 5
 3 10 1 1012.67 122.137 11
 -3 10 1 1253.62 132.304 6
 -1 10 3 1093.99 207.13 2
 -3 10 1 1261.43 157.603 11
 1 10 -3 1511.71 155.59 11
 -3 10 1 1105.91 271.966 7
 -3 10 -1 1116.13 123.288 6
 -3 -10 1 912.409 86.9119 5
 3 -10 -3 808.474 85.8729 1
 -10 3 3 1147.48 148.413 5
 -3 10 3 896.475 128.83 10
 -10 3 3 966.806 138.32 6
 -3 -10 -3 606.872 95.8043 9
 -3 -10 3 558.996 78.5618 9
 3 10 -3 697.185 98.3602 11
 -10 3 3 810.85 130.868 11
 3 10 -3 869.22 76.1538 6
 3 -10 -3 1038.16 130.548 5
 -3 10 3 725.951 110.119 5
 10 -3 -3 612.561 110.738 1
 -3 10 3 640.633 73.8037 3
 3 -10 3 685.287 111.177 9
 -10 3 3 535.952 96.9194 10
 -3 10 -3 862.497 117.883 11
 3 10 3 693.078 88.4851 5
 -3 10 -3 673.68 126.177 6
 -3 10 3 704.274 83.5633 1
 -3 10 -3 867.78 187.595 10
 -10 3 3 703.931 228.026 7
 3 -10 -3 775.85 123.224 9
 3 10 3 546.992 86.5975 9
 3 10 -3 665.904 97.3503 9
 -3 10 -3 374.869 58.4721 5
 -10 -3 3 674.619 102.583 1
 3 10 3 419.129 99.473 7
 3 -10 3 787.228 99.1476 5
 -3 10 3 651.924 103.605 9
 -10 -3 3 839.712 104.551 3
 10 3 -3 772.216 86.8576 9
 10 -3 -3 557.715 206.833 2
 -3 10 -3 918.842 189.763 9
 3 10 -3 775.809 76.0579 5
 3 10 3 555.286 75.5519 8
 10 3 -3 633.385 238.37 2
 -10 3 3 819.518 108.159 3
 10 3 -3 723.59 76.1512 5
 -3 10 3 668.315 98.9156 8
 -10 3 3 829.358 97.3623 8
 -3 10 3 731.495 186.217 2
 -3 10 -3 754.39 123.526 8
 -3 10 3 697.544 89.4486 4
 10 -3 -3 692.598 103.993 5
 -10 3 3 864.716 277.665 2
 -3 10 3 805.302 116.788 11
 -10 3 3 896.239 112.891 4
 3 10 3 719.159 112.799 11
 -3 10 3 653.207 227.246 7
 -10 -3 3 750.866 98.0585 4
 -10 3 3 872.718 126.331 1
 3 10 3 779.971 92.2756 6
 -3 -10 3 754.32 163.496 7
 -10 -3 3 840.17 279.245 2
 -3 -10 3 755.406 66.1362 5
 3 10 -3 868.798 169.602 7
 10 -3 -3 668.838 108.924 9
 -3 -10 3 657.354 70.817 6
 -3 10 3 825.898 110.994 6
 3 -10 -3 794.033 217.826 2
 3 10 3 569.576 84.2736 10
 3 10 -3 834.272 92.8417 10
 0 10 -4 177722 2121.1 11
 0 10 4 176201 1758.18 9
 10 0 -4 156793 1649.76 1
 0 -10 -4 167941 1684.18 5
 -4 10 0 140382 1358.58 3
 -10 0 4 168711 3577.05 2
 0 10 4 169861 3569.54 7
 -4 10 0 145584 1885.12 9
 -10 0 4 183876 1624.86 8
 0 10 -4 146736 2200.17 9
 -4 10 0 133719 1437.38 5
 4 0 -10 170160 1889.83 1
 10 0 -4 163059 3752.33 2
 -4 10 0 149499 1473.78 8
 -4 0 10 168277 1837.67 3
 -4 10 0 135929 1698.48 10
 4 10 0 166634 2594.92 7
 0 10 -4 160967 2066.09 10
 -4 0 10 178684 4285 2
 -4 10 0 136959 3150.11 7
 -10 0 4 170764 3591.34 7
 -4 10 0 133598 2941.96 2
 0 10 4 156830 2704.13 2
 0 -10 4 162950 1532.9 9
 4 -10 0 167859 2794.44 2
 -4 10 0 138886 1351.59 1
 -4 10 0 145340 1715.07 11
 4 0 -10 177394 4290.38 2
 10 4 -2 162307 3258.01 2
 -4 10 2 145295 1649.47 10
 2 -10 -4 158084 1676.46 5
 -4 10 -2 126571 2019.11 11
 -10 2 4 164231 3656.09 2
 -4 2 10 157350 1842.56 3
 -2 10 -4 137732 2321.33 10
 -4 10 2 156145 2642.81 2
 -10 4 2 163789 1718.29 1
 10 -4 -2 161166 1709.66 9
 10 -4 -2 145080 3666.25 2
 -10 -2 4 170499 3594.02 2
 -4 10 -2 150754 1746.87 6
 -4 10 2 150769 1499.8 8
 4 -10 2 152363 2540.13 2
 4 -10 2 150587 1781.41 9
 2 10 -4 158778 1882.65 9
 -4 -2 10 156109 1725.75 4
 -2 10 4 156443 1598.75 5
 -10 -2 4 166878 1577.8 3
 -10 4 2 147336 3990 7
 2 10 4 171376 2781.82 2
 -10 -4 2 149734 1704.08 3
 -4 10 -2 142242 2113.84 10
 -4 10 -2 146415 2313.47 9
 -4 10 2 157847 1703.64 11
 -10 4 2 166663 2056.3 5
 -4 2 10 161353 1877.56 4
 10 -2 -4 158553 1696.97 1
 -10 4 2 136878 2141.09 11
 -10 4 2 173000 4097.5 2
 -2 10 -4 145027 2247.63 11
 -4 2 10 145271 4010.14 2
 -4 2 10 146735 3649.96 7
 4 -10 -2 158209 1667.05 5
 2 10 -4 157941 1703.35 11
 2 10 4 166210 1731.06 9
 -10 4 2 155736 1772.58 8
 -10 2 4 164567 1612.94 1
 -4 10 2 160729 1861.73 9
 4 -2 -10 164527 4223.4 2
 2 10 4 155384 3404.72 7
 2 10 4 158786 1528.41 6
 -2 10 4 159821 2839.95 2
 -2 10 4 151139 3471.14 7
 2 -10 -4 151510 2944.22 2
 -4 2 10 155521 1714.21 8
 -4 10 2 146818 3326.82 7
 -4 -2 10 163112 3998.89 2
 4 10 -2 159784 2013.86 7
 4 10 -2 152304 1288.92 11
 -10 2 4 163997 3351.8 7
 -4 -10 2 141762 2284.23 7
 4 10 2 153741 2931.54 7
 -4 10 -2 147213 3743.54 7
 -4 -2 10 164604 1756.8 3
 -10 -4 2 140177 3811.93 2
 2 -10 4 155311 1700.94 9
 -10 4 2 134922 2287.13 10
 4 -10 -2 151084 2881.6 2
 2 -10 -4 158973 1766.56 9
 -4 10 -2 154158 1730.28 8
 4 -2 -10 160745 1864 1
 -4 10 -2 158978 1916.96 5
 -10 -4 2 156662 1649.32 4
 10 -4 -2 144071 1579.56 1
 -2 -10 -4 153703 1622.38 5
 -2 -10 -4 155180 1708.41 9
 -2 10 4 157685 1680.93 11
 2 10 4 158319 1559.49 5
 10 2 -4 154994 3509.52 2
 10 -2 -4 154736 3803.18 2
 -4 4 10 1.80675 15.403 9
 -4 -10 4 52.4269 40.9357 7
 -4 4 10 32.2715 15.8842 5
 10 -4 -4 66.3401 137.575 2
 4 -10 -4 205.953 89.7231 5
 -4 10 4 45.4488 64.5617 10
 -4 -10 4 5.73849 4.4133 3
 4 10 4 111.477 15.3364 9
 -4 10 4 55.3015 42.3175 8
 -10 4 4 43.8678 26.372 8
 -4 10 4 38.1516 44.3265 11
 10 4 -4 88.0124 38.2899 2
 4 10 4 71.2104 32.7234 5
 -10 4 4 61.8167 173.526 2
 -4 10 4 44.9328 48.6904 9
 10 4 -4 40.2659 12.5876 9
 -4 10 4 76.1198 50.3805 3
 10 4 -4 19.4192 23.3484 1
 -10 4 4 25.732 40.2061 3
 -4 -4 10 9.92273 8.59804 1
 4 10 4 111.721 49.7119 8
 -4 4 10 17.2596 40.3489 8
 -4 -10 4 17.1531 12.1226 1
 4 -10 -4 59.8951 133.056 2
 4 -10 -4 7.13654 32.9546 1
 -10 4 4 22.7172 32.2335 10
 4 -10 -4 34.8971 68.319 9
 -4 10 4 1.8552 30.8537 1
 -10 4 4 8.63928 48.7161 11
 -4 4 10 102.205 127.666 7
 4 -4 -10 17.563 74.0279 5
 -4 4 10 38.5532 77.3091 1
 -10 -4 4 145.259 146.034 2
 -4 10 4 140.783 128.565 7
 -10 -4 4 82.531 42.8407 1
 10 -4 -4 101.276 46.2334 1
 -4 10 4 10.596 35.5085 5
 -10 4 4 57.4646 16.2681 4
 4 10 4 133.185 43.7741 10
 -4 4 10 19.2012 38.5164 3
 4 10 4 108.161 40.3373 11
 -4 -10 4 28.256 18.1105 5
 -4 -10 4 30.4104 13.4086 6
 4 10 -4 36.3982 15.4835 9
 -4 4 10 9.53586 16.1072 11
 -4 4 10 50.1967 56.2604 6
 10 -4 -4 45.0074 24.7044 9
 4 10 4 39.3162 41.9979 6
 4 10 -4 27.7075 32.8453 10
 -10 -4 4 27.5821 21.3984 3
 -10 -1 5 2366.02 159.126 6
 -10 -1 5 1827.48 165.206 4
 5 10 1 2125.07 175.593 11
 -5 10 1 1559.1 140.436 1
 -5 10 -1 1607.56 228.746 10
 -1 -10 -5 2403.73 227.601 9
 -10 1 5 2335.13 439.226 2
 -10 1 5 1620.25 182.451 10
 -5 1 10 1932.67 177.628 5
 -5 1 10 2171 164.7 10
 5 10 1 2184.71 169.454 10
 -1 10 5 1898.98 189.057 10
 5 10 1 2267.1 144.122 5
 -5 10 1 1460.6 182.177 10
 -5 1 10 1993.96 207.019 4
 -5 10 1 2027.53 179.354 5
 10 5 -1 1992.59 332.276 2
 -10 5 1 1932.37 203.89 1
 1 -10 -5 1891.56 195.12 5
 -10 1 5 2018.43 163.339 5
 10 -5 -1 1547.92 378.303 2
 -5 -1 10 1987.05 200.89 3
 -5 1 10 2141.98 165.538 9
 -10 1 5 1605.82 202.368 9
 -1 10 5 1872.66 168.547 6
 -5 10 1 1838.18 164.626 8
 1 10 5 1544.96 162.661 5
 -10 1 5 1410.92 162.3 11
 5 10 -1 1881.87 144.007 11
 -10 5 1 1626.15 213.547 5
 -5 -10 -1 2352.24 183.264 9
 -5 10 1 1771.88 142.17 3
 10 -1 -5 1945.76 151.233 5
 -10 5 1 1992.22 256.618 6
 1 10 5 2371.44 212.11 9
 -1 -10 5 2219.42 173.162 9
 10 1 -5 2232.59 123.506 9
 5 10 -1 2026.98 259.479 7
 5 10 -1 2136.69 146.126 9
 -10 -1 5 1455.3 350.679 2
 -5 -1 10 1924.07 189.762 4
 1 10 -5 1284.1 203.519 11
 1 10 5 2309.2 156.077 3
 1 10 5 1758.76 373.448 7
 -1 -10 5 2113.39 125.791 5
 1 -10 -5 1991.84 157.925 1
 1 -10 5 1905.44 185.853 9
 -10 -1 5 1995.23 166.845 1
 10 -5 -1 1641.68 197.554 9
 -5 10 1 1794.19 214.153 9
 -10 1 5 1628.51 140.229 6
 10 -1 -5 2031.79 142.587 9
 -1 10 5 1867.95 176.133 8
 -5 10 -1 2192.66 213.666 5
 -5 1 10 1873.23 175.378 8
 1 10 5 1791.36 183.982 8
 1 -10 -5 2432.67 406.209 2
 5 -10 -1 2016.03 148.072 1
 1 10 5 2344.27 212.494 10
 -1 10 5 1983.02 161.513 4
 -5 10 1 1781.54 163.908 6
 -1 10 5 1988.86 154.443 3
 10 -5 -1 1866.74 185.635 5
 -10 5 1 1903.11 220.244 3
 -10 -1 5 2325.73 153.623 8
 -5 10 -1 1994.58 176.549 8
 1 10 5 2036.79 158.973 4
 -10 5 1 1674 198.384 8
 10 1 -5 2102.99 150.286 5
 5 -10 1 2215.68 330.017 2
 5 10 -1 2382.16 151.811 10
 5 1 -10 2149.97 466.732 2
 -5 1 10 2791.37 488.121 7
 -10 1 5 1458.54 153.677 4
 5 -10 -1 2043.51 350.218 2
 5 -1 -10 2186.72 541.51 2
 5 -10 1 2084.47 215.647 9
 -5 -1 10 2108.51 416.386 7
 -1 10 5 2188.04 446.369 7
 -5 -1 10 2332.01 183.843 8
 -5 1 10 2224.34 525.81 2
 -1 10 5 2185.36 361.45 2
 1 -10 5 2256.34 152.931 5
 5 10 1 1833.43 301.683 7
 1 10 5 2235.93 374.114 2
 5 -10 1 2201.18 193.333 5
 -5 10 1 1727.11 352.884 7
 1 10 5 2337.75 157.451 1
 -10 1 5 1676.83 313.141 7
 -5 -1 10 1758.54 427.507 2
 -1 10 5 1967.08 199.139 9
 5 10 -1 1926.66 105.756 5
 -10 5 1 1491.35 171.106 4
 -10 -1 5 1743.6 298.976 7
 5 -10 -1 1942.8 182.739 5
 -5 10 1 1726.43 138.822 4
 -10 -1 5 2056.74 160.728 5
 -1 -10 -5 2037.74 200.162 5
 -10 5 1 2018.98 428.859 2
 5 10 1 2487.72 179.903 9
 5 10 -1 1736.67 108.686 6
 -5 1 10 2261.59 176.499 11
 -5 10 1 1549.32 324.501 2
 -5 1 10 2005.08 195.895 3
 -5 10 -1 1318.64 305.728 7
 10 -5 -1 1477.78 166.273 1
 5 -10 1 2019.54 142.151 1
 -5 -1 10 1993.38 162.433 6
 -5 1 10 2371.06 195.635 6
 5 10 1 2190.12 142.626 6
 1 10 5 1940.92 182.948 6
 -10 1 5 2026.18 160.648 8
 -5 10 -1 1757.94 207.916 11
 -5 -1 10 1997.46 166.154 5
 10 1 -5 2112.8 418.886 2
 -5 10 -1 1640.84 164.972 6
 10 -1 -5 2146.42 480.825 2
 1 10 5 2286.09 210.001 11
 -1 10 5 2184.52 202.043 11
 -5 -10 1 2253.71 156.42 9
 5 -10 -1 1695.76 192.12 9
 -1 10 5 2117.74 188.134 5
 1 -10 -5 1323.15 167.701 9
 -10 1 5 1839.91 171.714 1
 -5 10 -1 1708.01 249.829 9
 -5 10 1 1779.15 186.07 11
 10 5 -1 1939.42 143.217 1
 -10 5 3 4456.39 350.615 11
 -10 5 3 4128.93 283.716 6
 -5 10 3 4324.35 267.684 6
 5 10 3 5052.87 264.985 5
 10 -3 -5 4381.65 260.357 5
 3 10 -5 4367.22 335.122 10
 -5 3 10 4413.4 297.652 8
 -5 10 3 4746.99 303.015 11
 5 10 -3 4433.54 142.3 6
 10 3 -5 4294.67 266.062 1
 -3 -10 5 4070.68 142.285 5
 -10 5 3 3368.45 323.68 9
 -10 3 5 4740.42 651.144 2
 -5 -3 10 4672.95 239.059 5
 -3 10 5 4149.8 299.55 9
 -10 -3 5 3605.82 219.515 6
 -3 5 10 4486.91 296.547 10
 -5 3 10 4590.74 258.79 10
 -10 -5 3 4546.33 255.576 4
 -5 3 10 5264.13 341.251 3
 5 10 3 4632.39 275.735 9
 5 10 -3 4480.42 199.74 10
 10 3 -5 4182.67 184.279 5
 -10 -3 5 4415.66 248.289 3
 -5 3 10 4716.96 266.955 11
 3 10 -5 3574.33 331.212 11
 3 10 5 4473.96 275.323 5
 -3 5 10 4847.14 330.548 5
 -5 3 10 4324.22 315.742 4
 -3 -10 5 4388 127.853 1
 5 10 -3 4220.56 147.236 5
 -5 10 3 4131.73 501.197 2
 3 10 5 4663.56 300.694 9
 5 -10 -3 4982.5 327.372 9
 10 5 -3 5389.48 592.225 2
 5 -10 -3 4520.24 299.813 5
 10 -3 -5 4567.67 304.742 1
 -5 10 3 3963.69 206.453 1
 -10 5 3 3554.01 237.369 4
 -3 5 10 4519.77 297.278 9
 -5 -10 3 4526.03 196.04 9
 3 -10 -5 5005.62 328.654 9
 -5 3 10 4798.46 270.505 9
 -3 5 10 4968.26 332.657 1
 -10 3 5 4452.66 290.759 4
 10 -3 -5 4931.47 261.141 9
 10 -5 -3 4756.51 297.274 5
 10 -5 -3 4589 306.923 9
 10 3 -5 4230.87 565.718 2
 -3 10 5 4570.93 626.243 7
 10 5 -3 4995.1 165.65 5
 -5 10 3 4194.33 303.5 9
 5 -10 3 4456.95 337.429 9
 5 3 -10 4710.06 318.754 1
 3 -10 5 4335.86 327.204 9
 -10 5 3 3973.87 254.097 8
 -10 3 5 3418.99 277.173 9
 -10 3 5 4403.98 255.939 5
 -3 10 5 5164.17 250.262 1
 -3 10 5 4811.56 245.998 4
 -10 5 3 4046.11 284.474 5
 -5 -3 10 5064.7 243.552 8
 5 10 3 5272.42 277.539 8
 3 10 5 4656.3 294.252 8
 -10 3 5 4412.42 243.058 8
 5 -10 3 4495.74 277.881 5
 -10 -3 5 4791.51 258.979 1
 -10 -3 5 4310.66 560.753 2
 -5 -3 10 4510.47 309.515 1
 -3 5 10 5082.82 333.877 4
 -5 -3 10 4864.39 298.691 4
 -10 3 5 4468.04 251.866 6
 -10 3 5 4756.75 271.575 11
 -10 -5 3 4469.05 623.352 2
 -3 10 5 4343.09 282.981 8
 -3 5 10 4671.92 324.185 8
 -5 3 10 4922.62 343.595 1
 5 -10 -3 4299.44 239.217 1
 -3 10 5 4190.11 288.763 11
 3 10 5 4875.12 304.21 11
 10 -5 -3 3655.15 589.034 2
 10 -5 -3 4223.97 288.201 1
 3 -5 -10 4524.17 328.929 5
 10 5 -3 4794.69 244.386 1
 5 10 3 4831.51 270.676 10
 -5 10 3 4582.38 227.406 4
 -10 5 3 3452.95 571.133 2
 -5 -3 10 4016.08 491.409 7
 3 10 5 3398.43 547.834 7
 -3 5 10 4090.83 633.047 7
 5 -3 -10 4076.7 707.263 2
 -3 -10 5 3575.82 346.941 7
 -10 -3 5 3891.84 224.488 4
 3 -10 -5 4826.15 571.777 2
 5 10 3 4591.57 245.888 6
 -10 3 5 4505.73 264.926 10
 -5 10 3 4570.73 615.792 7
 -5 10 3 4655.21 283.552 5
 -5 10 3 4218.86 293.751 10
 -10 3 5 3572.2 493.297 7
 -3 -10 5 4224.16 199.728 9
 -5 -3 10 4760.02 659.493 2
 3 10 5 4672.25 297.084 10
 -10 5 3 4711.74 668.541 7
 -5 3 10 5391.05 734.046 2
 -10 5 3 4190.83 367.665 10
 -5 3 10 3999.96 635.096 7
 -3 10 5 4531.05 304.364 10
 -3 10 5 4197.94 280.575 5
 5 10 3 4424.33 569.936 7
 5 -10 -3 4645.27 558.35 2
 -3 10 5 5004.17 244.823 3
 -5 -3 10 4807.45 288.549 3
 -10 5 3 4250.88 274.783 3
 -10 5 3 4421.55 275.107 1
 -3 5 10 5872.92 837.824 2
 3 -10 -5 4710.08 258.628 1
 -5 10 3 3655.64 271.159 8
 3 -5 -10 4132.71 685.049 2
 5 -3 -10 4357.37 315.452 1
 -5 -3 10 4255.61 224.982 6
 3 10 5 4720.94 286.241 6
 -3 5 10 5143.8 337.885 6
 -10 3 5 4961.18 288.183 1
 -5 3 10 4604.62 292.819 6
 -3 -10 5 4483.96 126.355 3
 -3 -10 5 3608.37 149.342 6
 10 3 -5 4543.07 125.009 9
 -3 10 5 4670.51 285.95 6
 -3 -10 -5 4903.62 328.124 9
 -3 -10 5 4052.41 270.414 2
 -10 -5 3 4790.8 271.508 3
 10 -3 -5 4883.66 721.188 2
 5 10 3 5313.22 293.026 11
 3 -10 -5 5244.9 325.958 5
 -3 5 10 4699.14 310.892 3
 5 -3 -10 4236.3 302.999 5
 -10 -5 3 4418.93 265.728 1
 -10 -3 5 3119.24 215.381 5
 -3 10 5 5050.79 550.76 2
 5 10 -3 4783.67 213.965 9
 -3 5 10 5156.09 305.286 11
 -5 3 10 4548.75 295.801 5
 -5 -10 5 1165.18 92.0517 9
 -5 5 10 1115.61 312.7 2
 10 -5 -5 703.634 109.3 9
 -5 10 5 918.978 112.896 3
 10 -5 -5 1233.82 360.179 2
 10 5 -5 991.856 307.125 2
 5 -5 -10 839.938 148.957 9
 10 5 -5 968.478 124.548 1
 -10 5 5 949.496 126.653 5
 10 -5 -5 936.832 147.848 1
 -10 5 5 687.938 118.159 6
 10 5 -5 1036.75 72.367 5
 -10 5 5 803.533 117.339 8
 -5 5 10 1159.61 155.47 6
 -5 -5 10 938.959 122.642 4
 -10 5 5 825.648 131.622 11
 -5 10 5 963.479 133.507 8
 -10 5 5 857.953 125.55 10
 -5 -10 5 1074.01 67.1095 1
 -10 5 5 778.94 138.134 9
 -5 10 5 871.531 275.072 2
 -5 -5 10 939.469 129.745 3
 -5 10 5 775.28 110.66 4
 -5 5 10 955.413 129.303 9
 5 -5 -10 1131.95 143.696 5
 -5 5 10 951.731 148.723 11
 -10 -5 5 1050.54 119.681 1
 -10 5 5 847.83 303.871 2
 -10 5 5 817.931 127.634 4
 -5 5 10 1079.04 169.1 8
 -10 -5 5 1072.13 258.719 2
 -5 -10 5 1104.89 147.539 2
 -10 -5 5 1105.26 106.349 4
 5 -10 -5 958.788 153.787 9
 5 -5 -10 833.04 142.815 1
 -5 10 5 793.158 116.861 10
 -5 10 5 1208.57 339.788 7
 5 -10 -5 800.398 108.59 1
 -5 10 5 923.918 123.187 1
 -5 5 10 859.97 127.089 10
 5 -5 -10 1198.76 414.203 2
 -5 10 5 848.531 127.959 11
 -5 -5 10 1415.37 349.968 2
 -5 5 10 1011.82 143.399 5
 -5 10 5 863.102 145.009 9
 -10 5 5 718.787 276.971 7
 5 -10 -5 783.262 139.171 5
 -5 10 5 696.32 121.497 5
 -5 10 5 810.863 119.973 6
 5 -10 -5 711.776 226.759 2
 5 10 -5 934.387 146.127 10
 -5 5 10 583.45 287.959 7
 -10 -5 5 1018.55 114.502 3
 10 -5 -5 1005.43 143.88 5
 -6 0 10 14370.1 460.304 5
 -6 0 10 14455.2 556.533 1
 -10 0 6 12660 831.259 7
 -6 10 0 12328 577.176 10
 0 10 6 12447.5 431.574 4
 6 10 0 14075.7 389.276 10
 -10 0 6 14313.7 504.425 3
 6 10 0 14135.6 420.678 11
 0 10 6 13945 539.369 9
 -10 0 6 11565.1 420.813 10
 6 10 0 13725.8 317.863 5
 0 -10 -6 12094.9 537.654 9
 0 10 6 14418 542.794 11
 10 -6 0 11922.3 1043.87 2
 -6 0 10 12982.4 372.651 9
 0 -10 6 12820.6 366.186 5
 -6 10 0 8953.99 386.603 3
 6 -10 0 14302.5 528.052 5
 10 -6 0 12653.2 512.729 5
 0 10 6 13396.6 534.032 8
 0 -10 6 13207.2 473.54 9
 10 -6 0 14240.3 637.705 9
 6 -10 0 12738.3 886.707 2
 -6 0 10 13467.1 379.021 10
 -10 0 6 11807.2 378.431 5
 -10 0 6 11452.1 477.151 9
 -6 0 10 14246.2 469.901 8
 6 10 0 13784.1 722.455 7
 -10 0 6 13917.6 487.38 1
 -6 10 0 12665.2 509.073 5
 6 -10 0 13929.9 581.982 9
 -10 6 0 7533.14 535.78 5
 -6 0 10 14236.8 545.145 4
 -10 0 6 12489.2 373.073 8
 -6 10 0 11008.3 444.382 8
 -6 10 0 11239.9 453.188 6
 -6 0 10 12995.2 529.18 3
 0 10 6 12249.5 497.484 10
 -10 0 6 12411.2 448.935 4
 -6 10 0 12713.1 1148.81 7
 -6 0 10 12327.8 933.71 7
 -10 6 0 8257.64 474.561 8
 0 10 6 11792.2 1078.86 7
 6 0 -10 12557.1 1260.7 2
 0 10 6 13061.9 930.131 2
 0 10 6 13385.9 516.07 5
 6 10 0 13573.7 389.924 9
 6 10 0 13602.3 498.458 2
 10 0 -6 13721.2 411.255 5
 -6 0 10 12681.6 1180.46 2
 -6 10 0 6980.38 819.498 2
 -10 0 6 12717.8 367.412 6
 0 -10 -6 13534.8 541.265 5
 -6 10 0 8266.7 369.055 4
 -6 10 0 8014.77 382.721 1
 -10 0 6 13808.8 1083.51 2
 -6 10 0 11651.1 548.844 11
 -6 10 0 10537.4 600.38 9
 10 0 -6 13346 1129.31 2
 -6 0 10 12523.7 419.667 6
 6 10 0 14099.2 319.95 6
 0 10 6 13186.5 506.57 6
 10 0 -6 13565.9 340.916 9
 -10 6 0 9654.79 566.981 6
 -6 0 10 13097 376.452 11
 0 10 6 13306.7 411.642 3
 -10 -2 6 787.924 89.5885 8
 -2 10 6 863.194 130.237 10
 6 -10 -2 714.787 213.32 2
 -6 2 10 1311.74 125.136 9
 -2 -10 6 933.758 95.4796 9
 -2 10 6 1072.73 156.619 11
 6 10 -2 921.754 58.8561 1
 -2 -10 6 839.426 76.757 3
 2 10 6 809.726 118.267 11
 -10 6 2 1574.87 401.902 7
 -10 2 6 823.6 118.955 1
 6 10 2 1006.3 121.642 10
 2 10 6 1033.7 138.955 10
 -10 2 6 930.594 112.108 5
 -10 6 2 1083.07 139.009 1
 -2 -10 6 1006.21 77.9317 5
 2 10 6 1038.31 140.151 8
 -6 -10 2 929.861 99.883 9
 6 10 2 1017.07 238.891 7
 -10 6 2 814.818 132.016 8
 -6 10 2 720.862 137.919 10
 10 -2 -6 722.465 293.909 2
 -6 -2 10 818.189 82.8518 10
 -10 2 6 732.225 123.803 3
 -6 2 10 1282.81 156.74 4
 6 10 2 1003.88 113.356 5
 -10 6 2 944.874 128.696 3
 -6 10 -2 995.845 184.179 11
 -10 -2 6 984.144 124.652 3
 -6 -2 10 975.401 121.908 5
 10 -6 -2 1061.78 347.518 2
 -6 -2 10 871.958 131.704 3
 10 -6 -2 904.506 142.395 9
 -6 10 -2 665.939 202.76 10
 10 -2 -6 912.618 111.651 5
 -6 10 2 869.078 127.374 6
 -2 10 6 1028.64 141.644 5
 10 2 -6 964.735 70.5481 9
 6 -10 -2 988.093 142.417 5
 2 10 6 931.895 134.646 9
 -10 2 6 1069.19 129.706 8
 10 -2 -6 818.341 94.1744 9
 -2 10 6 1055.96 140.154 9
 6 10 -2 919.257 90.8994 9
 6 10 -2 854.756 53.8905 5
 -2 10 6 873.507 109.127 1
 -2 10 6 1039.23 235.028 7
 -6 2 10 996.941 110.789 10
 -6 10 2 1082.52 166.157 9
 2 -10 -6 1064.51 147.194 9
 -10 2 6 1013.52 126.914 9
 10 -2 -6 243.991 132.264 1
 6 10 2 937.38 113.607 9
 10 6 -2 728.456 197.864 2
 -10 6 2 758.605 164.172 9
 -10 6 2 1104.41 151.916 5
 6 2 -10 1066.6 145.722 1
 -6 2 10 752.491 129.162 8
 -10 -2 6 951.802 93.4718 6
 -2 10 6 909.794 241.84 2
 -6 10 2 878.114 121.839 8
 -6 10 -2 755.499 148.305 5
 -6 10 -2 1075.78 173.803 8
 -2 10 6 992.163 119.457 4
 -6 -2 10 418.794 128.134 1
 -10 6 2 819.495 150.917 10
 6 -10 2 1283.71 284.261 2
 -10 2 6 664.912 115.948 4
 -10 2 6 839.425 277.181 2
 -10 2 6 999.44 122.83 11
 10 2 -6 974.74 100.099 5
 -10 -2 6 1038.25 125.976 4
 10 2 -6 1438.77 326.369 2
 6 -2 -10 748.865 134.761 1
 -6 10 -2 1095.26 191.727 6
 2 10 6 690.016 242.19 7
 -6 -2 10 1034.53 257.738 7
 6 10 -2 994.146 129.247 7
 -2 -10 6 740.401 164.085 2
 -6 2 10 759.035 258.555 2
 -10 -2 6 616.803 208.786 2
 -6 10 2 660.08 194.428 2
 6 2 -10 538.292 183.701 2
 2 -10 -6 1026.22 126.992 5
 -6 10 2 990.882 102.708 4
 -6 2 10 1169.13 148.188 5
 6 10 2 885.953 129.379 11
 -10 6 2 1005.38 333.027 2
 -6 2 10 988.431 114.373 11
 6 10 -2 1145.63 138.517 2
 -6 -2 10 932.391 89.4865 9
 -6 10 2 873.785 100.876 1
 -10 6 2 855.659 127.217 4
 -6 2 10 1201.08 171.696 1
 6 10 -2 954.948 90.7953 10
 -10 -2 6 996.772 101.306 5
 -10 6 2 735.822 131.035 11
 2 -10 -6 1055.65 279.016 2
 6 10 2 1022.88 106.873 6
 -10 2 6 640.821 175.672 7
 -6 10 2 484.388 183.417 7
 6 -10 -2 775.08 132.227 9
 2 10 6 918.334 135.991 5
 -10 -2 6 1091.35 220.697 7
 -2 -10 -6 1065.93 139.756 9
 6 -2 -10 647.232 315.12 2
 -6 -2 10 1048.69 140.072 4
 6 -10 -2 1040.08 119.696 1
 -10 2 6 1151.46 131.933 10
 -6 -2 10 816.04 96.5627 8
 2 10 6 1072.77 144.122 6
 -6 -2 10 1210.34 125.178 6
 -6 2 10 889.923 133.214 6
 6 -10 2 1119.68 131.724 5
 -2 10 6 865.309 126.46 8
 -2 10 6 942.633 130.293 6
 6 -10 2 1093.16 107.346 1
 6 -2 -10 1020.92 154.478 5
 -6 2 10 1182.27 163.837 3
 6 -10 2 1245.32 168.081 9
 -6 10 2 901.293 107.332 3
 -6 10 2 812.325 126.716 5
 6 10 -2 948.716 55.8362 6
 -2 10 6 814.556 101.802 3
 -6 10 -2 837.667 193.261 9
 -6 10 2 934.611 157.778 11
 10 -6 -2 999.039 142.011 5
 -10 2 6 929.968 115.732 6
 -6 -2 10 780.422 277.962 2
 -10 6 2 1107.8 162.566 6
 -4 6 10 83086.1 1428.05 8
 6 4 -10 81614.9 1269.76 1
 -10 4 6 63141.1 1010.72 8
 4 -6 -10 74874 1411.86 5
 -10 6 4 79271.6 1503.91 9
 -6 4 10 79521.3 1102.13 10
 6 -4 -10 81003.1 1388.81 5
 -4 10 6 77783 1064.15 3
 -4 10 6 78065.5 1102.37 1
 -4 -10 6 79579.9 815.356 9
 -4 6 10 79005.4 1288.95 11
 -10 4 6 81067.1 1165.47 5
 -10 4 6 80287.5 1139.46 11
 6 -10 -4 77762.3 1329.37 5
 10 4 -6 73109.6 2484.75 2
 4 -10 -6 84003.3 2601.19 2
 -10 4 6 78974.2 1245.8 1
 -6 10 4 77937.6 1290.89 10
 -4 6 10 82045.9 1409.98 5
 4 -10 -6 85898.8 1433.16 9
 -4 -6 10 76375.8 1099.31 3
 -6 10 4 80124.3 1374.48 9
 -10 4 6 84023.4 1287.31 3
 -10 6 4 80024.9 1369.8 10
 4 -10 -6 79569.7 1366.18 5
 -4 10 6 82628.3 1285.29 8
 -10 -4 6 83854.8 2439.27 2
 10 -4 -6 79863.6 1102.1 9
 -10 6 4 79866.7 1197.88 8
 -6 -10 4 78408.8 722.483 3
 -10 4 6 82066.5 2830.33 2
 10 -4 -6 81129.7 1244.48 5
 -4 -6 10 83558.9 1172.01 4
 -10 6 4 82349.9 1216.22 3
 -6 -10 4 75356.8 755.795 9
 -6 4 10 80149.8 1252.75 6
 10 -6 -4 81573.1 1306.48 5
 -4 -10 6 73719.5 675.119 1
 -6 4 10 78788.1 1139.82 9
 6 -10 -4 80794.7 1392.21 9
 10 6 -4 80542.5 1007.7 1
 -6 4 10 80699.9 1396.25 3
 10 -6 -4 84638.6 1317.4 9
 -6 10 4 81056.5 1246.36 5
 4 -6 -10 89201 1447.86 9
 -10 4 6 78814.3 1263.51 9
 -10 6 4 84475.2 1199.93 4
 -10 6 4 80206.9 1273.01 5
 6 -4 -10 77561.8 1211.51 9
 -10 6 4 83119 1226.18 1
 -6 -4 10 73979.7 1947.63 7
 -6 -4 10 71460.5 923.384 8
 -6 10 4 79721.7 1303.18 11
 -10 -4 6 74330.6 966.063 5
 -6 4 10 82950.3 2875.43 7
 -4 6 10 85373.5 1302.98 10
 -10 -6 4 85809 2508.63 2
 -4 6 10 80692.5 1373.9 4
 -6 -4 10 79931.1 1199.74 4
 -4 6 10 87519.7 3180.45 7
 -6 4 10 79180.8 1275.68 8
 -6 10 4 76609.2 1187.71 6
 -10 6 4 85207.9 1359.91 11
 -6 10 4 77847.1 2344.51 2
 -6 4 10 81282.4 1293.02 5
 -4 -6 10 84681.1 1166.68 1
 -6 4 10 78242.6 1122.6 11
 -4 10 6 65284.1 1068.02 4
 -10 4 6 76518.1 1098.74 6
 -10 4 6 81336.9 1159.86 10
 -10 4 6 80297.1 1234.13 4
 -6 10 4 76740 1053.6 4
 -6 10 4 79080 1215.37 8
 -6 4 10 85997.9 1439.06 4
 -10 -4 6 80637.7 1051.8 4
 6 4 -10 81649.7 2834 2
 6 10 -4 82773.4 871.081 10
 6 10 -4 82294.8 1532.93 2
 -4 -10 6 70778.1 1183.79 7
 10 -6 -4 82052.8 1307.96 1
 -4 10 6 80657.5 2880.29 7
 6 -4 -10 84584.2 3242.05 2
 -10 4 6 76035.8 2517.03 7
 -6 10 4 78429.1 1044.25 1
 -6 10 4 80863.9 1075.89 3
 -4 10 6 80702.2 1295.26 5
 -10 6 4 75166.5 2685.92 7
 6 -10 -4 80577.8 2534.09 2
 -10 -6 4 80850.5 1030.43 4
 -6 -4 10 78702.1 2725.51 2
 6 10 -4 80940.3 918.613 9
 -6 4 10 85536.6 3286.46 2
 -10 -6 4 83705.2 1058.08 3
 4 -6 -10 74740 1382.62 1
 -4 6 10 81872.4 3162.49 2
 10 -4 -6 81505.1 3002.05 2
 -4 6 10 81524.6 1372.23 6
 -4 10 6 76360.8 2441.36 2
 -4 10 6 75539.2 1308.67 9
 -4 10 6 79628.5 1279.13 6
 -4 -6 10 85234.9 2673.3 2
 -4 -10 6 79611.3 660.384 3
 -6 -4 10 81613.8 1240.29 1
 -10 6 4 77102.8 2683.97 2
 -4 6 10 78259.8 1342.77 3
 -10 -4 6 73175 910.888 6
 -4 -10 6 80614.4 1541.13 2
 10 6 -4 75416.8 2237.81 2
 -6 10 4 78622.6 2746.3 7
 -4 6 10 83869.3 1320.5 9
 10 -6 -4 83551.3 2962.97 2
 -4 10 6 86049.2 1344.66 10
 -4 10 6 83909.3 1318.28 11
 -10 -6 4 82469.1 1060.21 1
 -6 -4 10 79483.1 1186.62 3
 -10 6 4 74311.5 1166.33 6
 10 -6 -6 82.8512 53.9648 9
 -6 -10 6 110.358 29.1567 3
 10 6 -6 43.1143 118.138 2
 -6 6 10 7.50265 55.9031 3
 -6 -10 6 153.538 45.6071 2
 -10 6 6 54.9002 48.5544 8
 -6 10 6 4.57989 27.6087 10
 -6 10 6 44.4168 122.975 7
 6 -6 -10 146.611 106.288 2
 -6 10 6 81.397 35.7846 3
 -6 6 10 17.4449 45.0657 11
 -6 -6 10 2.06834 18.4094 5
 -6 6 10 116.314 43.823 5
 -6 6 10 32.4393 60.9571 9
 -6 10 6 151.42 146.365 2
 -10 6 6 83.4089 45.0049 3
 -6 10 6 88.8227 81.6713 9
 -10 6 6 10.1805 29.1106 5
 -10 -6 6 17.0764 20.5881 2
 -6 10 6 40.2654 69.8907 8
 6 -10 -6 12.2759 36.6711 1
 -6 -6 10 29.9625 48.8216 4
 -6 6 10 5.95014 177.542 7
 -6 -6 10 15.8348 37.4281 3
 -6 6 10 13.6535 64.7999 4
 -10 6 6 35.7852 59.9129 1
 -6 -6 10 19.8807 48.6817 7
 -6 10 6 82.7467 58.6329 4
 -6 6 10 117.199 42.7077 10
 -10 6 6 41.684 29.1286 4
 -6 10 6 29.6263 58.6889 11
 10 6 -6 33.3553 42.6864 1
 -10 6 6 46.8453 39.0877 11
 -6 6 10 10.8351 35.554 8
 -6 -10 6 81.1582 26.352 1
 -6 -6 10 3.56204 29.4029 1
 -6 -6 10 23.9209 10.3694 6
 6 -6 -10 7.99448 15.3946 9
 -6 10 6 66.8999 50.5399 1
 -6 6 10 12.7398 57.5725 6
 6 -10 -6 188.911 165.18 2
 10 -6 -6 94.8809 80.8882 2
 -10 6 6 11.6803 60.4111 6
 -7 1 10 3460.42 202.393 11
 -7 10 1 4321.35 283.008 6
 10 -7 -1 4548.27 646.595 2
 7 -10 -1 3967.87 292.46 5
 10 1 -7 3599.47 214.067 5
 10 -7 -1 4179.18 272.658 1
 -10 1 7 3732.75 605.61 2
 7 10 -1 3450.16 290.603 2
 -10 1 7 3565.45 204.181 6
 -10 -1 7 3917.61 263.489 4
 -10 7 1 3440.48 648.679 2
 7 10 -1 3894.73 187.518 10
 -10 -1 7 4291.95 203.894 6
 -10 -1 7 4251.97 211.214 5
 -7 1 10 4053.61 252.392 5
 -1 10 7 3199 217.142 3
 -7 10 1 3702.18 287.507 5
 10 1 -7 3938.33 166.795 9
 -10 -1 7 4295.24 479.702 7
 10 -7 -1 3965.85 300.4 5
 -7 10 1 3852.3 258.332 1
 7 -10 -1 4154.84 323.454 9
 -10 1 7 3631.06 250.98 4
 7 10 1 3624.9 222.829 11
 7 10 1 3552.88 192.939 5
 -10 -1 7 3962.62 199.944 10
 -10 7 1 3737.78 328.26 5
 -7 10 -1 3384.47 431.178 9
 -10 1 7 3587.93 208.24 5
 -7 10 1 3821.54 320.557 11
 -7 -1 10 3551.28 176.747 9
 7 10 -1 3360.91 134.328 5
 -7 -1 10 3582.24 225.821 5
 1 -10 -7 3796.51 307.533 5
 10 -1 -7 3886.62 294.847 1
 7 -10 1 3984.86 283.794 5
 -1 10 7 3363.44 277.335 11
 -7 10 1 4620.96 406.571 9
 -7 1 10 4320.2 307.115 3
 -1 10 7 3492.71 273.406 8
 -10 7 1 3641.93 307.608 3
 7 -10 1 3567.33 317.139 9
 -7 -1 10 3797.33 180.363 10
 -1 -10 7 3796.56 249.084 9
 -10 1 7 3525.42 218.935 9
 10 -1 -7 3161.74 596.156 2
 -10 -1 7 3764.92 214.721 9
 -7 -1 10 3970.73 284.442 4
 -7 10 1 3404.2 238.721 3
 -1 10 7 3349.51 229.047 4
 1 10 7 4380.35 317.792 8
 -7 1 10 3910.28 216.457 9
 -7 -1 10 3747.17 230.14 8
 -7 1 10 3870.5 243.502 8
 -10 1 7 3570.69 197.79 10
 1 10 7 3663.03 280.173 5
 -1 -10 -7 3921.35 328.671 9
 10 -1 -7 3453.51 225.848 5
 -10 7 1 4071.87 323.55 1
 -10 -1 7 3472.07 578.633 2
 10 7 -1 3154.49 427.901 2
 -7 10 -1 3947.73 356.064 5
 -10 -1 7 4379.11 207.908 8
 -7 1 10 3915.29 294.25 4
 -7 10 -1 3238.2 292.237 8
 1 10 7 4122.4 313.986 9
 -10 1 7 4040.64 268.563 3
 -7 1 10 3492.01 192.115 10
 -1 10 7 3384.51 270.488 5
 1 10 7 4782.52 325.473 10
 7 -10 -1 3920.88 238.617 1
 -7 10 1 3767.74 263.106 8
 7 10 -1 3364.22 181.965 9
 -7 -1 10 3920.28 283.276 3
 -10 7 1 4078.68 315.375 8
 -10 -1 7 3913.53 265.31 1
 -7 -1 10 3288.28 191.9 11
 7 1 -10 3016.97 589.495 2
 7 10 -1 3571.1 130.237 1
 7 10 1 3376.9 405.244 7
 1 10 7 3601.37 647.786 7
 -7 10 -1 4120.07 751.521 7
 7 -10 1 4182.29 224.033 1
 -1 10 7 2854.27 560.057 7
 7 10 -1 3661.74 305.697 7
 -7 -1 10 3229.16 446.567 7
 -10 1 7 3892.27 221.245 8
 -7 1 10 3259.98 503.659 7
 7 -1 -10 2759.56 649.204 2
 -1 10 7 3221.93 267 10
 -10 1 7 3599.62 464.898 7
 -7 10 -1 3223.56 367.878 10
 7 -1 -10 3921.52 272.123 5
 -10 -1 7 3862.99 262.646 3
 -1 10 7 3408.43 281.781 9
 -10 7 1 3413.77 409.641 10
 -1 10 7 3497.71 531.25 2
 -7 10 1 2886.18 485.774 7
 10 -7 -1 3949 326.011 9
 -7 10 -1 3835.58 325.86 6
 -10 7 1 3571.54 678.103 7
 10 1 -7 2985.97 574.382 2
 -7 10 -1 3395.55 367.895 11
 -7 10 1 3860.56 246.042 4
 -10 1 7 3008.35 186.578 11
 -1 -10 -7 3547.7 304.834 5
 -10 7 1 3569.87 292.854 4
 7 -10 -1 3929.46 536.162 2
 10 1 -7 3836.72 287.434 1
 10 -1 -7 3633.8 191.564 9
 -7 10 1 3742.38 567.761 2
 -10 7 1 3879.86 401.481 11
 -7 1 10 3923.74 298.795 1
 -7 -1 10 4164.44 668.917 2
 7 10 1 3642.58 186.84 6
 -7 1 10 4316.4 738.144 2
 1 10 7 4190.74 311.733 6
 -1 10 7 3183.78 259.349 6
 7 10 -1 3496.97 135.347 6
 7 -10 1 3190.2 486.553 2
 7 1 -10 3584 271.4 1
 -7 -1 10 3655.98 218.519 6
 -7 1 10 3669.48 232.281 6
 1 10 7 4159.02 301.342 11
 7 -1 -10 3842.74 301.224 1
 -1 10 7 3571.17 240.173 1
 7 10 1 3412.99 208.94 10
 7 10 1 4011.9 231.326 9
 -10 7 1 4048.63 339.203 6
 1 -10 -7 3763.73 300.098 9
 -7 10 1 3934.05 344.894 10
 -3 -10 7 746.511 89.5286 9
 -7 3 10 753.07 136.291 1
 -7 -3 10 756.078 85.6404 8
 7 -10 -3 350.573 96.1977 1
 -10 -3 7 763.556 73.2813 6
 10 3 -7 607.035 204.761 2
 -10 3 7 1120.95 140.394 1
 -10 3 7 797.649 132.35 4
 -3 10 7 1124.61 124.056 1
 -10 -3 7 496.496 68.4919 5
 -7 3 10 661.112 95.9579 9
 7 -3 -10 551.436 87.491 9
 10 -3 -7 741.541 132.041 1
 -7 -3 10 646.236 72.9073 10
 -7 -3 10 568.876 62.4078 9
 -3 7 10 713.025 131.989 10
 10 -3 -7 647.781 300.947 2
 -10 7 3 756.495 110.161 6
 -7 10 3 827.918 152.631 9
 -10 3 7 839.952 118.047 3
 -10 3 7 891.833 109.769 10
 3 -7 -10 851.729 156.259 5
 3 -7 -10 861.708 142.323 9
 3 -10 -7 1018.2 149.915 5
 10 -7 -3 640.294 262.509 2
 10 3 -7 520.525 73.9603 5
 -10 7 3 964.318 178.484 10
 -7 3 10 897.093 136.01 3
 -10 3 7 873.393 113.332 5
 7 -10 -3 649.475 236.617 2
 -7 10 3 705.722 124.71 8
 10 -3 -7 894.4 139.383 5
 -10 7 3 987.829 152.244 11
 7 -10 -3 999.888 140.055 5
 3 -10 -7 683.541 134.337 9
 -3 7 10 669.998 130.056 9
 10 -3 -7 710.32 100.056 9
 10 -7 -3 761.994 133.799 5
 10 7 -3 558.298 48.393 10
 -10 7 3 973.405 141.226 8
 10 -7 -3 844.223 129.714 9
 -7 3 10 561.513 87.2937 5
 7 10 -3 612.528 63.8474 9
 -7 10 3 890.745 112.64 3
 -3 10 7 874.028 118.768 3
 -3 -10 7 670.275 59.2093 5
 -7 10 3 686.708 92.3176 4
 10 7 -3 519.191 190.441 2
 -3 7 10 736.157 129.884 3
 -3 7 10 648.776 137.844 8
 -3 7 10 664.387 119.55 6
 -3 10 7 965.086 140.184 8
 -7 3 10 738.458 102.553 11
 -3 7 10 160.598 139.439 1
 -10 3 7 771.214 94.5009 11
 -7 -3 10 834.974 125.917 4
 10 -7 -3 812.643 128.395 1
 -7 3 10 646.489 97.1856 8
 -3 -10 7 699.97 177.2 2
 -7 3 10 716.803 137.255 4
 7 3 -10 463.792 276.812 2
 7 10 -3 710.435 72.6583 10
 -3 -10 7 731.821 73.1338 1
 -10 -3 7 459.512 184.19 2
 -7 10 3 751.024 98.8419 1
 -3 10 7 790.092 133.129 9
 -10 3 7 827.855 251.271 7
 -10 3 7 827.749 333.213 2
 -10 -3 7 564.271 112.379 4
 3 -10 -7 838.083 137.069 1
 -3 7 10 97.9763 203.865 2
 -7 10 3 900.431 242.716 2
 -3 7 10 584.934 305.161 7
 -7 -3 10 650.408 177.474 7
 -7 10 3 1091.7 158.861 11
 -7 3 10 573.284 230.267 7
 -10 7 3 1448.05 356.058 2
 -3 10 7 1120.04 305.876 2
 10 3 -7 385.588 114.743 1
 -10 7 3 756.667 116.792 4
 -3 7 10 830.807 140.506 5
 3 -7 -10 494.313 197.098 2
 -10 7 3 788.83 132.408 5
 -7 -3 10 756.157 121.336 1
 10 7 -3 660.707 48.8687 5
 7 -3 -10 818.366 128.282 5
 -3 10 7 925.218 139.056 5
 -7 10 3 636.767 237.869 7
 10 7 -3 659.998 49.2618 9
 3 -10 -7 1276.13 333.332 2
 -3 10 7 728.613 122.944 10
 -10 -3 7 886.295 173.683 7
 -3 10 7 583.875 274.401 7
 -10 7 3 590.913 177.371 7
 7 10 -3 639.316 136.492 2
 7 -3 -10 581.414 124.784 1
 -3 7 10 748.277 136.321 11
 -10 7 3 727.083 114.72 1
 -7 3 10 689.924 335.905 2
 -3 7 10 911.832 166.201 4
 7 3 -10 502.034 116.702 1
 7 -3 -10 668.967 301.51 2
 -7 -3 10 696.487 81.6538 6
 -3 -10 7 624.048 65.8796 3
 -7 3 10 559.763 101.063 6
 -7 10 3 798.012 138.804 10
 -7 -3 10 765.967 101.26 5
 -10 7 3 743.691 180.172 9
 -3 10 7 969.994 151.616 11
 -10 7 3 724.515 106.518 3
 -10 3 7 762.177 110.053 9
 -10 -3 7 384.488 75.1802 3
 -7 -3 10 741.486 256.907 2
 -3 10 7 807.556 123.129 4
 -3 10 7 589.614 111.664 6
 -10 3 7 858.378 111.97 6
 7 10 -3 554.931 60.1261 1
 -10 3 7 821.791 106.378 8
 -7 3 10 618.347 85.8421 10
 7 -10 -3 924.411 142.385 9
 -7 10 3 715.892 120.645 6
 -7 -3 10 542.732 91.3839 3
 -10 -3 7 622.454 106.443 1
 -7 10 3 1029.79 143.269 5
 -7 -10 5 17.8499 9.58451 9
 7 -10 -5 27.3636 79.9126 5
 -7 -5 10 12.1214 12.5686 1
 10 -7 -5 266.284 284.937 2
 -7 -5 10 31.4773 45.8431 3
 -10 5 7 235.489 103.9 11
 10 -5 -7 149.314 168.326 2
 -7 5 10 25.6367 22.3066 6
 -5 7 10 38.4195 51.7609 3
 -5 7 10 32.3159 53.7402 11
 -7 10 5 20.6598 19.294 4
 7 10 -5 25.9261 56.931 10
 -7 5 10 11.1598 45.2623 10
 -7 5 10 76.1713 45.4778 3
 -7 5 10 34.6027 30.0187 1
 -10 7 5 59.1447 22.1641 1
 -10 -5 7 50.4751 61.4822 3
 7 -5 -10 171.818 53.0798 9
 -7 -5 10 5.30641 7.55396 9
 10 7 -5 134.259 163.598 2
 10 5 -7 42.3131 28.7917 5
 7 -10 -5 23.9596 26.613 9
 7 5 -10 160.846 241.456 2
 5 -10 -7 44.3323 81.3997 5
 -5 7 10 141.66 239.28 7
 -7 -5 10 17.0702 23.0714 5
 -10 5 7 238.223 108.852 9
 -5 -10 7 35.9 54.4365 2
 -10 5 7 38.1708 29.8855 3
 -5 7 10 24.1777 36.7253 9
 -7 5 10 44.8657 52.5925 5
 -5 10 7 19.2455 87.0125 2
 5 -10 -7 44.8632 187.66 2
 -10 5 7 29.6941 10.0014 5
 -5 10 7 17.6289 33.9773 6
 -10 7 5 57.0061 40.2401 6
 -10 5 7 65.2758 55.4223 8
 -5 7 10 49.3967 43.8613 4
 -7 -5 10 14.2086 48.3284 4
 -7 5 10 115.368 73.8003 4
 10 5 -7 52.5962 142.286 2
 -5 -7 10 24.487 35.131 3
 10 5 -7 31.5001 38.5814 1
 -7 -5 10 61.6096 102.462 7
 -5 -7 10 37.6872 60.4781 1
 -7 10 5 22.2967 15.813 9
 -5 10 7 35.951 142.206 7
 5 -7 -10 6.42517 26.8347 1
 -5 10 7 36.3971 15.0142 8
 -5 -10 7 15.5333 24.1702 3
 -10 7 5 66.496 21.6593 4
 -7 10 5 39.4882 198.289 7
 -10 7 5 298.945 266.342 7
 -10 5 7 175.354 91.8395 10
 10 -7 -5 1.26749 19.4802 5
 -10 7 5 53.2532 54.6976 8
 -7 5 10 134.35 70.7383 9
 7 -5 -10 79.7105 187.818 2
 7 10 -5 93.4321 122.111 2
 10 -7 -5 96.3182 49.4039 1
 -7 -10 5 6.91296 6.20364 1
 7 -5 -10 43.382 35.6649 5
 -7 5 10 73.2735 102.377 2
 -5 7 10 22.1208 52.6198 5
 -7 -10 5 0.36315 3.79176 3
 -10 7 5 47.0315 58.27 9
 -7 10 5 43.6498 59.924 10
 -7 7 10 1790.62 213.877 3
 -7 -10 7 1558.48 267.998 2
 -7 -10 7 1702.1 117.548 3
 -7 7 10 1593.96 171.773 10
 -7 -7 10 1908.9 166.178 1
 -7 7 10 1973.77 224.376 1
 -7 -7 10 1473.04 148.134 4
 7 -10 -7 1752.8 237.651 5
 -7 -7 10 1535.4 150.651 3
 -7 7 10 1692.7 211.527 8
 -7 7 10 1836.81 215.187 4
 -7 7 10 1717.2 184.44 11
 -7 -10 7 1427.09 75.8837 9
 7 -10 -7 2172.74 236.058 9
 -7 7 10 1644.26 547.275 2
 10 -7 -7 1464.53 188.452 9
 -10 -7 7 1470.46 335.946 2
 -7 10 7 2259.68 231.517 5
 -7 10 7 1415.49 191.646 9
 -7 10 7 1603.98 411.434 2
 -10 7 7 1625.75 181.707 10
 -7 10 7 1955.21 212.66 8
 -7 7 10 1661.67 447.886 7
 -10 7 7 1688.45 188.629 8
 -7 10 7 1738.94 182.192 4
 -7 -7 10 1503 92.2359 5
 -10 7 7 1607.25 183.087 4
 -10 7 7 1905.93 190.068 11
 -7 10 7 1391.13 164.869 3
 7 -7 -10 2026.05 222.557 9
 10 -7 -7 1690.47 214.3 5
 -10 7 7 1254.21 331.935 2
 7 -10 -7 1745.53 196.335 1
 -10 -7 7 1588.33 135.497 4
 -7 -7 10 1522.39 201.773 7
 -10 -7 7 1429.9 139.817 1
 -7 10 7 1785.37 529.814 7
 10 -7 -7 1653.32 500.059 2
 7 -10 -7 2286.74 519.835 2
 -7 -7 10 1418.79 77.0816 9
 10 7 -7 1732.97 383.682 2
 7 10 -7 959.752 220.27 2
 7 7 -10 1598.02 334.406 2
 -7 10 7 1764.91 187.289 1
 -7 10 7 1844.07 214.667 11
 -10 7 7 1792.77 417.204 7
 7 7 -10 1720.78 171.669 1
 10 -7 -7 1201.24 199.723 1
 -7 7 10 1974.13 217.846 5
 -10 7 7 1570.26 185.174 5
 7 -7 -10 1545.43 404.688 2
 -10 7 7 1547.93 189.571 1
 -7 -7 10 1386.07 88.8074 6
 -7 7 10 1889.13 201.727 6
 7 -7 -10 1594.07 220.524 5
 -7 -7 10 1760.7 409.911 2
 -10 7 7 1639.64 183.134 3
 -7 10 7 1587.19 190.944 6
 -7 7 10 1988.35 200.506 9
 -10 7 7 1670.75 179.668 9
 -10 7 7 1725.04 183.426 6
 -7 10 7 1509.39 177.252 10
 10 0 -8 129.382 26.9838 5
 0 10 8 134.993 69.2452 4
 -8 10 0 335.576 85.9196 11
 8 10 0 128.422 37.5866 9
 10 -8 0 299.132 99.8372 9
 8 10 0 181.535 44.0151 10
 -10 0 8 163.418 48.7516 5
 -10 8 0 202.367 142.501 11
 8 0 -10 238.836 79.8388 1
 -8 0 10 126.012 64.5058 1
 0 10 8 161.779 62.1795 10
 0 10 8 175.952 77.5809 5
 8 -10 0 177.864 68.076 9
 -8 0 10 180.951 47.5308 3
 0 10 8 267.698 107.776 9
 8 10 0 214.947 47.4728 5
 8 0 -10 175.422 63.1261 5
 -8 0 10 150.361 196.923 2
 -10 0 8 146.538 55.6208 3
 -10 0 8 179.784 45.2359 8
 0 -10 -8 165.995 79.9977 9
 -10 0 8 151.894 57.975 4
 10 0 -8 5.75425 136.567 2
 0 10 8 204.588 52.9315 3
 -10 0 8 151.726 35.2341 9
 8 -10 0 217.072 57.205 5
 -8 0 10 159.065 50.2607 8
 10 -8 0 233.104 77.801 5
 -10 8 0 59.5037 15.69 5
 -8 0 10 175.677 54.988 5
 -10 0 8 61.144 31.5661 1
 -10 0 8 222.18 111.053 2
 0 10 8 165.067 82.7342 8
 -10 0 8 98.3484 23.2437 10
 8 -10 0 293.134 180.334 2
 8 10 0 88.7971 20.0984 1
 -8 0 10 462.862 60.7476 10
 8 -10 0 161.419 69.3812 1
 -8 0 10 105.196 29.477 4
 -8 10 0 77.4491 92.3425 10
 -8 10 0 222.625 104.146 8
 -8 0 10 603.691 71.4912 9
 8 10 0 165.555 70.566 2
 8 10 0 110.318 31.9902 7
 0 10 8 603.815 272.281 7
 10 0 -8 109.158 50.9003 1
 10 0 -8 110.846 38.097 9
 -8 10 0 137.87 92.6167 5
 -8 0 10 107.425 102.392 7
 10 -8 0 48.9198 130.225 2
 -8 10 0 140.37 27.4539 6
 -8 0 10 159.172 46.3621 6
 -10 0 8 155.105 44.4565 6
 -10 0 8 266.715 131.919 7
 -8 10 0 197.324 122.449 9
 -8 10 0 155.558 185.796 7
 8 0 -10 48.3115 216.903 2
 10 -8 0 69.3083 25.6504 1
 8 10 0 175.934 35.3448 6
 0 10 8 205.629 62.5672 6
 0 10 8 386.163 237.861 2
 -8 0 10 441.683 64.6245 11
 -10 8 0 132.163 65.3823 6
 0 10 8 92.0429 37.4789 11
 -10 8 0 31.5691 49.443 8
 -10 8 0 233.926 208.939 10
 0 -10 -8 91.7785 77.7387 5
 -2 10 8 243.163 102.151 1
 8 -10 2 643.35 181.33 9
 -2 10 8 497.402 101.614 8
 -2 8 10 802.764 143.978 3
 -8 -2 10 502.48 59.0189 10
 8 -10 -2 450.204 109.159 5
 -10 8 2 311.258 120.057 11
 -8 10 -2 218.545 89.0861 11
 -10 8 2 275.19 114.305 9
 8 -10 -2 155.132 96.7812 1
 10 -8 -2 517.777 114.683 5
 -2 8 10 550.807 125.594 10
 -10 2 8 737.213 120.133 3
 -8 10 2 257.215 87.4 10
 8 10 -2 478.957 38.2106 5
 -10 -2 8 678.406 125.478 3
 -8 2 10 538.312 113.779 3
 -8 10 2 375.744 88.2473 6
 -2 -10 8 481.928 89.1156 9
 -10 2 8 433.943 87.3291 8
 -8 -2 10 419.896 198.235 2
 10 -2 -8 610.167 106.562 5
 2 -8 -10 356.204 106.652 5
 2 -10 -8 544.055 118.961 5
 -10 -2 8 327.968 50.929 10
 8 -2 -10 405.016 347.713 2
 10 2 -8 414.081 62.0998 5
 -8 -2 10 570.627 112.542 1
 8 -2 -10 249.237 74.1232 1
 -8 10 -2 62.758 102.74 10
 -8 2 10 650.43 338.436 2
 -8 -2 10 505.611 77.4407 5
 10 -2 -8 573.556 78.8093 9
 -8 2 10 431.428 75.523 10
 -2 10 8 529.445 99.9095 3
 -10 8 2 289.682 83.616 3
 -8 2 10 647.985 128.409 1
 8 -2 -10 396.897 83.3273 9
 8 2 -10 371.714 95.9775 1
 -2 8 10 454.62 106.402 9
 -8 -2 10 619.604 170.659 7
 8 -10 -2 373.104 187.743 2
 -10 2 8 377.458 79.1962 9
 -10 -2 8 425.434 60.4302 5
 -8 2 10 568.835 125.239 4
 -10 8 2 281.412 18.8026 6
 -10 8 2 185.17 71.0975 1
 -2 10 8 576.078 140.097 11
 -10 2 8 970.683 364.334 2
 -8 -2 10 654.627 94.0049 8
 -8 2 10 831.547 127.94 8
 -2 8 10 449.235 102.482 8
 -8 10 2 305.41 115.724 5
 -10 8 2 456.195 119.391 5
 10 -8 -2 674.974 337.041 2
 -8 2 10 650.674 90.1456 11
 -10 -2 8 505.775 69.94 8
 -8 -2 10 498.482 75.8976 6
 -2 8 10 538.029 106.654 4
 10 8 -2 590.258 176.954 2
 -10 8 2 212.832 91.1791 7
 -10 -2 8 408.294 54.1762 6
 8 10 -2 668.488 72.6804 9
 -10 2 8 254.12 104.112 1
 10 8 -2 608.299 62.3041 10
 -10 2 8 710.153 126.259 4
 -10 2 8 306.152 58.9401 10
 8 10 -2 420.515 104.731 2
 -8 10 2 359.461 96.2293 8
 -8 -2 10 434.282 78.7089 4
 -10 8 2 216.591 40.8064 8
 -10 -2 8 256.432 54.4635 9
 8 10 -2 572.129 98.2258 7
 -2 8 10 168.155 227.451 7
 10 -2 -8 304.637 227.971 2
 -10 -2 8 418.938 128.553 2
 8 -10 2 347.642 89.6201 5
 -2 8 10 598.636 140.529 5
 10 -2 -8 700.206 122.043 1
 -10 -2 8 569.874 102.061 4
 -2 10 8 822.255 395.626 7
 8 10 -2 634.862 72.3872 10
 -8 2 10 423.965 224.346 7
 -8 2 10 687.108 89.6689 9
 -8 10 2 371.434 241.332 2
 -10 2 8 608.318 97.822 5
 -8 -2 10 691.198 114.508 3
 -10 8 2 63.5404 193.424 2
 -8 -2 10 496.667 52.3909 9
 -8 10 2 321.973 71.6408 1
 -10 2 8 470.261 74.2666 11
 10 2 -8 511.006 113.504 1
 -10 2 8 534.24 158.28 7
 -10 -2 8 282.602 113.826 7
 -10 -2 8 491.036 109.973 1
 8 -2 -10 397.911 100.475 5
 2 -10 -8 565.471 94.2938 9
 -8 10 2 348.422 106.551 11
 -8 10 2 626.03 356.583 7
 -8 10 2 412.556 81.2453 3
 -2 10 8 477.374 114.287 10
 -2 10 8 883.168 251.314 2
 8 2 -10 601.945 265.166 2
 -8 10 2 369.009 75.0657 4
 -10 8 2 279.124 110.976 10
 -10 8 2 523.425 99.0422 4
 8 10 -2 625.699 42.1221 6
 -8 2 10 538.087 91.234 6
 -8 10 2 293.203 122.552 9
 8 -10 -2 822.299 133.146 9
 -2 10 8 483.741 108.093 5
 -2 8 10 505.651 134.703 6
 -2 10 8 847.823 124.577 4
 -2 8 10 633.013 140.603 11
 -10 2 8 656.306 88.3414 6
 10 8 -2 690.787 66.5071 9
 -8 2 10 400.832 74.8597 5
 -2 8 10 681.715 279.573 2
 2 -8 -10 418.539 125.214 9
 10 -8 -2 521.759 109.18 9
 -2 10 8 461.974 88.1577 9
 10 2 -8 336.608 224.308 2
 10 -8 -2 467.399 100.055 1
 -4 10 8 126178 1526.9 3
 -8 -4 10 127859 1542.73 3
 -8 4 10 130877 1796.69 3
 -10 4 8 120374 1339.53 11
 -8 10 4 123498 1759.18 10
 8 -4 -10 117771 1542.56 9
 -8 4 10 116609 1402.65 9
 -4 -10 8 116762 1047.66 9
 10 -8 -4 122702 1795.23 5
 4 -10 -8 118693 1848.7 5
 8 -4 -10 116141 4020.85 2
 -10 4 8 113353 1308.12 10
 4 -10 -8 120129 3550.75 2
 -10 4 8 132894 4077.93 2
 4 -8 -10 118034 1826.91 9
 -8 4 10 130878 1887.18 1
 -10 -4 8 122416 3340.2 2
 10 -4 -8 121581 1651.96 5
 -10 8 4 128267 1743.08 5
 10 -4 -8 117694 1417.55 9
 -8 -4 10 116469 1596.25 1
 -8 -4 10 125824 2386.1 7
 4 -10 -8 122122 1845.4 9
 -8 10 4 120684 1930.26 9
 -8 10 4 119794 1699.99 11
 10 -8 -4 126372 1776.39 9
 -10 8 4 119432 3660.53 7
 -10 4 8 121915 1481.82 5
 -8 10 4 120302 1649.89 5
 -10 4 8 127413 1497.98 9
 -10 4 8 125149 1713.5 3
 -4 8 10 131764 4131.51 2
 8 4 -10 112595 3482.96 2
 -8 -4 10 118537 1476.45 4
 -4 8 10 124442 1826.36 8
 4 -8 -10 106176 1819.75 5
 -10 8 4 131633 1847.5 11
 -10 8 4 123556 1619.53 6
 -4 -8 10 120366 1328.73 4
 -4 8 10 134843 1808.63 4
 -8 10 4 122356 1413.54 1
 -10 8 4 118160 1819.14 10
 10 -4 -8 118597 1802.75 1
 -10 8 4 114511 1549.08 8
 -8 4 10 120233 1715.08 4
 -4 -8 10 112506 1266.17 3
 -8 10 4 122430 1384 3
 -10 -4 8 117590 1408.7 4
 -10 -8 4 116101 3194.02 2
 -10 8 4 123145 1516.25 3
 -10 4 8 123896 1467.03 8
 8 -4 -10 118620 1692.49 5
 4 -8 -10 118821 3888.61 2
 -4 8 10 127743 4137.57 7
 -4 10 8 119915 3900.23 7
 -8 4 10 122921 3521.58 7
 -8 10 4 121700 1368.58 4
 -8 4 10 116325 1339.28 11
 -10 4 8 122520 3317.23 7
 -10 8 4 126474 1507.77 4
 -8 10 4 116475 3532.07 7
 -10 8 4 119215 1513.28 1
 -4 -8 10 124352 3080.83 2
 -10 -4 8 123188 2117.08 7
 8 -10 -4 139417 1900.46 9
 10 -4 -8 117589 3953.21 2
 -4 -10 8 121775 2415.08 2
 -4 10 8 129108 1555.42 4
 -8 4 10 124356 1603.56 8
 -4 10 8 120298 1831.61 9
 -10 4 8 136845 1833.78 1
 -4 10 8 112084 1705.26 8
 8 -10 -4 124100 3518.26 2
 -4 8 10 129194 1729.44 3
 -8 4 10 124251 1622.36 5
 -4 8 10 126034 1809.79 6
 10 8 -4 121381 2709.19 2
 -10 -4 8 128438 1474.73 1
 -10 8 4 128726 2117.86 9
 4 -8 -10 109412 1719.94 1
 -8 4 10 121538 1553.05 6
 8 -10 -4 122558 1810.71 5
 -4 10 8 122521 3513.75 2
 -10 8 4 125938 3500.96 2
 10 -8 -4 113518 3648.5 2
 -8 -4 10 131749 3671.66 2
 -10 4 8 119747 1436.57 6
 -10 -4 8 121641 1435.84 3
 -4 8 10 122599 1736.46 11
 -8 4 10 113601 3946.5 2
 -8 4 10 117747 1349.02 10
 -10 4 8 125585 1676.03 4
 -4 8 10 118827 1809.59 5
 -8 10 4 115912 3117.75 2
 -4 -10 8 122814 1046.53 3
 -8 10 4 123041 1592.42 6
 -6 8 10 282.933 87.9767 3
 -8 10 6 60.3391 61.5631 11
 -10 6 8 23.8913 55.505 9
 10 -8 -6 40.4876 205.415 2
 -8 -6 10 83.83 81.8517 2
 -6 8 10 440.581 122.96 1
 -10 8 6 21.0319 41.6723 1
 -10 8 6 104.405 62.2313 10
 -6 -8 10 67.3169 31.4248 4
 -8 -10 6 3.01567 29.382 3
 -6 -8 10 39.7561 61.1015 2
 -6 10 8 151.937 44.8794 10
 8 -10 -6 37.9266 62.026 5
 -8 6 10 65.2863 36.8067 3
 -10 6 8 35.9817 14.3597 10
 -8 6 10 78.8821 64.1754 10
 -6 10 8 113.518 63.0057 9
 -6 10 8 145.021 81.4377 8
 -6 -10 8 31.9569 19.6887 3
 6 -8 -10 2.74216 15.4628 9
 -8 6 10 278.537 283.958 2
 -8 10 6 5.92752 37.4293 3
 -6 8 10 138.292 61.0143 5
 -6 -10 8 126.088 143.853 2
 -8 6 10 1.06232 16.9432 9
 -8 -6 10 50.0866 24.5097 5
 -6 -8 10 29.1296 8.78002 9
 -10 8 6 70.2102 59.2837 5
 -8 10 6 7.20418 39.9737 6
 -8 6 10 5.74088 21.9636 11
 -8 6 10 60.7478 47.033 1
 -10 -8 6 1.85632 43.0178 3
 -6 -10 8 8.53156 8.22171 9
 -8 6 10 37.481 4.99272 8
 -6 8 10 11.4175 55.4115 9
 -6 8 10 115.749 52.216 11
 -8 -10 6 21.9989 25.8514 1
 -10 6 8 98.8676 161.397 2
 -8 6 10 33.0099 43.8096 6
 -6 8 10 353.54 90.3701 4
 -10 6 8 10.0168 55.5294 5
 -6 8 10 142.032 83.3339 8
 -8 -6 10 78.2292 65.9678 4
 -6 -10 8 66.5087 37.6708 1
 10 8 -6 2.84929 37.5576 1
 -10 8 6 226.768 185.64 2
 -10 6 8 46.923 62.8098 1
 6 -8 -10 28.3146 16.4244 5
 -6 10 8 101.249 33.63 6
 8 -10 -6 11.4878 51.9385 9
 -6 10 8 1.13177 42.8793 1
 8 -6 -10 115.454 106.905 1
 -6 8 10 231.898 269.615 7
 -8 -6 10 33.2176 33.0317 7
 -6 10 8 80.445 176.151 7
 -10 8 6 7.32968 64.0303 9
 -10 8 6 90.4681 81.7038 4
 -10 -6 8 47.2635 209.626 2
 -10 8 6 40.9484 155.721 7
 -10 -6 8 14.0338 19.9057 1
 8 6 -10 46.0871 207.078 2
 -8 10 6 12.5366 205.235 7
 -10 6 8 45.3912 9.05746 3
 6 -8 -10 254.268 277.571 2
 8 10 -6 79.9768 28.795 2
 -10 8 6 2.28703 30.4404 6
 -10 -8 6 2.45531 30.401 4
 6 -10 -8 10.9443 16.3246 5
 -8 10 6 139.218 82.2412 8
 -8 10 6 19.1401 37.1876 1
 -6 -8 10 2.70875 13.5772 6
 -6 8 10 116.313 145.823 2
 -6 8 10 225.418 100.831 6
 -10 6 8 52.8086 31.3948 11
 -6 10 8 42.7075 61.0482 11
 -8 -6 10 58.6539 37.4956 3
 8 -8 -10 9.91991 12.0814 9
 -10 -8 8 19.9087 33.339 4
 8 10 -8 21.0994 36.8263 1
 -8 -10 8 85.7952 67.1186 4
 -8 -8 10 12.2308 10.6259 6
 -10 8 8 10.325 32.0785 3
 8 -8 -10 55.3351 18.5319 1
 -8 8 10 18.1387 40.9577 9
 -8 8 10 71.9035 64.7027 5
 10 8 -8 70.5711 48.6683 1
 -8 8 10 13.4575 53.7067 1
 10 -8 -8 31.1423 9.88073 5
 -8 10 8 39.6295 64.0751 8
 -8 8 10 84.3998 48.1281 11
 -8 -8 10 128.172 103.021 2
 -10 -8 8 3.62196 23.918 3
 -8 10 8 10.0954 57.6691 5
 -8 -8 10 9.98683 7.64795 5
 -10 8 8 106.327 54.3406 5
 8 -10 -8 11.9951 75.5832 1
 -8 10 8 135.415 77.7444 2
 -8 8 10 22.5983 70.4681 4
 -10 8 8 20.3729 42.433 10
 -8 10 8 17.4804 15.7086 4
 -8 -8 10 68.9886 56.9075 3
 8 10 -8 50.5928 55.5404 2
 8 8 -10 59.0763 104.925 2
 -10 8 8 137.217 198.907 7
 -8 -10 8 71.6148 34.1465 1
 -10 -8 8 60.3565 41.8977 1
 -8 8 10 60.9841 34.3333 10
 8 -8 -10 271.574 392.74 2
 8 -8 -10 149.976 106.056 5
 8 -10 -8 116.293 297.37 2
 -10 8 8 77.5466 77.6945 11
 -8 8 10 59.7079 46.9797 8
 -10 8 8 31.0455 39.4453 1
 10 -8 -8 1.34459 12.8159 9
 10 -1 -9 120.199 30.4262 9
 10 1 -9 200.746 54.4031 5
 -9 10 1 146.282 51.1522 3
 -9 10 1 225.836 74.4632 11
 1 -10 -9 327.042 126.303 9
 -9 1 10 219.471 60.7533 6
 1 -10 -9 101.033 9.37001 5
 10 1 -9 115.43 85.8888 2
 -1 10 9 137.129 65.4067 8
 -10 9 1 96.8715 29.0175 11
 9 10 -1 265.901 69.3287 10
 -10 -1 9 160.564 27.0263 1
 -9 10 1 184.137 62.3057 6
 -9 -1 10 158.464 39.7095 6
 9 -10 -1 135.748 59.4702 1
 9 -1 -10 143.254 43.1764 9
 -9 1 10 208.173 54.4592 5
 9 -1 -10 13.148 61.1377 1
 -9 -1 10 64.0857 56.2568 3
 -10 1 9 153.876 37.7826 10
 10 -9 -1 187.682 23.4513 9
 -10 -1 9 201.974 48.891 10
 9 1 -10 230.985 75.8444 5
 -10 -1 9 201.631 73.7082 3
 -10 9 1 317.247 118.605 10
 -9 10 1 445.276 164.848 9
 -10 -1 9 329.436 67.0809 6
 -9 1 10 325.465 216.708 2
 -9 10 1 628.54 343.297 7
 -9 10 1 119.744 48.2509 1
 -1 10 9 356.596 117.269 5
 -1 10 9 145.421 102.423 10
 9 10 1 338.366 62.8042 9
 9 1 -10 83.7924 47.564 1
 -1 10 9 249.362 74.876 6
 -1 10 9 247.924 108.419 9
 -10 -1 9 260.984 61.7683 5
 -10 9 1 67.7481 38.8602 1
 -9 1 10 198.388 51.3332 9
 9 -10 -1 231.232 86.1906 9
 9 -10 1 143.169 28.3849 9
 -10 1 9 128.284 47.4911 9
 -10 1 9 146.372 41.1908 5
 9 -10 1 135.514 61.8499 5
 -9 10 -1 175.216 134.098 10
 9 -1 -10 167.432 15.5256 5
 9 10 1 208.401 68.6922 10
 9 10 1 281.782 72.2159 11
 -9 10 1 357.086 127.749 5
 -10 9 1 240.12 112.235 5
 9 -10 -1 248.526 260.272 2
 -10 1 9 80.9025 112.546 2
 -10 -1 9 376.686 215.352 2
 -10 1 9 131.049 21.3512 3
 -9 -1 10 116.814 20.4802 8
 -10 1 9 150.218 57.6016 4
 -1 10 9 229.722 72.8242 3
 -10 1 9 195.781 58.2568 8
 10 -1 -9 258.294 188.703 2
 -10 -1 9 254.035 54.2288 8
 10 -9 -1 59.8063 36.7143 5
 9 -10 -1 143.525 57.211 5
 -9 -1 10 61.0416 76.1876 1
 10 1 -9 55.4685 71.499 1
 -1 10 9 195.388 107.123 4
 9 10 -1 320.898 110.928 2
 9 10 -1 135.015 31.8928 1
 -1 10 9 234.012 33.6125 1
 10 9 -1 240.343 85.1843 2
 -10 9 1 113.398 55.6617 3
 -10 1 9 80.1505 22.8237 6
 -1 10 9 221.363 79.7869 11
 -10 9 1 144.919 74.6162 8
 -9 -1 10 168.209 72.0173 4
 -9 1 10 105.425 39.519 1
 -10 -1 9 130.699 62.4171 4
 9 10 -1 418.753 129.266 7
 -1 10 9 27.2729 201.357 7
 -9 1 10 82.3184 51.8791 8
 -10 1 9 119.897 61.9252 1
 -9 10 1 181.702 123.847 10
 -9 10 -1 260.662 93.3537 6
 -9 1 10 290.679 160.126 7
 -9 -1 10 323.152 230.906 7
 -9 -1 10 190.648 47.589 10
 10 9 -1 274.685 53.9402 1
 -9 10 1 92.2914 37.7235 8
 -9 -1 10 89.0861 30.8836 5
 10 -9 -1 126.901 33.0927 1
 -9 1 10 287.896 80.396 4
 -9 10 1 410.448 273.594 2
 -10 -1 9 169.293 86.7938 7
 -9 1 10 186.865 39.5365 10
 -10 9 1 217.613 182.925 2
 10 9 -1 262.783 57.8051 10
 -9 1 10 205.879 84.734 3
 10 -1 -9 139.25 91.7335 1
 -10 1 9 77.5739 68.6356 7
 -9 10 -1 147.036 56.2246 5
 9 10 -1 236.226 40.5995 9
 -10 -1 9 274.346 60.0596 9
 -10 1 9 96.3389 21.0589 11
 10 9 -1 279.23 54.7024 9
 9 10 -1 313.343 41.0772 6
 -10 9 1 149.622 15.6716 6
 9 10 -1 222.715 33.0367 5
 9 1 -10 155.225 229.207 2
 -9 -1 10 202.681 38.574 9
 9 -1 -10 404.101 267.891 2
 -9 10 1 273.844 80.8884 4
 9 -10 1 216.833 76.3189 1
 -10 9 1 90.3473 92.6444 4
 10 -1 -9 187.763 69.4108 5
 -1 10 9 267.465 56.993 2
 9 -10 1 77.0074 72.2477 2
 -9 10 -1 297.058 85.3665 11
 -9 1 10 242.955 53.0903 11
 -9 10 -1 196.262 64.5906 8
 -3 9 10 11.1357 52.7372 11
 -3 9 10 22.68 46.8032 9
 -3 10 9 83.8447 93.0438 10
 -9 10 3 72.8031 33.3285 11
 -3 10 9 73.8042 47.3827 3
 -9 3 10 72.3704 83.5701 3
 -9 3 10 34.8625 98.5736 2
 -9 -3 10 93.9038 62.1564 3
 10 9 -3 31.0667 7.1859 10
 9 10 -3 32.1318 4.58852 10
 -9 -3 10 10.0387 10.9463 10
 10 -9 -3 52.8176 93.3032 5
 -10 -3 9 43.7015 17.4901 8
 -10 3 9 54.7823 32.8949 10
 -10 3 9 157.454 15.8195 1
 -10 -3 9 8.46288 20.664 1
 3 -10 -9 66.9483 22.5353 5
 -10 9 3 138.724 122.035 10
 -10 3 9 99.703 46.5895 3
 -3 9 10 8.17368 40.2312 10
 -9 -3 10 12.4771 45.129 7
 9 -10 -3 42.9975 133.588 2
 -10 -3 9 54.5714 38.8961 6
 -3 10 9 125.956 75.5882 9
 10 -3 -9 79.5767 41.6829 9
 -3 10 9 31.4272 40.3911 5
 -10 9 3 111.495 105.66 9
 9 3 -10 24.2882 30.7882 1
 10 9 -3 52.6279 10.4026 1
 10 9 -3 14.614 7.017 9
 3 -9 -10 32.6544 47.7969 9
 -9 -3 10 59.1163 55.6598 4
 9 10 -3 56.0523 18.9395 9
 -9 3 10 94.0083 44.0385 5
 -9 10 3 79.059 144.333 7
 -10 3 9 79.304 46.7377 9
 -9 -3 10 7.5235 14.3512 9
 -9 3 10 29.1008 45.5843 9
 -3 9 10 261.769 136.076 2
 -3 -10 9 25.9763 24.9104 9
 -10 -3 9 51.2223 30.5141 9
 -10 3 9 15.7278 26.7469 5
 -10 -3 9 22.037 16.2369 5
 -3 10 9 122.294 132.674 8
 -9 3 10 22.0287 29.3437 1
 -9 10 3 44.1277 54.2056 5
 -10 3 9 120.078 158.324 2
 -9 3 10 12.2394 32.8497 8
 -10 -3 9 107.682 196.088 2
 10 -9 -3 60.2652 32.8735 1
 -3 -10 9 28.6495 38.364 1
 -10 9 3 20.3068 54.2884 3
 -3 -10 9 15.4826 33.0774 4
 -9 -3 10 96.6201 66.2754 1
 -3 10 9 21.1345 21.2045 4
 -9 3 10 65.3651 22.483 6
 -9 10 3 50.9832 55.4416 8
 -10 9 3 50.4421 55.8462 8
 -9 10 3 89.9166 57.492 10
 -9 -3 10 114.432 43.4966 8
 -9 3 10 31.8315 13.8483 4
 -3 9 10 282.059 280.86 7
 -10 3 9 30.5888 52.9318 4
 -10 -3 9 9.73065 23.094 4
 -9 3 10 52.8209 31.4891 10
 -9 10 3 83.6084 137.471 2
 -10 9 3 11.7829 162.751 2
 -3 9 10 19.4737 44.2714 1
 -10 3 9 87.5056 27.4293 6
 -10 -3 9 10.1099 23.2072 3
 -10 3 9 67.2172 165.423 7
 3 -10 -9 29.364 169.785 2
 -3 9 10 90.7291 69.4225 5
 -9 3 10 59.3258 34.9494 11
 10 3 -9 20.8926 34.1235 1
 3 -10 -9 40.8489 23.3345 1
 -9 10 3 7.05917 59.2332 4
 -10 9 3 151.248 57.2964 4
 -3 10 9 29.9715 61.5688 1
 9 3 -10 269.057 215.92 2
 9 -3 -10 47.7047 83.5171 1
 9 -3 -10 84.7988 231.372 2
 -3 -10 9 51.842 73.5332 2
 -3 10 9 97.7251 79.5391 6
 10 3 -9 33.9632 72.386 2
 -9 -3 10 163.231 53.6494 2
 10 -9 -3 7.13374 21.0675 9
 -3 10 9 144.423 69.62 11
 -9 10 3 12.709 22.2289 3
 9 10 -3 40.7053 28.0478 1
 -10 3 9 45.6316 19.9295 11
 -5 9 10 27.0462 57.0525 10
 -9 5 10 57.2497 68.7487 3
 10 -9 -5 61.9093 63.7031 9
 -10 5 9 130.356 74.1443 3
 -5 -9 10 23.5196 31.621 3
 -10 5 9 10.3811 42.2058 10
 -9 10 5 42.3511 37.9007 5
 -5 -10 9 163.244 163.006 2
 -5 -10 9 97.3769 32.2211 9
 -10 9 5 69.7388 53.4269 3
 10 -9 -5 34.0457 36.4547 1
 5 -9 -10 42.736 32.1075 5
 -5 -10 9 17.4181 11.8692 1
 -9 -10 5 29.4258 18.1006 3
 9 -5 -10 21.7668 27.1995 5
 -10 -5 9 8.33677 34.6479 3
 9 -10 -5 3.06743 22.647 5
 -5 9 10 16.577 52.9718 5
 9 -10 -5 173.322 101.819 9
 -5 9 10 2.72279 29.0156 9
 -9 -5 10 83.1824 54.2829 2
 -9 -10 5 33.3778 33.4313 1
 -9 5 10 30.9472 30.2931 9
 -9 -5 10 34.9223 19.0693 5
 -9 10 5 51.8744 20.175 9
 -10 5 9 99.9475 59.3904 11
 10 5 -9 47.3263 64.9645 1
 -10 5 9 164.949 79.6055 8
 10 -9 -5 160.815 261.568 2
 9 10 -5 15.3915 35.2634 1
 -10 -5 9 119.566 177.673 2
 10 -5 -9 81.3031 218.279 2
 -9 5 10 23.9974 40.6811 11
 -10 -9 5 15.2335 16.9363 3
 -5 -10 9 35.3653 27.5955 3
 -5 -10 9 15.9567 8.59028 5
 9 -5 -10 31.4279 26.3025 1
 -10 -9 5 10.5545 39.3579 1
 5 -10 -9 51.2609 27.6924 1
 -10 9 5 129.869 122.054 2
 -5 -9 10 131.164 174.26 2
 -5 9 10 62.2496 59.7481 1
 -10 -5 9 105.524 60.5124 4
 10 9 -5 26.3637 36.0513 1
 -5 10 9 11.1984 57.8751 3
 -10 -5 9 50.6483 27.715 5
 -9 -10 5 22.4514 72.3437 2
 -5 -9 10 38.0468 48.5455 1
 -9 5 10 28.382 30.1558 6
 -9 10 5 19.1807 49.226 4
 -10 9 5 27.0459 52.1962 10
 -9 10 5 93.0727 102.436 7
 -10 -5 9 106.446 24.2723 7
 5 -10 -9 146.424 254.567 2
 -10 5 9 44.3898 62.0993 6
 -9 5 10 47.231 29.5119 10
 -5 9 10 11.6254 35.6833 11
 -5 10 9 23.6741 26.887 11
 5 -10 -9 62.2562 52.9801 9
 9 -5 -10 36.1659 19.2368 9
 -10 9 5 6.76767 36.0311 11
 -10 -9 5 59.909 36.5494 4
 10 5 -9 31.7987 55.3363 2
 10 -5 -9 10.1546 29.6555 1
 -5 10 9 90.5544 47.0621 9
 -5 10 9 7.84491 40.5743 10
 -10 -5 9 14.704 6.53298 6
 5 -10 -9 11.2587 34.9587 5
 10 9 -5 6.34423 44.8458 2
 -9 10 7 98.4634 31.0656 6
 9 -10 -7 109.545 96.7934 2
 -9 -7 10 20.6238 8.27044 5
 -7 -10 9 34.3391 9.60621 9
 -10 -7 9 53.4532 207.129 2
 -7 -9 10 18.3262 6.85914 9
 -7 10 9 130.534 76.089 11
 7 -10 -9 26.451 13.0193 5
 -9 7 10 45.8292 10.5738 3
 -9 7 10 37.4049 12.0527 10
 -7 9 10 22.766 73.5362 9
 -7 -9 10 32.2449 27.148 3
 -7 -10 9 72.406 103.074 2
 -7 -9 10 18.4534 6.65057 5
 -10 9 7 46.2257 44.06 9
 -10 9 7 22.228 46.1901 3
 10 -7 -9 52.3646 56.1855 5
 -10 7 9 25.2035 53.7164 3
 -7 -9 10 47.0644 101.692 2
 10 -7 -9 16.3464 47.6395 9
 7 -9 -10 41.9186 63.8154 1
 -9 7 10 176.21 308.528 7
 7 -10 -9 95.7354 52.567 1
 -7 -9 10 17.9974 25.8365 1
 -7 9 10 73.2838 46.4759 5
 -9 7 10 161.549 95.437 5
 -7 10 9 293.087 192.575 2
 -9 10 7 85.4528 78.6615 9
 -10 -9 7 52.5019 22.6068 1
 9 -7 -10 22.3622 54.4694 1
 -9 -10 7 34.4109 8.60744 3
 -7 10 9 74.9842 78.9559 8
 -10 7 9 80.0705 15.7528 9
 -10 7 9 74.0484 49.0559 11
 -7 9 10 115.951 66.8273 8
 -10 7 9 60.0618 62.43 6
 -7 -9 10 19.1941 7.88289 6
 -7 -9 10 58.8416 43.5721 4
 -10 7 9 34.7345 9.15883 8
 -10 -7 9 34.9636 14.2905 3
 -7 -10 9 80.8535 41.4154 3
 -7 10 9 59.3357 59.615 6
 -10 7 9 273.197 325.094 2
 -10 9 7 69.6443 31.9325 6
 10 -7 -9 34.1377 54.9429 1
 -9 7 10 76.3732 35.156 1
 -9 10 7 43.8444 30.3475 10
 -9 10 7 101.091 240.47 2
 -7 9 10 183.635 88.1456 3
 -7 9 10 65.1815 63.935 4
 -9 -10 7 10.485 7.06666 1
 -7 10 9 29.2911 44.449 4
 10 -9 -7 107.015 93.94 9
 9 -10 -7 19.2002 60.7526 1
 -9 7 10 136.312 80.9775 4
 -10 -9 7 60.9986 30.6004 2
 -10 -7 9 82.6533 59.8121 4
 10 -9 -7 11.9485 70.3203 1
 -7 9 10 66.1292 150.207 7
 -9 10 7 16.7742 26.9651 4
 -9 7 10 87.1947 69.509 8
 -7 10 9 264.157 252.791 7
 -10 9 7 7.15002 54.2356 4
 -9 -7 10 183.916 155.707 2
 -10 7 9 126.875 205.937 7
 -9 7 10 26.4872 28.5629 11
 -7 -10 9 69.2945 25.8955 1
 -9 10 7 62.5072 194.132 7
 -10 9 7 94.1196 131.322 7
 -9 7 10 15.5693 358.928 2
 -9 -10 7 254.11 25.589 4
 9 7 -10 83.8701 54.7317 2
 -10 -9 7 24.1495 27.2353 4
 9 10 -7 184.952 145.996 2
 -9 -7 10 39.6095 16.6446 6
 -9 10 7 10.673 17.511 1
 7 -10 -9 216.984 179.017 2
 -9 -7 10 0.94384 21.6657 1
 10 9 -7 90.6447 165.753 2
 9 -7 -10 530.402 465.933 2
 -7 10 9 73.9487 73.7899 9
 9 -10 -7 59.2334 51.8948 9
 -9 -7 10 69.803 25.7136 3
 10 9 -7 48.0082 37.4259 1
 9 10 -7 31.9496 37.4261 1
 -9 10 7 181.234 84.711 5
 9 -10 -9 3620.46 389.765 5
 -10 9 9 4414.56 344.436 10
 -9 -9 10 5001.49 267.649 3
 -10 -9 9 4554.66 260.334 1
 -9 10 9 5036.09 850.033 7
 -10 9 9 4703.21 347.985 8
 -9 9 10 4892.09 366.067 3
 -10 9 9 4680.4 340.822 3
 -10 9 9 4919.44 864.589 2
 -9 10 9 4038.67 313.169 10
 9 -9 -10 3881.58 378.648 5
 -10 9 9 4236.49 323.422 11
 -9 -9 10 4471.77 576.226 2
 -9 9 10 4351.02 348.572 8
 9 -9 -10 3577.23 384.294 9
 9 -10 -9 3544.66 355.142 9
 -10 -9 9 4593.93 576.401 2
 -9 9 10 4098.08 354.662 5
 -9 -9 10 4650.19 259.955 4
 -9 -10 9 4592.7 256.178 3
 -10 9 9 3628.12 309.273 5
 -10 -9 9 5045.12 270.162 3
 -10 9 9 4487.54 364.424 9
 -9 10 9 3879.87 328.805 11
 -9 10 9 4377.14 365.191 8
 -9 10 9 4215.83 344.842 6
 10 -9 -9 4491.28 411.41 9
 -9 10 9 4812.76 356.472 3
 -9 9 10 4745.78 346.097 11
 -9 9 10 4760.4 368.135 4
 -9 10 9 4318.04 338.416 4
 -10 9 9 4368.14 342.022 4
 -9 -10 9 3903.88 230.57 4
 -9 9 10 4798.86 847.189 2
 -9 9 10 4638.92 363.6 9
 -9 9 10 4321.29 333.339 10
 -10 -9 9 5110.94 261.616 4
 -9 10 9 4098.69 356.35 9
 -9 9 10 3745.03 346.103 1
 -9 9 10 4931.26 882.646 7
 -10 9 9 4023.8 757.761 7
 9 -9 -10 3752.35 797.563 2
 -9 -9 10 4801.35 273.523 1
 10 -9 -9 3752.22 746.808 2
 -9 10 9 4337.95 371.431 5
 -9 -10 9 4306.91 243.23 1
 10 -9 -9 3821.41 392.634 5
 -9 10 9 3336.82 745.198 2
 -9 -10 9 4607.23 571.749 2
 9 -10 -9 4314.03 815.052 2
 -9 9 10 4523.94 351.65 6
 9 -10 -9 3998.76 346.599 1
 -10 9 9 3895.49 332.594 6
 -10 0 10 36072.2 919.343 4
 -10 0 10 39814.2 2238.81 2
 10 -10 0 35255 1982.36 2
 10 0 -10 36792.9 819.125 5
 10 10 0 36937.3 668.01 9
 10 10 0 35857 1285.36 2
 -10 0 10 38615.9 740.28 5
 10 -10 0 39481.3 1064.75 5
 -10 0 10 34428 612.221 9
 10 0 -10 31786.7 2052.26 2
 10 10 0 40308.3 693.975 10
 10 -10 0 33215.5 1060.71 9
 -10 10 0 26913.9 1114.08 5
 -10 10 0 26534.6 965.202 8
 -10 0 10 40931.1 1040.33 1
 -10 10 0 36406.9 1401.09 11
 -10 0 10 35864.4 1566.24 7
 -10 0 10 35358.8 599.136 10
 -10 0 10 35931.3 934.704 3
 -10 0 10 36289.6 701.693 8
 -10 10 0 34606.7 1494.34 10
 10 -10 0 35419.8 836.084 1
 -10 0 10 34828.7 683.811 6
 10 0 -10 32946.4 945.859 1
 -10 10 0 31905.2 1127.82 6
 -10 10 2 271.991 104.14 5
 -2 10 10 91.2053 79.8329 5
 10 2 -10 3.20736 25.8048 5
 -2 10 10 25.2917 60.1627 10
 -10 10 2 127.316 51.2288 11
 2 -10 -10 11.8692 36.1385 9
 10 -2 -10 71.1206 31.6328 5
 -10 10 2 184.889 132.483 10
 2 -10 -10 99.0064 77.6535 5
 -10 2 10 68.3503 75.1396 3
 10 -10 -2 188.352 165.011 2
 10 10 -2 36.7429 23.2176 9
 10 10 -2 29.41 44.7163 7
 -10 -2 10 74.7677 27.3912 9
 -10 10 2 155.82 96.1856 9
 -10 -2 10 11.9792 41.4836 5
 -10 10 2 195.066 86.052 3
 -2 10 10 8.16535 14.9167 3
 -10 -2 10 30.6019 56.1342 4
 10 10 -2 2.52057 11.5719 1
 10 -10 -2 14.8913 18.2696 1
 10 -10 -2 120.779 48.1584 5
 -10 10 2 87.7539 128.681 2
 -10 2 10 188.151 191.173 7
 -10 -2 10 109.56 168.509 7
 -10 10 2 14.6076 132.087 7
 -10 -2 10 32.8735 12.427 10
 -10 10 2 137.592 66.499 4
 10 2 -10 328.763 147.975 2
 -10 -2 10 43.4602 40.6561 1
 -2 10 10 21.0929 21.3 6
 10 -2 -10 7.33328 171.212 2
 -2 10 10 108.515 68.6385 11
 -10 10 2 143.154 67.2583 1
 -10 10 2 80.849 41.3032 8
 -10 -2 10 18.6119 121.187 2
 -10 10 4 81485.6 1539.43 11
 -10 -4 10 89899.2 1361.28 3
 -10 4 10 88116.1 1546.51 3
 -10 -4 10 93250.9 3223.58 2
 -10 4 10 77199.4 2790.36 7
 4 -10 -10 73892.1 1553.64 9
 10 -10 -4 81583.7 3175.02 2
 -4 10 10 78270 1454.05 1
 -10 4 10 81148.7 1110.19 10
 10 -4 -10 87267.2 1280.55 9
 4 -10 -10 82663.7 1702.57 5
 -4 10 10 80785.4 1463.96 10
 -10 10 4 83622.8 3079.71 2
 -10 10 4 84643.7 1448.76 6
 -4 -10 10 82589.2 1023.67 3
 -4 10 10 84038.4 1596.86 5
 10 -10 -4 83896.6 1612.65 5
 -10 10 4 81602.6 1760.69 9
 -10 10 4 86702 1321.18 3
 -4 10 10 77104.7 1498.09 9
 10 -10 -4 75330.7 1519.67 9
 -10 4 10 81535.6 1304.02 5
 -10 -4 10 83358.1 850.671 5
 -10 4 10 77373.4 1178.88 9
 10 10 -4 75795.4 625.143 9
 -4 -10 10 84104.7 1092.37 9
 -10 10 4 83317.4 1542.56 5
 -10 4 10 77645.8 1229.28 8
 -4 10 10 85554 1625.52 8
 -4 -10 10 81983.1 1057.84 4
 -4 10 10 80239.3 1439.27 4
 10 -10 -4 87360.7 1453.93 1
 -10 10 4 80427.7 1414.54 8
 10 -4 -10 84057 1485.16 5
 -10 4 10 84093.9 1507.48 4
 -10 -4 10 89000.7 1331.92 4
 -10 10 4 78884.3 1554.4 10
 10 10 -4 71464.7 583.304 10
 -10 4 10 91612.5 1655.95 1
 -10 -4 10 88848.2 850.395 6
 4 -10 -10 85528.1 3363.87 2
 -4 10 10 90195.7 3636.79 7
 10 4 -10 78404.9 3035.51 2
 -10 -4 10 87533 1943.7 7
 10 -4 -10 82470.6 3555.93 2
 -10 10 4 85476.7 1288.22 4
 -4 -10 10 81758.5 2379.96 2
 -10 10 4 80074.5 3226.6 7
 -10 4 10 88486.3 3612.25 2
 -10 10 4 85929.7 1340.52 1
 10 10 -4 82506.8 2118.5 2
 4 -10 -10 83796.6 1483.84 1
 -4 10 10 80299.8 3367.14 2
 -10 4 10 86796.5 1159.44 11
 10 -4 -10 80177.8 1561 1
 -4 10 10 85953.6 1543.3 6
 -10 4 10 79348.6 1252.02 6
 -10 -4 10 92223.3 1456.31 1
 -4 10 10 84387.1 1450.08 3
 -10 6 10 75.3107 78.9551 1
 -10 -6 10 46.9011 24.9665 1
 -10 10 6 90.0883 26.2778 10
 -6 -10 10 20.5275 12.4141 5
 -10 6 10 67.2677 56.2579 9
 -6 -10 10 0.34032 9.62265 9
 -10 6 10 77.8504 39.9764 5
 -6 10 10 64.5726 246.569 2
 10 -6 -10 80.9923 38.2143 9
 10 -10 -6 9.51776 57.3754 9
 -10 10 6 138.458 82.1962 9
 -10 10 6 170.95 80.7741 5
 -6 10 10 71.2742 89.9286 5
 6 -10 -10 172.276 63.2726 5
 -6 10 10 65.8057 54.5784 6
 -10 6 10 111.976 276.979 2
 -6 -10 10 73.0104 53.4919 3
 -10 6 10 32.6972 39.1672 11
 -6 10 10 6.24796 11.5323 9
 -10 -6 10 43.9225 41.1061 3
 -6 10 10 79.1805 101.255 7
 -10 -10 6 133.381 136.756 2
 -10 -6 10 54.6243 20.4531 7
 10 -10 -6 31.8619 41.8701 1
 6 -10 -10 157.033 114.926 2
 10 10 -6 56.0194 48.412 1
 -10 10 6 37.7717 44.0671 6
 -6 -10 10 23.4194 13.4689 6
 10 10 -6 71.8858 50.2191 2
 -10 10 6 122.964 89.7662 11
 -6 10 10 31.0228 45.3807 11
 -10 -6 10 14.1826 15.211 6
 -6 10 10 45.8526 30.0726 3
 10 -10 -8 7066.72 541.026 5
 -10 10 8 6423.68 446.326 5
 -10 8 10 7807.04 479.444 3
 -8 -10 10 8630.8 774.899 2
 -10 -8 10 7713.13 355.686 3
 -10 -8 10 8206.12 365.666 4
 -10 8 10 7312.37 415.665 10
 -10 8 10 7507.98 490.849 1
 -10 10 8 7146.65 450.725 6
 -10 10 8 8281.05 460.085 3
 -8 10 10 7358.96 447.151 10
 -8 10 10 6385.16 439.863 4
 -10 8 10 7699.65 454.589 8
 -10 -10 8 7928.4 308.287 3
 8 -10 -10 6580.81 499.109 9
 -8 -10 10 7422.71 313.552 4
 10 -10 -8 5977.53 490.322 9
 -8 10 10 7540.78 492.867 5
 8 -10 -10 6335.65 473.561 1
 -8 10 10 6759.27 443.684 9
 -10 8 10 6540.5 423.823 9
 -10 -10 8 7704.65 686.803 2
 -10 -10 8 7539.55 298.506 1
 -10 8 10 7494.81 461.781 5
 -10 10 8 8004.65 458.854 10
 -8 10 10 8003.27 501.232 8
 -10 8 10 8332.1 482.966 4
 -10 10 8 7509.82 426.097 4
 -10 8 10 7762.77 1083.7 2
 -8 10 10 9849.87 1197.08 7
 -10 -10 8 7282.71 296.422 4
 -10 8 10 7788.95 1081.84 7
 -10 10 8 8301.52 1115.64 7
 10 -8 -10 5397.5 940.048 2
 10 -10 -8 6538.61 1003.79 2
 -8 10 10 6825.43 422.763 11
 10 -8 -10 6334.27 504.681 5
 10 -10 -8 6745.44 465.347 1
 -10 -8 10 7317.63 358.682 1
 -10 10 8 7620.36 446.808 11
 -10 -8 10 9233.49 904.173 2
 -10 10 8 7883.4 508.001 9
 -8 10 10 7458.3 464.745 6
 -10 10 8 7206.95 456.63 8
 -10 8 10 7981.59 469.741 6
 10 -8 -10 6552.47 493.585 1
 -8 -10 10 8414.68 334.977 3
 -10 8 10 6420.06 387.665 11
 -8 10 10 7803.35 472.597 3
 8 -10 -10 5896.44 487.589 5
 -10 10 10 13.3265 48.1594 6
 -10 10 10 32.9342 27.073 10
 -10 10 10 145.587 81.9983 3
 -10 -10 10 44.1049 30.9406 3
 -10 10 10 130.932 29.5021 8
 -10 10 10 50.6695 95.2402 7
 -10 -10 10 155.975 82.4614 1
 -11 0 1 15.3908 46.3897 1
 0 -11 1 19.1633 6.47076 3
 0 11 1 38.89 44.8958 9
 -1 11 0 53.0638 64.4845 9
 0 11 1 7.83783 6.57934 3
 -1 -11 0 69.0452 48.8256 9
 -1 11 0 35.4716 27.3498 10
 0 11 -1 11.9344 24.7494 9
 1 -11 0 6.8438 27.6754 5
 0 -11 1 10.6129 22.1966 5
 0 -11 -1 1.7532 14.2013 3
 -1 11 0 38.7302 27.1067 5
 0 -11 1 7.77508 8.24335 1
 0 11 -1 33.0129 18.9312 8
 1 11 0 36.7854 48.4532 11
 1 -11 0 23.2268 41.3241 9
 1 -11 0 19.598 7.45509 1
 0 11 1 38.2671 32.8594 8
 0 11 1 11.5545 5.41003 1
 0 11 -1 25.7461 33.2508 10
 0 11 -1 69.0263 42.1117 11
 -1 -11 0 43.4931 19.9972 5
 0 11 1 33.6694 47.0941 11
 -1 11 0 48.1028 10.9845 11
 0 11 1 58.0516 42.4502 2
 0 11 -1 3.27261 23.3658 5
 -11 0 1 24.8736 46.3538 3
 0 -11 -1 24.9309 33.9155 2
 0 11 -1 136.916 127.942 7
 0 -11 1 55.2525 57.5511 9
 0 -11 1 31.3896 42.6504 2
 1 -11 0 26.4076 12.5852 2
 -11 0 1 44.2431 79.4582 4
 11 0 -1 37.4196 14.6146 1
 2 11 -1 472.515 80.1046 11
 -2 11 1 491.997 80.4864 11
 1 11 -2 534.586 70.546 6
 -1 11 2 263.703 50.0952 6
 -2 11 1 597.843 103.755 10
 1 11 -2 403.989 77.8328 10
 -11 1 2 661.742 133.311 1
 -1 11 2 349.749 42.8359 1
 1 11 -2 352.664 71.0223 11
 11 1 -2 346.217 85.2555 1
 -11 -1 2 644.102 104.872 3
 -1 11 2 387.141 49.5926 3
 -1 11 2 532.841 94.0743 11
 -1 11 -2 566.422 90.2598 10
 1 11 2 512.723 88.6097 10
 2 11 1 400.318 28.9688 3
 2 11 -1 438.674 78.7673 10
 -2 -11 1 220.586 41.2534 9
 2 11 1 422.846 64.3575 2
 2 11 1 393.422 82.016 11
 11 -1 -2 593.063 94.1899 9
 -1 11 2 436.913 86.0038 10
 -2 11 -1 555.889 119.448 10
 1 -11 -2 432.727 83.4022 9
 -1 -11 -2 456.204 88.1756 5
 11 -2 -1 403.215 100.888 1
 -1 11 -2 469.72 115.358 11
 -1 11 -2 633.169 94.2793 6
 -2 -11 -1 345.117 62.555 5
 -2 11 1 669.903 66.3915 3
 -11 2 1 576.139 103.198 3
 2 -11 1 584.58 90.6119 5
 2 -11 1 424.766 112.243 2
 1 -11 2 469.093 75.6914 5
 2 -11 1 479.646 60.0958 1
 2 11 1 386.041 72.9113 9
 2 -11 1 557.858 105.024 9
 -1 11 2 398.537 69.0649 5
 1 -11 2 648.388 104.165 9
 2 11 -1 468.371 87.3519 9
 -11 -1 2 378.466 63.0073 1
 11 -1 -2 523.23 96.4457 5
 1 11 2 444.077 83.8188 9
 -2 11 -1 603.1 124.311 9
 11 1 -2 507.549 73.5495 5
 2 11 1 361.032 56.5134 5
 -1 11 2 439.704 90.338 9
 -2 11 -1 696.881 105.035 5
 2 11 -1 338.982 47.1555 5
 -2 -11 1 393.671 62.3231 5
 -1 -11 -2 458.419 78.8519 9
 11 -2 -1 447.215 75.3879 5
 -11 -1 2 474.437 255.143 2
 -2 11 1 774.449 106.418 8
 2 11 -1 299.99 58.1725 8
 1 11 2 392.085 68.9235 8
 -2 11 1 419.147 87.2832 9
 2 11 1 320.883 69.6346 10
 -1 11 2 353.608 68.922 8
 11 2 -1 295.254 81.4249 1
 -2 11 -1 650.813 99.28 8
 1 11 -2 451.818 68.5743 8
 1 11 -2 526.007 64.1234 5
 -11 1 2 765.346 114.052 3
 1 11 2 514.071 50.1775 1
 -1 11 -2 549.477 83.807 8
 -2 -11 -1 423.073 85.1835 9
 11 -1 -2 554.172 236.317 2
 1 11 -2 497.596 100.352 9
 1 11 2 427.202 85.9812 11
 11 -2 -1 538.009 240.959 2
 11 2 -1 375.881 163.519 2
 -1 11 2 429.174 94.5481 2
 11 1 -2 659.51 249.341 2
 -1 11 -2 633.759 129.068 9
 -2 11 1 610.75 145.308 2
 2 -11 -1 637.889 107.786 9
 1 11 2 536.635 191.764 7
 2 11 1 301.276 146.209 7
 -11 1 2 861.335 279.245 2
 -1 11 2 189.532 116.591 7
 1 -11 2 459.232 44.0157 3
 -11 2 1 297.231 175.154 2
 -2 11 1 445.704 171.872 7
 2 11 -1 245.733 111.655 7
 1 11 2 481.027 50.1449 3
 -1 11 -2 586.061 98.0242 5
 1 -11 -2 419.471 136.498 2
 -2 11 -1 578.068 194.328 7
 1 11 -2 375.091 103.667 7
 -11 2 1 652.327 129.714 1
 -1 11 -2 681.555 222.513 7
 2 11 1 353.264 27.5329 1
 -2 11 -1 450.473 80.0247 6
 -11 1 2 568.234 113.896 4
 1 11 2 465.763 76.5551 6
 2 11 1 395.195 69.4775 6
 -11 -1 2 571.1 109.02 4
 -11 2 1 533.106 107 4
 2 11 1 407.486 68.6184 8
 -2 11 -1 745.578 121.845 11
 -1 -11 2 397.983 66.7015 9
 -2 11 1 551.21 87.1076 6
 2 11 -1 461.049 66.7233 6
 2 -11 -1 663.686 165.688 2
 2 -11 -1 655.843 65.7663 1
 -1 -11 2 550.583 73.1964 5
 1 11 2 426.586 77.3964 5
 1 11 2 370.277 99.329 2
 1 -11 -2 508.153 90.7057 5
 1 -11 2 741.58 125.881 2
 0 -11 -3 42.9062 43.4795 5
 11 0 -3 34.2626 25.5811 1
 -3 11 0 36.0228 45.1621 6
 -11 0 3 27.2344 51.5762 1
 11 0 -3 4.71132 89.8119 2
 0 11 3 10.0884 9.95327 3
 -3 -11 0 14.8489 22.7557 9
 0 -11 -3 19.4992 25.6185 9
 11 0 -3 9.07029 19.3316 9
 0 11 -3 77.5925 28.535 5
 3 11 0 84.566 42.8993 8
 -3 11 0 69.1996 48.554 11
 -3 11 0 94.1242 60.7932 3
 -3 11 0 6.28645 14.818 1
 3 11 0 14.3771 4.28234 5
 3 11 0 4.90119 6.00599 6
 -3 11 0 23.0434 45.9406 2
 0 11 3 28.749 45.1498 11
 0 11 3 7.23626 11.567 10
 0 11 3 31.9672 35.5807 6
 3 11 0 9.75428 23.1915 10
 3 11 0 85.946 40.6109 11
 3 11 2 151.873 27.7515 3
 3 11 -2 138.137 55.8738 10
 -3 11 -2 187.218 59.1334 6
 -3 11 -2 254.741 105.78 9
 -2 11 3 207.418 84.7825 11
 -3 11 2 86.8832 45.7162 10
 11 2 -3 169.358 41.6491 9
 2 11 3 80.0034 26.0202 3
 -11 2 3 41.3573 46.3921 6
 -2 -11 -3 142.18 38.1723 5
 3 11 -2 166.581 31.3158 6
 -3 11 -2 121.586 73.0684 11
 3 11 -2 167.891 57.4335 11
 3 -11 -2 140.153 59.9833 9
 3 11 -2 221.747 84.4697 7
 -11 3 2 193.354 80.6029 1
 -11 2 3 124.462 66.0933 3
 -2 11 -3 166.994 5.39265 5
 2 11 3 156.244 27.3751 8
 -11 2 3 188.715 45.9907 1
 -3 11 2 155.845 51.9573 5
 -3 -11 2 139.44 37.992 9
 11 -2 -3 79.2074 32.9479 9
 -2 11 -3 271.511 90.4989 11
 11 -3 -2 94.215 30.9826 9
 2 11 -3 60.2722 28.3639 5
 3 11 2 41.4322 24.833 8
 -3 11 -2 161.775 35.2991 10
 -2 11 -3 21.7052 45.7435 10
 3 -11 2 211.818 72.7629 9
 -3 -11 2 101.641 28.8321 5
 3 -11 2 140.438 25.1057 1
 2 -11 -3 206.74 64.3763 5
 -2 11 3 139.833 42.8883 3
 -3 -11 -2 47.3502 28.4257 9
 -2 -11 -3 190.027 51.1643 9
 3 -11 2 156.144 95.0054 2
 -2 -11 3 117.596 33.856 5
 3 11 2 145.825 31.6306 5
 -11 -2 3 169.239 44.6028 1
 2 11 3 97.8521 34.8625 9
 3 11 2 146.004 61.315 9
 11 2 -3 68.3018 20.9062 1
 -2 11 3 151.836 61.3245 9
 -2 11 -3 367.751 121.057 9
 -2 11 3 107.462 16.7696 5
 3 -11 2 85.8372 27.8541 5
 2 11 -3 212.075 19.339 9
 -2 11 3 77.5798 103.932 2
 2 -11 3 101.824 25.6769 5
 11 -2 -3 93.3381 29.4496 5
 2 11 3 44.5395 30.4945 1
 -3 11 2 100.522 16.7732 3
 11 -3 -2 164.292 50.6612 5
 3 11 -2 120.996 13.0761 5
 11 3 -2 233.046 51.9163 5
 2 11 3 80.373 36.389 5
 -3 11 2 110.308 42.3643 6
 -3 11 -2 57.1529 30.4282 5
 -11 2 3 31.2446 62.7833 7
 11 -2 -3 187.726 166.121 2
 -3 11 2 198.849 34.7742 11
 -11 -3 2 426.283 265.891 2
 -2 -11 3 7.55046 12.58 9
 -11 3 2 191.616 68.6794 3
 11 3 -2 162.008 128.037 2
 2 -11 -3 142.238 84.5608 2
 -3 11 -2 174.768 61.6434 8
 3 -11 -2 144.843 42.7616 1
 -11 2 3 210.526 63.1443 8
 3 11 2 243.398 76.626 2
 -2 11 -3 132.261 40.7912 8
 -11 3 2 132.769 63.8852 8
 2 -11 3 121.972 26.3563 1
 2 11 -3 8.45339 42.5851 10
 -3 -11 -2 221.423 61.8116 5
 2 -11 3 129.04 33.6601 2
 -3 11 2 50.2151 62.4306 2
 11 -3 -2 52.5755 21.1618 1
 3 -11 -2 118.323 40.9272 5
 3 11 -2 146.122 32.3648 9
 2 -11 3 169.314 66.7424 9
 3 11 2 173.459 133.552 7
 2 11 -3 114.314 40.6056 11
 -2 11 3 138.672 42.6544 1
 -2 11 3 179.332 64.8027 10
 2 11 3 67.1341 75.3071 7
 11 -2 -3 169.612 55.1237 1
 -3 11 2 132.904 42.051 7
 -11 -2 3 484.032 264.779 2
 2 11 -3 80.9889 12.8645 6
 3 -11 -2 269.62 151.334 2
 -2 11 3 235.504 99.4267 7
 11 3 -2 236.304 60.373 1
 -3 11 2 111.22 62.6334 8
 2 -11 -3 186.498 46.3312 1
 3 11 2 169.328 44.5172 11
 2 11 -3 172.01 41.9625 7
 -11 -3 2 81.0673 46.9801 1
 -11 2 3 193.256 54.177 4
 -11 -2 3 227.061 63.9247 4
 -11 3 2 240.668 76.9052 4
 -11 3 2 207.894 68.3291 6
 2 -11 -3 316.427 78.3938 9
 -11 3 2 52.9798 32.8198 5
 -11 -3 2 135.782 47.5857 4
 2 11 3 67.4009 35.6654 6
 3 11 2 152.826 56.4031 6
 -11 -2 3 229.257 60.715 3
 -11 -3 2 89.3658 27.9071 3
 -3 11 2 165.829 80.8175 9
 2 11 3 94.6674 38.8233 2
 3 11 2 147.839 53.2443 10
 -2 11 -3 102.996 37.4699 6
 -2 11 3 331.117 74.0157 8
 -3 11 2 83.7134 18.9085 1
 11 2 -3 120.774 21.3521 5
 3 11 2 136.031 27.5122 1
 2 11 3 163.515 61.3151 11
 -2 11 3 129.345 37.042 6
 2 11 3 144.458 42.0409 10
 -1 11 4 6406.8 335.685 11
 -1 11 4 6065.58 233.622 3
 -11 -1 4 6757.36 332.749 3
 -4 11 -1 7057.4 367.345 5
 1 11 -4 6028.96 363.873 10
 -11 1 4 6579.93 343.941 6
 1 11 -4 6192.04 361.994 11
 4 11 1 6350.6 288.46 10
 -4 11 -1 5950.27 380.341 11
 -4 11 1 6201.64 246.512 1
 1 11 4 6321.46 338.669 10
 -1 11 4 6571.87 345.642 10
 -4 1 11 6320.29 369.644 3
 1 11 4 7040.6 246.945 1
 11 1 -4 5999.44 238.222 9
 11 -4 -1 6547.84 355.597 5
 11 -4 -1 5905.53 335.161 1
 -4 11 1 5682.72 352.953 10
 -4 -11 1 6351.71 244.587 5
 -1 11 -4 5965.29 437.109 10
 -11 -1 4 6878.27 779.646 2
 -4 11 -1 5635.01 436.553 9
 -1 11 -4 6591.42 435.225 11
 -4 11 1 5598.61 241.888 4
 -4 11 1 5774.46 306.063 5
 4 11 1 6118.54 254.219 5
 -4 -11 -1 6408.53 313.093 9
 -1 -11 -4 5818.09 343.26 9
 1 -11 -4 6354.72 370.057 9
 -1 11 4 5389.55 299.061 5
 -11 1 4 6114.82 326.32 3
 -1 -11 4 6518.73 239.573 5
 1 11 4 6093.53 338.27 9
 1 -11 4 5779.71 257.369 5
 -1 -11 4 6333.32 122.307 3
 4 11 1 6695.37 311.467 9
 11 1 -4 6167.24 265.736 5
 -1 11 4 6627.78 359.592 9
 4 11 -1 6627.28 212.719 5
 11 1 -4 6371.99 342.135 1
 11 -1 -4 6127.19 273.821 9
 -4 11 1 5867.5 385.594 9
 -4 11 1 6182.65 242.305 3
 -4 11 1 6136.23 308.427 8
 -11 1 4 6190.32 769.393 2
 4 11 1 5487.08 262.099 8
 -1 -11 4 6437.69 276.51 2
 -11 4 1 4852.02 378.014 3
 -1 11 4 6152.41 314.373 8
 -11 4 1 5398.76 391.294 1
 -11 1 4 6654.17 327.23 4
 -11 -1 4 4852.23 329.613 5
 -4 11 1 6936.72 594.728 2
 -4 1 11 6696.81 392.509 4
 11 -1 -4 6832.43 363.934 1
 -1 -11 -4 6193.69 335.202 5
 -11 1 4 6447.05 756.06 7
 4 -11 1 5145.2 339.424 9
 11 4 -1 5111.78 585.956 2
 1 11 4 6232.61 317.42 5
 11 -1 -4 6724.69 306.008 5
 -1 -11 4 5997.6 295.153 9
 -11 1 4 5870.87 314.882 8
 1 -11 -4 6116.66 336.298 5
 1 11 -4 4925.98 365.468 9
 -4 11 -1 6320.59 331.609 6
 -11 -1 4 5388.49 293.533 8
 4 11 -1 6158.61 278.384 9
 -1 11 4 6010.95 683.542 7
 -4 11 1 5809.62 293.112 6
 4 11 -1 6308.74 273.321 11
 11 -4 -1 6054.58 768.333 2
 4 -11 -1 5304.26 320.336 5
 -1 -11 4 6617.02 133.148 3
 1 -11 -4 5803.42 560.816 2
 1 11 4 5758.94 695.673 7
 4 11 1 5994.61 562.473 7
 -1 -11 4 6736.65 299.705 2
 4 11 -1 6291.46 463.54 7
 4 11 1 6416.63 313.385 2
 -1 11 -4 5368.08 456.397 9
 4 -11 1 6222.27 325.683 5
 -4 11 1 6006.17 686.244 7
 -11 -1 4 6333.09 315.574 4
 4 11 1 6635.69 308.538 11
 -11 1 4 5273.97 308.612 1
 1 11 4 6389.16 320.086 8
 1 11 4 6739.54 237.43 3
 1 11 4 6462.16 540.073 2
 -4 11 -1 6194.41 745.252 7
 4 -11 1 6400.97 542.473 2
 -11 4 1 5062.32 862.169 2
 4 -11 1 6121.61 239.534 1
 -11 1 4 6940.4 376.806 5
 1 11 4 7039 358.142 11
 -4 -11 1 6641.11 284.441 9
 -11 -1 4 5493.77 314.216 6
 1 -11 -4 6598.93 265.603 1
 -11 4 1 5777.3 373.313 4
 -4 11 -1 5752.23 394.683 10
 11 1 -4 5031.72 690.709 2
 4 11 -1 5944.21 261.406 10
 4 -11 -1 5661.82 557.732 2
 1 11 4 6065.86 303.802 6
 4 11 1 6037.35 244.291 6
 4 -11 -1 6925.3 389.911 9
 4 -11 -1 6425.6 249.209 1
 -1 11 4 5880.82 303.606 6
 11 -1 -4 6843.42 833.299 2
 4 11 1 6561.19 141.651 1
 -4 11 1 6021.66 360.762 11
 4 11 -1 6493.88 212.874 6
 -1 11 4 6225.92 545.49 2
 4 11 1 6803.41 145.988 3
 -4 11 -1 6670.58 330.44 8
 1 -11 4 6654.75 341.052 9
 4 11 3 10.1193 29.0815 9
 3 11 4 113.31 7.21186 10
 4 11 -3 72.7272 26.5699 6
 4 11 3 44.2484 43.7279 5
 -4 -11 -3 37.8239 48.1896 9
 3 11 4 122.429 51.436 8
 3 -11 4 1.48434 25.3087 5
 -4 11 3 4.68884 26.9251 1
 -4 3 11 1.24507 15.0112 3
 -3 -11 4 18.5771 19.0241 5
 3 11 4 65.3074 34.6025 5
 4 11 3 11.4749 16.8266 10
 -11 4 3 23.9608 45.7196 6
 -4 11 3 31.983 57.4823 10
 -4 11 3 59.8962 47.4424 5
 11 4 -3 60.9795 33.8208 1
 4 11 -3 48.2331 39.3133 10
 11 4 -3 27.6255 7.74449 5
 -11 3 4 77.3867 64.6988 5
 -11 3 4 78.7409 126.138 10
 -11 4 3 92.7582 73.9412 10
 -3 11 -4 26.6432 53.6478 10
 11 -4 -3 6.67086 31.0771 1
 3 -11 -4 55.451 36.9279 5
 4 -11 -3 25.651 26.1714 5
 3 -11 -4 17.392 56.3514 9
 3 11 4 2.02421 36.3521 9
 -4 11 3 57.2152 39.4544 6
 4 -11 3 39.2373 8.81448 1
 11 3 -4 135.51 150.226 2
 -11 3 4 36.7316 41.3337 6
 11 -3 -4 8.71347 25.7328 5
 11 3 -4 23.6375 9.83206 9
 4 -11 3 123.329 68.064 9
 -4 11 3 44.5319 53.3354 9
 -3 11 4 13.0276 30.9796 5
 3 11 -4 16.228 65.7353 9
 11 -4 -3 50.3596 39.8904 5
 4 11 3 62.6998 166.669 7
 4 -11 3 38.3388 42.9273 5
 4 -3 -11 220.133 82.4934 1
 4 11 3 44.016 35.7727 8
 -4 11 -3 47.2941 42.5003 5
 -11 -3 4 97.363 60.0025 4
 -11 3 4 51.0477 50.5621 3
 -3 11 4 17.6307 36.2519 8
 -3 11 4 93.0089 95.9679 2
 -11 -3 4 73.2372 65.1175 3
 -4 11 3 3.50953 38.8667 8
 -11 4 3 80.703 85.982 11
 -4 3 11 118.06 78.1277 4
 -4 3 11 21.3977 65.4706 8
 -11 -4 3 53.4715 30.4532 3
 -11 3 4 77.0609 45.3077 8
 -11 3 4 54.7191 49.106 1
 -3 11 4 26.5901 36.9605 3
 -4 11 3 114.485 132.164 2
 4 -11 -3 5.82572 27.6526 9
 -4 11 3 113.958 65.6312 11
 -11 4 3 269.088 168.304 7
 -3 -11 4 60.5932 30.8957 9
 11 3 -4 84.5351 61.4171 1
 4 -11 3 11.3081 66.7906 2
 11 -3 -4 65.6672 59.926 1
 -11 -3 4 37.5663 173.346 2
 -11 4 3 215.885 179.596 2
 4 -11 -3 21.5966 83.175 2
 -3 -11 -4 25.1665 23.6519 9
 -11 -4 3 87.5182 178.278 2
 -4 11 3 65.8006 27.2996 4
 -4 11 -3 9.63122 10.1583 6
 -4 11 3 40.7335 72.1853 7
 -4 3 11 96.8072 178.286 2
 -11 -4 3 12.8977 37.1099 1
 -11 4 3 36.1786 40.1072 5
 11 -4 -3 88.7469 246.844 2
 4 11 -3 58.035 43.6339 7
 -11 -4 3 10.8245 56.9019 4
 -4 3 11 26.6982 21.2062 6
 4 11 3 49.1597 41.1082 6
 3 11 4 99.2601 60.1706 6
 -11 -3 4 77.6791 67.3794 1
 -11 4 3 7.39384 20.1355 1
 -4 3 11 95.9386 59.705 5
 3 -11 4 58.548 56.0085 9
 4 -3 -11 110.296 123.681 2
 3 -11 -4 33.8662 29.4064 1
 4 11 -3 40.8179 40.1398 11
 -3 11 4 2.0622 29.8096 11
 -3 11 4 35.5177 19.2276 1
 0 -11 5 5.01546 15.5315 9
 5 11 0 8.06033 41.7866 11
 -5 0 11 85.0398 43.0199 4
 0 11 5 17.1617 30.1402 5
 5 0 -11 20.7674 27.0578 1
 5 -11 0 51.5499 40.1865 9
 -11 0 5 9.93909 63.5206 3
 0 -11 -5 104.248 64.5482 5
 0 11 5 15.8111 46.2593 11
 11 0 -5 141.161 97.1412 2
 -5 -11 0 18.429 5.23318 9
 5 11 0 4.19058 38.9311 7
 5 11 0 62.1144 45.595 9
 5 -11 0 59.218 45.8936 5
 -11 0 5 5.68771 50.1648 8
 -5 0 11 26.606 45.2354 1
 -5 0 11 39.7348 50.0644 3
 0 11 5 205.033 199.622 7
 5 -11 0 13.6936 25.1578 1
 5 0 -11 267.801 291.22 2
 0 11 5 14.6306 20.8941 10
 -11 0 5 41.3504 32.7717 4
 0 11 5 58.35 44.8061 3
 0 11 5 29.316 139.712 2
 11 0 -5 4.77522 21.7603 5
 -5 11 0 30.2864 17.8097 8
 5 11 0 14.1742 9.45515 6
 2 11 5 1420.47 175.133 8
 -5 2 11 1398.7 179.591 1
 -11 5 2 857.568 169.109 11
 2 11 -5 1382.15 200.369 11
 2 -11 5 1186.36 131.929 5
 -5 11 -2 1139.38 140.719 6
 -11 -2 5 1437.05 149.227 6
 -5 2 11 1659.03 144.5 10
 -11 5 2 1255.59 184.468 1
 -11 2 5 1479.85 374.389 2
 5 11 -2 1193.64 113.617 10
 -5 11 2 1419.48 155.461 6
 5 11 -2 1074.1 115.052 11
 -2 -11 5 1570.55 103.914 5
 5 11 2 1224.92 130.209 10
 -5 11 2 1433.65 176.945 10
 -2 11 5 1333.95 157.533 11
 -2 11 5 1357.59 143.707 8
 -5 11 2 1225.65 160.034 11
 -11 5 2 1165.65 174.641 3
 5 -11 -2 1128.01 162.459 9
 -2 11 5 1110.5 115.008 4
 11 -2 -5 1273.93 125.145 9
 -5 11 -2 950.361 229.27 10
 2 -11 5 1192.17 168.404 9
 5 11 2 1347.95 128.755 5
 2 11 5 1575.2 183.206 10
 -11 5 2 1105.03 218.8 10
 -5 -11 -2 958.189 132.684 9
 5 -11 -2 1548.16 185.444 5
 5 -11 2 1143.08 149.696 5
 -11 -2 5 1397.21 149.784 3
 -5 -11 2 1409.59 125.21 9
 2 11 5 1705.7 195.558 9
 -5 11 2 1173.89 145.888 5
 5 11 2 1320.99 151.708 9
 -2 11 5 1043.85 230.133 2
 -5 11 2 1391.32 119.715 3
 -2 -11 5 1446.15 135.132 9
 2 11 5 1896.5 309.474 2
 2 -11 -5 1252.74 175.215 9
 -11 2 5 1254.32 209.974 9
 -5 2 11 1460.5 143.523 9
 -11 2 5 1389.62 148.924 5
 -5 11 -2 1060.16 228.773 9
 -5 2 11 1232.1 169.141 8
 5 11 2 1464.14 133.004 8
 -11 5 2 1336.85 200.021 5
 -5 11 -2 1360.76 188.179 5
 2 11 5 1631.1 380.147 7
 -5 11 2 1349.09 164.91 8
 2 11 5 1356.59 150.279 5
 -5 -2 11 1270.88 156.514 4
 -5 2 11 1613.81 192.875 4
 11 -5 -2 1535.33 186.679 9
 -5 2 11 1205.55 172.563 3
 -2 11 5 1199.49 116.618 3
 5 -11 2 899.542 229.621 2
 -11 2 5 1445.77 150.666 8
 -5 11 -2 1527.06 224.125 11
 -2 11 5 1356.53 155.928 5
 -2 11 5 1320.78 153.636 9
 11 5 -2 1410.32 301.894 2
 -11 5 2 1306.38 174.166 8
 5 -11 2 1314.04 113.073 1
 -5 11 -2 1044.58 139.929 8
 -11 -2 5 1415.5 138.623 8
 -11 2 5 1106.23 139.701 1
 -11 -2 5 1297.6 148.695 5
 -11 -2 5 1519.16 154.948 1
 11 2 -5 1710.89 100.183 9
 -5 2 11 1227.23 162.115 5
 -2 -11 -5 1048.77 135.861 5
 5 11 2 1652.23 316.523 7
 2 11 5 1686.12 136.708 1
 -11 2 5 1323.43 155.296 4
 -5 2 11 1180.02 318.009 7
 -11 2 5 1124.03 176.484 10
 -11 -2 5 1458.31 148.108 4
 -5 11 2 1231.23 250.596 2
 5 11 -2 1444.66 190.9 7
 2 -11 -5 1165.7 160.955 5
 5 11 -2 1156.82 114.183 9
 5 -11 2 1305.09 164.602 9
 -5 11 2 1800.85 408.46 7
 -5 11 2 1428.39 126.067 4
 11 -2 -5 1088.65 314.417 2
 11 2 -5 1672.58 130.857 5
 -2 11 5 883.765 257.113 7
 2 11 -5 1188.72 205.509 10
 -5 -2 11 1737.89 473.78 2
 -2 -11 -5 1233.24 161.601 9
 5 11 2 1529.36 159.746 11
 -11 5 2 1436.92 458.712 2
 -2 -11 5 1572.58 156.764 2
 -11 2 5 1004.99 150.966 11
 -5 11 2 1468.34 131.531 1
 11 -5 -2 1602.17 410.041 2
 5 2 -11 1142.24 446.322 2
 -11 2 5 1166.01 146.882 3
 -5 2 11 1277.04 343.84 2
 -2 11 5 1013.94 130.895 10
 -11 5 2 1480.73 194.896 6
 -11 5 2 1221.83 176.209 4
 11 2 -5 1325.27 332.504 2
 -11 2 5 1259.38 310.626 7
 5 -2 -11 1312.55 196.048 1
 11 -5 -2 1345.23 167.902 1
 5 -11 -2 1132.23 296.194 2
 -11 5 2 1235.65 253.7 7
 -5 11 -2 955.304 345.87 7
 5 -11 -2 1436.98 131.307 1
 -5 2 11 1392.55 179.899 6
 5 11 2 1282.12 120.502 6
 2 11 5 1517.51 159.373 6
 -5 -2 11 1365.26 171.562 3
 2 -11 -5 1049.32 258.535 2
 -2 11 5 1103.53 127.684 6
 -11 2 5 1254.12 135.902 6
 11 -2 -5 1441.16 152.212 5
 5 11 -2 1382.04 81.4443 5
 -5 2 11 1444.4 145.747 11
 2 11 5 1629.67 129.197 3
 -2 -11 5 1361.4 68.0468 3
 5 11 -2 1304.94 81.8249 6
 -11 -2 5 947.533 281.173 2
 -5 -2 11 1150.08 154.786 1
 -5 11 2 1349.51 173.941 9
 11 -5 -2 1535.56 177.015 5
 2 11 5 1283.85 155.143 11
 5 -2 -11 1837.27 441.833 2
 -11 -4 5 148.24 59.782 3
 -11 5 4 119.029 76.3506 10
 -11 5 4 137.13 94.3672 11
 -4 -11 5 153.962 20.8367 1
 5 -4 -11 70.0582 34.4574 1
 4 11 5 117.682 46.4105 11
 -11 4 5 97.5346 41.8762 6
 -5 4 11 82.0454 27.264 10
 -11 5 4 31.9458 30.9798 6
 -4 5 11 96.3358 45.5746 10
 5 11 4 169.272 71.527 10
 4 11 5 218.292 91.029 10
 4 -11 -5 106.516 36.1569 5
 -4 11 5 140.627 64.3384 10
 -4 11 5 123.664 63.2784 9
 5 -11 -4 146.455 57.2201 5
 -5 11 4 67.8613 47.7868 10
 -5 4 11 79.0544 27.6212 3
 4 -11 -5 117.623 82.6458 9
 -4 11 5 71.8351 48.5918 1
 5 -4 -11 45.9869 36.7263 5
 -5 11 4 198.772 71.9306 8
 5 11 -4 79.5876 42.5945 10
 -5 11 4 120.568 60.484 9
 -4 11 5 63.8929 20.871 3
 11 4 -5 76.0132 24.3812 5
 -4 5 11 183.063 212.378 2
 5 11 4 190.707 54.0602 5
 4 -11 -5 28.0321 33.4058 1
 -4 -11 5 164.483 27.3685 5
 11 -4 -5 39.6935 24.5892 1
 -4 5 11 72.2243 20.5701 5
 11 -4 -5 30.2874 212.923 2
 -5 4 11 26.9799 46.639 5
 -5 11 4 139.874 70.1444 6
 -4 5 11 215.581 81.0132 9
 -11 4 5 73.2495 29.0093 1
 4 11 5 78.3985 39.6562 9
 -4 -11 5 140.404 33.8345 9
 11 -5 -4 51.2139 31.1582 5
 4 11 -5 233.651 100.65 10
 -11 4 5 18.4413 86.4092 9
 -11 5 4 47.188 67.4607 9
 -5 -4 11 52.9828 129.738 2
 -5 11 4 107.565 35.595 5
 4 -5 -11 13.481 15.2037 1
 -11 4 5 173.189 56.7867 3
 11 4 -5 108.281 59.6876 1
 5 11 4 134.532 66.8836 8
 4 11 5 138.466 62.5674 8
 -5 4 11 86.6478 50.5954 8
 11 -4 -5 95.5959 21.0134 5
 -11 5 4 7.78475 55.6881 5
 -11 5 4 183.106 85.2518 3
 -5 4 11 114.246 55.812 9
 -4 11 5 89.6319 77.0768 8
 -11 -5 4 139.008 60.1177 3
 11 5 -4 42.1732 35.0736 1
 -5 -4 11 207.884 94.5538 4
 -4 5 11 25.4206 63.25 4
 -5 4 11 48.5512 25.0144 4
 4 11 -5 110.521 78.8943 9
 -11 4 5 148.148 55.2228 8
 -11 5 4 60.8824 37.9784 8
 5 -11 -4 93.725 19.1767 1
 -11 4 5 166.016 89.0271 11
 -5 11 4 66.3541 79.9998 2
 -4 5 11 207.483 101.109 8
 11 5 -4 141.922 37.4369 5
 -4 5 11 137.022 35.6482 1
 -4 -11 5 132.753 47.0428 2
 -11 5 4 143.794 66.7716 1
 5 11 4 110.332 44.8339 9
 -11 4 5 221.386 135.285 2
 -11 -4 5 110.039 21.5385 1
 -4 11 5 81.5649 9.31745 4
 -5 -11 4 119.53 37.6593 9
 5 -4 -11 67.0951 171.6 2
 5 11 4 273.335 196.744 7
 4 11 5 165.514 129.997 7
 -4 5 11 82.6059 138.112 7
 -11 5 4 321.072 226.094 2
 -11 -4 5 93.0012 128.685 2
 -11 4 5 123.115 34.5971 5
 4 -5 -11 47.0553 36.4688 5
 11 -4 -5 98.9791 59.8751 9
 -5 4 11 281.375 140.067 1
 -11 -5 4 36.3304 51.0038 1
 -11 -5 4 71.0869 113.631 2
 -5 11 4 124.616 44.1893 4
 -5 11 4 40.5691 168.829 7
 -11 4 5 100.422 40.3973 10
 -5 -4 11 210.469 39.6182 3
 -11 4 5 121.023 58.1903 4
 -4 11 5 120.098 74.6038 5
 -5 -4 11 113.358 62.2472 1
 -11 5 4 110.417 188.946 7
 -5 4 11 95.541 195.139 2
 -11 5 4 207.706 75.7507 4
 -11 -4 5 140.682 39.5362 4
 11 5 -4 11.9578 111.414 2
 -4 5 11 137.773 81.4084 3
 -11 -5 4 121.58 35.2446 4
 4 -11 -5 57.0733 39.7277 2
 -5 11 4 145.502 45.9913 3
 5 -11 -4 228.121 187.94 2
 5 11 -4 113.985 22.2803 9
 5 11 4 187.315 68.0754 6
 4 11 5 133.221 41.1731 6
 -5 11 4 101.284 39.3031 1
 -4 5 11 65.8858 49.6073 6
 -5 4 11 49.6405 30.4151 6
 -4 5 11 188.95 73.6533 11
 -4 11 5 177.759 70.684 11
 11 4 -5 150.157 109.77 2
 -5 11 4 70.0684 46.7077 11
 11 5 -4 109.281 21.6385 9
 -11 4 5 152.408 148.63 7
 4 11 5 152.91 65.5321 5
 5 11 4 102.834 27.1796 11
 -5 4 11 111.445 43.1848 11
 -4 11 5 163.433 74.9986 6
 11 -5 -4 98.6131 48.2945 9
 -6 -1 11 6.06362 112.664 2
 -6 -1 11 37.4068 26.6474 9
 11 -6 -1 27.7891 155.351 2
 11 1 -6 86.3756 21.2742 1
 -6 11 1 86.1943 33.7802 6
 -6 1 11 38.8001 262.953 2
 -6 11 -1 88.8869 52.7471 6
 -1 11 6 23.1957 21.1711 3
 6 -11 -1 69.8266 52.2259 1
 -11 6 1 50.1694 32.0066 5
 -6 1 11 38.0678 60.265 1
 -6 -1 11 32.8805 15.7576 10
 -1 11 6 43.3267 37.6987 2
 -6 1 11 61.0761 16.1059 10
 -6 -1 11 21.0926 27.3586 11
 6 11 1 70.1201 49.6432 10
 -6 11 -1 174.849 83.2853 10
 -11 1 6 18.5616 46.558 1
 -11 6 1 85.791 71.469 6
 6 11 1 5.67207 11.8365 5
 6 11 -1 7.27296 52.2308 10
 -11 1 6 34.0315 15.8909 6
 -11 1 6 49.5768 44.2414 9
 1 11 6 95.5791 47.4407 5
 -6 -1 11 125.142 37.1444 5
 11 -1 -6 30.6398 16.9584 9
 -1 -11 -6 12.5972 7.59388 9
 -6 -1 11 70.7428 54.8253 4
 1 11 6 13.3563 57.1676 9
 -1 11 6 18.43 22.1624 5
 6 -11 -1 108.854 61.7479 9
 6 11 -1 59.4834 43.9901 9
 6 -11 -1 54.8768 29.5886 5
 6 11 -1 7.9791 2.61629 5
 6 -11 1 28.8688 37.0609 9
 -1 -11 6 25.313 29.9671 9
 11 -6 -1 35.4661 22.5197 9
 1 -11 6 24.2934 22.9574 9
 11 -6 -1 60.9172 25.4579 5
 1 -11 6 35.6756 34.4771 5
 -6 -1 11 118.256 51.5585 8
 -11 1 6 64.1633 27.2416 5
 -6 11 1 112.866 55.4339 5
 1 11 6 107.06 84.7709 8
 -1 11 6 28.3441 55.5692 8
 11 1 -6 10.6154 90.4988 2
 -6 1 11 74.3647 59.5379 3
 1 11 6 16.8661 26.9769 1
 -11 -1 6 28.355 13.1143 5
 6 1 -11 384.273 329.905 2
 1 11 6 158.447 73.9982 11
 -6 11 1 61.8759 61.471 3
 -6 11 -1 160.854 82.5111 9
 -1 11 6 5.93055 28.2635 4
 -11 1 6 11.0653 17.6877 8
 -6 11 1 87.5908 62.8713 8
 -6 11 1 126.903 51.6988 10
 -11 6 1 76.7731 84.1992 3
 -11 -1 6 34.8835 20.9709 8
 -11 -1 6 55.9688 36.17 6
 -6 11 -1 38.1517 8.80238 8
 11 6 -1 204.986 117.41 2
 -11 6 1 130.815 66.458 8
 -1 -11 6 74.5748 32.4439 5
 6 -11 1 84.7284 27.8637 1
 11 -1 -6 45.8858 133.914 2
 -6 11 1 68.666 14.1979 1
 -6 1 11 24.1289 43.8725 5
 -6 -1 11 7.76384 120.465 7
 -6 1 11 71.2325 237.026 7
 6 11 1 25.3161 75.539 7
 1 11 6 41.5971 62.6894 7
 -1 11 6 21.1855 203.187 7
 11 -1 -6 4.50016 20.9036 1
 -6 -11 1 39.1415 15.745 9
 6 11 -1 4.74268 66.0259 7
 -6 11 1 8.38131 148.383 2
 -6 11 -1 28.2747 75.0298 11
 -6 -1 11 2.46162 43.5804 1
 -11 6 1 30.0844 197.628 2
 -11 -1 6 85.954 77.5266 4
 1 11 6 29.9571 38.6651 3
 11 1 -6 33.1335 19.152 9
 11 -6 -1 63.0715 35.2966 1
 6 -1 -11 190.978 195.677 2
 6 11 -1 33.8852 18.4086 2
 -6 11 1 119.498 84.8959 7
 -11 1 6 72.8825 35.1654 10
 1 11 6 37.6327 37.5133 10
 11 6 -1 63.1401 39.6805 1
 -11 -1 6 20.1014 12.3163 1
 -6 -1 11 100.455 64.9236 3
 -6 11 -1 63.4895 111.584 7
 6 11 1 17.5822 22.5185 9
 -6 11 1 43.9232 35.3773 4
 -6 -1 11 78.078 39.4203 6
 6 11 -1 16.8075 3.10227 1
 -6 1 11 31.8531 17.2836 6
 6 11 1 14.5953 28.9418 6
 1 11 6 23.7704 34.9668 6
 -1 11 6 6.88695 4.89273 11
 -1 11 6 132.988 61.049 6
 11 1 -6 60.4608 31.4371 5
 6 11 1 49.2984 29.9809 11
 -6 1 11 28.5692 62.0203 11
 6 11 -1 9.92363 15.5287 6
 11 -1 -6 79.6361 24.4559 5
 6 -1 -11 55.9312 82.3538 1
 6 11 -1 48.8834 46.51 11
 -11 1 6 150.242 128.484 7
 3 11 6 16924.8 608.295 5
 -6 -3 11 16551.5 468.422 5
 -11 6 3 13983.6 818.212 9
 3 11 6 14328.7 573.39 10
 3 11 6 15784.5 619.456 9
 -11 3 6 17095.6 1314.74 2
 11 -6 -3 16778.5 1356.32 2
 3 -11 -6 15877.8 636.349 5
 11 -3 -6 16192.9 471.001 9
 6 11 3 17329.3 544.723 10
 -6 11 -3 12805.5 792.793 11
 -6 3 11 14875.2 480.161 10
 -11 6 3 17281.2 1415.9 2
 6 11 -3 16185.9 394.5 10
 6 -3 -11 17397.7 650.511 5
 11 6 -3 17854.6 1131.27 2
 11 -3 -6 15783.6 610.596 1
 6 11 3 17358.6 501.894 5
 -3 -11 6 16823.3 434.123 9
 -11 6 3 15748 639.145 5
 -3 11 6 16587.8 642.522 9
 -11 6 3 16572.2 595.681 8
 -11 -3 6 14756.2 504.426 5
 6 11 3 16640.4 549.439 9
 6 -11 -3 17442.8 635.892 5
 11 -3 -6 15979.3 542.446 5
 -6 11 3 14764.6 433.877 3
 -6 -11 3 11965.7 348.923 9
 3 -11 -6 16665.2 666.179 9
 -6 3 11 15848.7 507.36 9
 -11 3 6 16072.1 572.993 1
 6 -11 -3 17546.5 665.105 9
 -6 3 11 17479.8 677.049 4
 11 -6 -3 17382.7 630.535 5
 -3 11 6 16985 500.229 1
 -11 -3 6 17704.5 1240.96 2
 11 -6 -3 17679.7 630.15 9
 -3 11 6 15061.4 562.463 6
 6 -11 3 16078 690.277 9
 6 11 -3 15339.3 402.737 9
 -6 -3 11 16420.4 459.41 6
 -11 3 6 15683.1 528.208 5
 6 11 3 16239.4 500.063 8
 -6 -3 11 16812.8 484.595 8
 3 11 6 16204.3 597.975 8
 -6 3 11 16081.2 589.929 8
 -11 -3 6 18241.2 551.829 1
 -3 -11 6 17238.4 306.497 5
 -3 11 6 16265.3 583.482 8
 -11 -6 3 15837.3 563.019 1
 -6 11 3 15286.3 542.134 8
 -6 -3 11 16017.9 576.286 4
 -3 11 6 15910.1 1301.89 7
 -11 3 6 16040.9 508.797 8
 -3 11 6 15916.6 485.852 4
 -11 3 6 15454.2 516.143 10
 -6 11 3 15007.2 588.075 11
 -11 3 6 15462 587.877 9
 -6 11 3 15173.6 443.739 1
 -3 11 6 16456.2 1099.31 2
 -11 -6 3 15149.6 548.745 3
 11 -6 -3 15860.6 597.885 1
 11 6 -3 17140.2 504.023 1
 -6 3 11 16879.4 608.198 5
 6 3 -11 18438.3 1439.68 2
 -11 3 6 16100.4 553.806 4
 6 11 3 15775.9 1041.4 7
 -6 11 3 14526.4 549.085 5
 -6 -3 11 16831.8 1037.89 7
 3 11 6 16799.3 1305.77 7
 -6 3 11 17451.4 1325.94 7
 6 -3 -11 14978.2 1359.27 2
 3 -11 -6 16536.8 1157.09 2
 -11 -3 6 17118.7 518.838 4
 -6 11 3 16446.1 463.695 4
 -6 11 3 16919.4 1323.73 7
 -6 11 3 15113.5 647.12 9
 -11 3 6 15711.6 1134.49 7
 -11 3 6 15315.4 516.525 11
 -11 6 3 17947.6 601.7 4
 -6 -3 11 18337.6 1412.49 2
 -11 6 3 15331 1328.74 7
 -3 11 6 17060.4 481.962 3
 -6 3 11 16172.2 646.873 3
 -11 -6 3 13738.8 1206.09 2
 -6 3 11 17071.7 1529.42 2
 -11 6 3 14755 730.119 10
 6 -11 3 16510.5 582.366 5
 11 3 -6 14077.5 377.859 5
 6 -11 -3 16840.4 1135.67 2
 -6 -3 11 16483.5 579.685 3
 -3 -11 6 16459.5 624.704 2
 -11 -6 3 15122.9 524.902 4
 -6 11 -3 12734.5 850.087 10
 6 -3 -11 15093.8 633.675 1
 -11 -3 6 15680.5 482.345 6
 -6 11 3 15472.6 607.905 10
 11 3 -6 16754.2 1264.89 2
 -6 -3 11 17126.2 617.124 1
 3 -11 -6 15815.3 506.997 1
 6 11 3 16920 488.179 6
 3 11 6 16280.5 579.375 6
 -6 3 11 16322.9 577.39 6
 11 -3 -6 13874.5 1297.41 2
 -3 -11 6 16819 281.162 3
 -11 6 3 14776.8 690.193 11
 -11 6 3 15981.9 592.707 1
 -3 11 6 16506.5 619.019 10
 6 11 3 17886.8 569.088 11
 3 11 6 15372 586.99 11
 -6 3 11 16067 510.86 11
 -11 6 3 16040.3 608.287 6
 -3 11 6 15364 591.039 11
 11 6 -3 16545.7 310.498 5
 -6 11 3 15153.8 537.875 6
 -6 11 3 15068.8 1000.14 2
 -3 11 6 15847.9 586.16 5
 -11 3 6 16447.4 511.327 6
 -11 6 3 15987 577.717 3
 -11 6 5 665.492 111.266 6
 -6 5 11 741.119 164.884 1
 -6 5 11 945.531 128.657 11
 6 11 -5 936.198 121.823 10
 -5 -6 11 569.118 85.3122 3
 -11 5 6 591.143 115.653 6
 -11 6 5 856.608 170.892 9
 -6 -5 11 510.6 128.251 1
 -6 -11 5 802.065 72.3373 3
 -6 5 11 958.088 127.795 10
 -5 6 11 897.829 363.554 2
 -5 6 11 828.444 163.165 4
 -6 5 11 513.277 168.317 2
 -6 11 5 881.403 141.393 10
 11 6 -5 866.475 66.2435 5
 -5 11 6 649.314 104.407 3
 -5 6 11 778.806 117.227 10
 -6 -5 11 660.293 87.5091 5
 -5 11 6 694.596 133.816 10
 11 5 -6 382.619 196.501 2
 11 -6 -5 901.37 156.014 1
 -11 -6 5 891.499 293.945 2
 -5 -11 6 824.376 61.1986 3
 11 -5 -6 694.502 352.146 2
 5 -6 -11 578.831 123.935 1
 -5 -11 6 655.59 122.753 2
 5 -11 -6 704.295 142.937 5
 11 5 -6 938.158 76.4861 5
 11 6 -5 690.181 231.6 2
 -5 6 11 157.634 131.686 1
 -6 -5 11 608.099 302.286 2
 -11 6 5 662.304 120.944 10
 -11 5 6 652.458 107.907 10
 -11 6 5 703.185 109.209 3
 11 -6 -5 996.5 356.444 2
 6 -5 -11 524.237 140.994 1
 11 -5 -6 554.112 111.313 5
 5 -6 -11 903.89 162.292 9
 -11 -5 6 1055.44 134.591 3
 11 -6 -5 764.042 141.766 5
 5 -11 -6 677.962 146.377 9
 6 -5 -11 590.344 104.084 9
 -5 6 11 967.542 139.123 9
 11 -5 -6 666.34 114.722 9
 -5 11 6 701.663 142.907 5
 -11 5 6 814.042 136.468 1
 6 -11 -5 533.713 113.936 9
 -6 5 11 730.613 139.193 6
 -5 11 6 713.732 132.878 9
 -11 6 5 765.327 332.924 7
 11 -6 -5 596 101.878 9
 -11 5 6 770.461 116.631 5
 -11 5 6 763.846 121.503 8
 -11 6 5 866.537 146.82 5
 -6 11 5 468.072 88.9968 9
 -6 5 11 962.042 357.758 7
 -11 5 6 773.052 127.715 9
 -6 11 5 682.773 112.959 11
 -5 6 11 695.371 136.583 8
 -5 6 11 1043.41 160.719 5
 -5 11 6 829.469 274.379 2
 -11 -6 5 846.489 116.22 3
 -5 -6 11 761.392 134.582 4
 -5 11 6 586.901 116.98 8
 -6 -5 11 548.213 100.231 3
 -11 6 5 600.646 126.518 8
 -6 11 5 636.238 100.7 8
 -11 6 5 850.399 125.195 1
 -5 -6 11 602.46 109.049 1
 -6 -11 5 915.302 82.1976 9
 -5 11 6 670.027 106.221 4
 -11 -6 5 856.365 120.143 4
 -11 -5 6 862.071 111.877 1
 -6 11 5 739.679 243.889 2
 -11 5 6 789.015 106.454 11
 -6 5 11 653.615 132.672 8
 -11 5 6 452.058 125.882 2
 -11 5 6 696.896 136.684 4
 -11 6 5 681.211 330.341 2
 -11 -5 6 910.831 271.391 2
 -6 -5 11 708.624 119.751 4
 -6 -5 11 576.878 175.917 7
 -5 11 6 728.969 111.342 1
 -5 6 11 1004.76 448.112 7
 -6 11 5 732.656 104.455 4
 -5 11 6 1236.76 413.124 7
 -11 -5 6 1017.6 122.228 4
 -6 5 11 980.557 136.229 9
 -6 11 5 627.848 116.432 5
 -6 11 5 974.575 296.792 7
 6 -11 -5 660.703 118.396 5
 5 -6 -11 734.447 391.333 2
 6 11 -5 714.242 129.863 9
 -11 5 6 463.493 148.708 7
 -6 -11 5 795.346 157.443 2
 -11 6 5 590.066 105.776 4
 6 -5 -11 1049.41 324.121 2
 6 -5 -11 740.118 141.21 5
 -6 11 5 660.695 89.1301 1
 -5 11 6 720.409 126.525 11
 -5 -11 6 684.323 76.0849 9
 -6 -5 11 717.914 90.1416 6
 -5 6 11 809.408 150.422 6
 -6 5 11 654.43 115.729 5
 5 -6 -11 751.878 177.19 5
 -6 11 5 672.785 110.855 3
 5 -11 -6 833.271 251.308 2
 5 -11 -6 559.996 117.723 1
 11 5 -6 42.6916 35.2744 1
 -5 11 6 767.627 139.519 6
 11 -5 -6 590.948 124.041 1
 -11 -6 5 826.828 105.183 1
 -6 11 5 732.606 120.642 6
 -5 6 11 908.271 126.177 11
 -6 5 11 876.237 118.773 4
 6 -11 -5 552.383 272.26 2
 -5 6 11 968.885 172.853 3
 6 -11 -5 728.999 119.839 1
 -6 5 11 1014.15 170.94 3
 -5 -6 11 641.794 301.184 2
 -11 6 5 707.945 127.891 11
 -7 11 0 63.8132 65.5291 8
 -7 0 11 56.224 55.6031 3
 -11 0 7 2.54551 26.8536 8
 7 11 0 20.0193 39.0461 10
 0 11 7 5.70682 15.9251 1
 -11 0 7 111.723 53.2165 10
 7 11 0 3.28026 22.0197 11
 0 -11 -7 43.0044 38.4278 5
 7 0 -11 41.1886 55.9526 1
 -11 0 7 36.9135 31.5385 4
 -7 0 11 1.64988 46.3845 5
 11 0 -7 10.4014 10.6641 9
 -11 0 7 247.321 126.476 9
 0 -11 7 83.395 25.4389 9
 -7 0 11 31.7806 8.73234 8
 -11 0 7 25.251 43.4303 5
 0 11 7 26.274 32.4403 8
 11 -7 0 35.7575 56.3796 1
 -7 11 0 12.2767 39.005 5
 -7 11 0 15.5814 37.8896 6
 0 11 7 6.35514 40.5439 11
 0 11 7 7.61014 50.5894 4
 -7 0 11 5.23919 41.0277 1
 0 11 7 12.9973 59.6702 9
 7 11 0 39.3808 63.7378 2
 -11 0 7 240.518 172.64 2
 0 11 7 19.6507 52.6133 5
 7 11 0 41.0499 30.3074 7
 -7 0 11 36.0421 147.834 7
 11 -7 0 31.2675 45.5502 5
 -11 0 7 37.7359 32.8341 3
 -7 11 0 33.503 98.3266 10
 -7 11 0 85.6927 146.687 9
 -11 0 7 133.533 153.969 7
 7 0 -11 335.028 199.973 2
 11 0 -7 20.2533 18.3102 1
 7 11 0 9.79395 17.4817 6
 0 11 7 17.5149 52.2022 6
 -7 0 11 0.78004 27.0124 6
 -11 7 2 3397.01 366.851 10
 -11 -2 7 3445.74 186.489 6
 -11 -2 7 3395.58 200.385 5
 -7 11 -2 2864.74 394.656 11
 -11 7 2 3665.31 322.704 6
 -2 -11 -7 3281.37 307.9 9
 -2 11 7 4021.18 318.4 10
 -7 11 -2 2997.25 297.058 6
 11 -7 -2 3923.51 316.994 9
 -7 -2 11 2528.94 162.141 10
 7 11 -2 3576.7 183.934 9
 7 -11 2 3497.42 284.704 5
 11 -7 -2 2519.87 554.236 2
 -11 2 7 3783.88 551.173 7
 7 -11 2 3823.55 217.194 1
 11 -2 -7 3149.08 231.77 5
 -7 11 -2 2810.71 337.285 5
 7 -11 2 3356.65 317.421 9
 -7 2 11 3663.15 251.055 6
 7 11 2 3630.19 235.736 10
 -11 2 7 3364.7 221.941 10
 7 11 -2 3162.21 105.233 5
 -7 11 2 3027.91 256.67 6
 2 11 7 3171.74 577.869 7
 -2 -11 7 3317.69 159.048 3
 -11 2 7 3428.17 220.36 6
 -11 7 2 3632.14 691.143 2
 -11 2 7 3323.73 227.711 5
 2 11 7 3135.1 280.67 5
 -7 -2 11 3203.27 268.761 3
 -7 -2 11 2856.63 205.301 8
 -11 2 7 3453.41 619.857 2
 2 11 7 3649.06 299.019 11
 -7 2 11 3997.33 270.568 5
 -2 11 7 3227.02 221.947 4
 -11 -2 7 3051.91 524.924 2
 -2 11 7 3109.47 274.622 5
 2 -11 -7 3415.9 307.531 9
 11 2 -7 3229.92 135.09 9
 7 -11 -2 3621.09 235.788 1
 7 -11 2 3898.08 503.497 2
 -11 7 2 3294.02 288.986 1
 11 -2 -7 3274.2 201.197 9
 -7 2 11 3646.53 231.433 9
 -11 -2 7 3213.28 406.499 7
 -11 2 7 3426.89 273.144 1
 7 11 -2 3150.62 256.751 2
 -11 2 7 3465.27 283.207 3
 -2 -11 7 3225.52 205.82 9
 7 -11 -2 3904.22 313.126 9
 11 -7 -2 3551.94 291.052 5
 7 2 -11 2598.52 543.573 2
 -11 7 2 3919.59 311.306 8
 -7 11 2 3596.96 228.245 3
 -11 -2 7 3457.63 186.129 8
 -7 11 2 3035.16 322.885 9
 -7 11 2 3314.79 279.526 5
 -11 -2 7 2990.01 223.91 4
 -11 2 7 3431.38 256.361 9
 2 11 7 3638.12 288.295 8
 -11 7 2 3471.34 354.383 5
 -2 11 7 3731.02 303.93 8
 -2 -11 7 3509.9 165.306 5
 -7 2 11 3620.55 229.092 11
 -11 2 7 3234.09 212.2 8
 7 11 -2 3288.78 169.429 10
 -7 11 2 3579.49 548.496 2
 -7 -2 11 3108.51 260.072 4
 -7 2 11 3688.76 309.126 4
 2 -11 -7 3302.97 305.416 5
 -2 11 7 3713.52 295.438 11
 2 11 7 3179.85 289.361 9
 11 2 -7 3161.04 192.467 5
 -11 -2 7 3887.98 263.481 3
 -2 11 7 3451.04 290.268 9
 -7 11 -2 2951.26 296.165 8
 -11 2 7 3029.78 258.398 4
 -7 -2 11 2788.62 201.631 5
 2 -11 -7 3282.8 545.436 2
 2 11 7 3460.21 279.638 10
 -7 2 11 3548.18 255.359 8
 7 11 2 3782.68 479.745 7
 -7 -2 11 3010.48 447.721 7
 -7 2 11 3097.41 509.215 7
 7 -2 -11 3104.9 641.213 2
 -11 2 7 3332.07 227.574 11
 7 11 -2 3247.5 243.952 7
 -2 -11 7 3133.45 361.618 2
 -2 11 7 3841.36 247.123 1
 -11 7 2 2701.06 243.015 3
 -7 11 2 3028.29 600.229 7
 -7 11 2 3204.83 221.007 1
 -11 7 2 2950.87 316.208 11
 11 -7 -2 3384.77 272.361 1
 -7 -2 11 2737.94 159.309 9
 -7 11 2 3650.27 225.049 4
 -7 11 2 3248.22 256.39 8
 -11 7 2 2883.36 616.645 7
 -7 11 -2 2720.25 395.892 10
 -11 7 2 3025.48 272.164 4
 11 7 -2 1666.59 331.542 2
 11 2 -7 3907.9 631.364 2
 -11 7 2 2517.92 358.668 9
 -7 2 11 2935.14 204.589 10
 7 -11 -2 3172.81 276.789 5
 11 7 -2 2159.95 174.924 1
 11 -2 -7 3062.87 674.947 2
 -2 11 7 3333.93 223.746 3
 -7 -2 11 2817.32 556.864 2
 -7 11 2 3079.9 297.36 10
 -2 11 7 2882.36 606.438 7
 -2 11 7 3034.15 513.54 2
 -7 2 11 2948.47 645.496 2
 7 11 2 3621.91 210.768 6
 2 11 7 3470.38 278.565 6
 7 11 2 3386.74 233.607 9
 7 -2 -11 3041.58 285.664 1
 -7 -2 11 2685.64 192.645 6
 -2 11 7 3064.78 260.899 6
 7 -11 -2 3485.97 524.022 2
 7 11 -2 3476.24 109.15 6
 7 11 2 2996 216.168 11
 -7 2 11 3636.92 312.409 1
 -7 11 2 3000.66 283.63 11
 -7 2 11 3631.77 303.338 3
 7 -2 -11 3748.82 289.46 5
 -11 -2 7 3234.32 238.336 1
 7 11 2 3443.14 204.676 5
 7 -4 -11 7222.93 397.859 9
 11 -7 -4 8460.91 991.801 2
 -7 -4 11 8940.41 430.424 3
 -4 7 11 8800.19 482.886 3
 -4 11 7 9940.41 412.528 1
 -11 4 7 9138 461.576 1
 -11 7 4 9545.74 453.229 8
 -11 7 4 9814.08 456.945 3
 7 -11 -4 8981.17 405.18 1
 -7 -4 11 8829.19 968.806 2
 -7 -4 11 9311.74 253.118 10
 -11 7 4 8102.7 954.616 2
 -11 4 7 8097.25 374.692 6
 -7 11 4 8105.22 489.839 9
 -4 -11 7 8569.4 233.164 3
 -11 7 4 10002.2 633.303 9
 4 -11 -7 9151.5 494.757 5
 4 -11 -7 8239.9 483.109 9
 -7 4 11 8259.63 489.241 1
 7 -11 -4 8678.52 477.963 5
 4 -7 -11 9211.18 534.882 5
 7 11 -4 8823.58 284.06 10
 -11 7 4 10155.8 579.799 10
 -4 7 11 8478.77 454.546 9
 -7 4 11 7218.26 400.843 8
 11 7 -4 8383.72 181.798 5
 11 -4 -7 9160.62 448.725 5
 -11 4 7 9234.59 1018.55 2
 -4 -11 7 7483.44 191.489 5
 4 -7 -11 7826.13 472.114 9
 -7 -4 11 9029.34 250.795 9
 -11 -4 7 8476.43 852.436 2
 11 -7 -4 8866.69 467.764 5
 -4 11 7 8556.16 455.477 5
 11 -4 -7 8957.35 395.686 9
 11 7 -4 8819.72 351.128 1
 -7 4 11 8390.89 382.024 9
 -7 4 11 8237.91 365.999 11
 11 -7 -4 9017.54 454.225 9
 -4 11 7 8955.4 479.875 9
 -7 11 4 7783.74 774.214 2
 11 4 -7 8892.69 282.037 5
 -7 11 4 8440.91 436.551 5
 -11 4 7 8639.32 391.871 5
 7 11 -4 8475.98 298.423 9
 -11 4 7 8522.15 425.863 9
 -11 7 4 9578.06 493.463 5
 -11 -7 4 9294.05 430.937 1
 -11 -7 4 9841.93 432.166 3
 -7 -4 11 7882.24 316.647 8
 -4 7 11 9266.6 515.759 8
 -7 4 11 8826.59 447.064 5
 -7 11 4 9634.61 447.443 8
 -4 7 11 9086.62 488.239 4
 -11 4 7 7751.52 358.812 8
 -7 -4 11 9275.29 441.569 4
 -7 4 11 8788 484.743 4
 -4 11 7 9175.67 395.822 4
 -11 -7 4 9428.42 949.658 2
 -7 11 4 8286.29 357.458 1
 -11 4 7 9105.8 436.112 4
 -11 -4 7 8688.83 331.287 6
 -7 -11 4 8884.51 281.591 9
 -11 -4 7 8856.17 373.277 4
 4 -7 -11 7126.41 985.423 2
 -4 7 11 8996.37 505.24 5
 7 4 -11 7984.04 949.523 2
 -7 -4 11 8096.78 662.599 7
 -7 4 11 8119.47 947.118 7
 -4 11 7 8073.45 938.84 7
 7 -4 -11 8509.76 1090.57 2
 -4 -11 7 9330.62 243.927 1
 -7 11 4 8959.52 434.623 6
 -4 11 7 10664.7 965.286 2
 -7 11 4 8144.12 355.53 4
 -7 11 4 9278.65 1014.74 7
 -11 4 7 6656.88 780.009 7
 -11 7 4 9335.06 429.73 4
 -11 7 4 6824.43 858.674 7
 11 7 -4 8306.6 761.568 2
 -11 7 4 9775.57 455.724 1
 -7 11 4 8371.42 455.77 11
 -4 7 11 9263.54 1145.41 2
 -7 4 11 9093.08 490.274 3
 -11 7 4 9000.15 500.677 11
 11 4 -7 8237.46 905.819 2
 7 -11 -4 10251.8 980.43 2
 -7 4 11 8276.9 358.579 10
 -11 -7 4 9046.67 394.907 4
 11 -4 -7 8380.16 1050.79 2
 -4 -11 7 8735.87 293.392 9
 7 -11 -4 8596.68 485.842 9
 -11 4 7 7819.76 361.974 11
 -7 -4 11 9173.55 316.371 5
 4 -11 -7 9073.38 413.895 1
 -4 11 7 10194.3 496.747 10
 -7 4 11 8173.5 1043.82 2
 -7 -4 11 8693.59 301.642 6
 -11 7 4 8661.58 442.487 6
 -4 7 11 8940.18 484.988 6
 -4 7 11 8592.19 440.788 10
 -7 4 11 8180.48 415.907 6
 -4 -11 7 9225.99 548.678 2
 -4 11 7 8690.43 443.464 6
 -11 4 7 8451.03 385.013 10
 -4 7 11 7923.58 437.385 11
 4 -11 -7 8793.41 942.028 2
 11 -7 -4 8325.46 456.037 1
 -11 -4 7 6667.12 298.72 5
 -4 11 7 8153.67 366.022 3
 -11 4 7 9641.61 461.67 3
 -7 -4 11 8748.71 451.23 1
 -7 11 4 8357.84 461.767 10
 7 -4 -11 4973.32 367.248 5
 -7 6 11 1735.7 222.144 3
 -6 7 11 2370.4 597.519 2
 -6 7 11 1969.31 231.115 3
 -11 6 7 2755.16 286.617 1
 -6 11 7 2288.39 488.793 2
 -6 11 7 2096.64 196.4 3
 -6 7 11 1541.36 185.559 10
 -11 7 6 1940.76 220.225 9
 -7 6 11 1951.67 198.137 10
 11 -7 -6 2287.86 233.511 9
 -6 11 7 1662.84 219.018 10
 -7 6 11 1033.08 304.758 2
 -6 -7 11 2051.88 213.651 1
 -11 6 7 1581.81 175.96 10
 6 -7 -11 1766.25 245.236 5
 -6 -7 11 2212.14 137.445 5
 -7 6 11 2179.08 248.576 1
 7 -11 -6 1375.08 195.18 5
 -6 -11 7 2123.15 272.154 2
 -7 6 11 1846.88 210.617 8
 11 -6 -7 1292.02 181.26 5
 -11 6 7 2120.6 208.042 6
 -6 7 11 1603.6 200.636 5
 -6 -7 11 2281.23 193.236 3
 7 -6 -11 1892.62 214.529 9
 6 -11 -7 1484.67 218.03 9
 11 -6 -7 1859.94 201.864 9
 -11 6 7 2305.23 255.724 4
 -6 7 11 1858.17 209.616 9
 -7 6 11 1716.05 193.4 9
 -11 -6 7 2111.71 418.41 2
 -6 11 7 1907.97 232.084 9
 -7 11 6 1741.96 207.449 9
 7 -11 -6 1909.18 235.336 9
 -11 7 6 1674 203.735 5
 -11 6 7 1642.94 182.258 5
 -11 6 7 2353.22 251.605 9
 -7 -11 6 2268.79 270.303 2
 -11 -6 7 1929.08 179.167 1
 -6 7 11 1409.33 212.053 8
 -11 7 6 2039.26 211.738 1
 -6 11 7 2250.49 227.016 8
 -7 11 6 2245.54 215.109 8
 -6 7 11 2064 240.835 4
 -7 11 6 2116.63 224.499 11
 -11 6 7 1612.53 184.816 8
 -7 -11 6 2002.42 110.311 9
 -6 7 11 1364.77 187.784 6
 -11 7 6 1760.29 202.259 11
 -7 -6 11 2304.35 196.231 4
 -7 6 11 2092.41 237.181 4
 11 7 -6 1624.46 334.262 2
 -7 -6 11 1925.87 181.607 3
 -11 -7 6 2452.48 428.555 2
 -7 11 6 2110.58 195.89 4
 -11 -7 6 2272.42 176.745 3
 -7 11 6 2329.45 508.67 2
 -7 -6 11 1904.7 129.043 5
 11 -7 -6 1851.5 227.593 5
 -11 7 6 1919.73 217.671 6
 -6 -7 11 2342.97 315.44 7
 -7 -6 11 1680.43 268.9 7
 -11 7 6 2121.44 210.051 4
 -6 7 11 1865.55 523.835 7
 -11 -6 7 2075.75 166.423 4
 -6 11 7 2004.35 193.172 1
 11 -6 -7 2006.57 561.94 2
 -7 -11 6 2009.95 112.438 3
 -7 6 11 1598.49 427.094 7
 -11 -7 6 2145.37 163.632 4
 7 -11 -6 1977.16 462.378 2
 -7 -11 6 2280.51 116.468 1
 -7 11 6 1918.59 214.896 5
 -7 6 11 1973.04 218.713 5
 11 6 -7 1864.2 404.768 2
 -7 11 6 2009.56 192.239 1
 -6 11 7 2310.38 525.642 7
 -6 11 7 1761.3 218.794 5
 -11 -7 6 1996.51 168.243 1
 7 6 -11 1841.91 403.829 2
 -7 11 6 1906.87 476.17 7
 -6 -7 11 2515.86 470.284 2
 -6 -11 7 2120.92 121.202 9
 -11 6 7 1872.51 441.587 7
 -11 7 6 2049.61 471.615 7
 6 -7 -11 1672.15 470.845 2
 -6 -11 7 2364.4 122.616 3
 7 -6 -11 1520.66 465.375 2
 11 -7 -6 1532.78 427.93 2
 -7 -6 11 2094.73 444.722 2
 -11 6 7 2524.88 594.46 2
 6 -7 -11 1686.47 213.564 1
 -11 6 7 2470 270.307 3
 -6 -7 11 2298.61 138.353 6
 -7 -6 11 1924.74 124.769 6
 -6 7 11 1887.42 209.88 11
 -6 -11 7 2210.7 123.81 1
 -7 6 11 2003.85 212.228 6
 6 -11 -7 1931.74 405.651 2
 -7 11 6 2069.4 220.483 10
 -7 6 11 1825.79 192.824 11
 -6 11 7 1999.11 231.005 6
 -7 11 6 1909.79 206.739 6
 -6 11 7 1761.54 177.776 4
 -6 11 7 1641.11 205.992 11
 -11 7 6 2142.17 222.03 10
 -7 11 6 2132.21 198.302 3
 6 -11 -7 2277.62 256.869 5
 -11 7 6 1946.19 469.851 2
 -6 -7 11 2110.81 187.365 4
 -11 6 7 1735.42 173.709 11
 -11 1 8 2907.07 188.652 11
 8 -11 1 3218.12 325.183 9
 -1 11 8 3384.72 248.033 4
 -8 11 -1 2970.84 326.589 6
 8 11 1 3944.03 231.241 10
 -1 11 8 2852.37 269.667 10
 -8 -1 11 3523.29 273.67 4
 -8 1 11 3106.91 189.538 10
 -8 11 -1 3498.67 377.106 5
 -11 1 8 3488.79 206.715 10
 -8 11 1 2972.51 309.88 10
 -11 1 8 4079.95 705.051 2
 -11 -1 8 3336.91 212.002 10
 8 -11 1 2453.35 456.645 2
 -8 -1 11 3498.92 302.592 1
 -8 11 -1 2973.01 385.781 10
 -11 8 1 2945.7 313.903 6
 11 8 -1 2950.51 412.492 2
 -1 11 8 3241.24 288.285 5
 8 11 -1 3495.59 142.899 5
 -8 -1 11 3263.47 175.449 9
 -1 -11 -8 3906.8 340.199 9
 -8 1 11 3357.08 243.418 5
 11 1 -8 2822.93 160.147 9
 -11 1 8 3120.7 210.328 6
 1 11 8 3617.77 320.565 9
 -1 11 8 2704.73 273.866 9
 8 -11 -1 3619.33 299.884 5
 -8 1 11 3057.06 191.96 9
 8 11 -1 3409.56 189.242 9
 8 -11 -1 3608.54 324.201 9
 11 -1 -8 3005.58 183.411 9
 -11 1 8 3553.49 223.885 5
 -11 1 8 3151.86 220.713 9
 -11 -1 8 3462.06 202.072 5
 -8 11 1 2495.73 337.242 9
 1 -11 -8 3325.55 312.366 9
 -11 -1 8 3598.55 247.536 9
 -1 11 8 2857.96 281.323 11
 -8 11 -1 3116.95 447.959 9
 -11 1 8 3308.74 272.215 4
 11 1 -8 3387.24 220.279 5
 -1 11 8 3828.8 324.93 8
 -8 11 1 3739.38 321.654 5
 1 11 8 3620.28 306.558 8
 -11 8 1 2830.15 322.81 5
 -8 1 11 2925.74 219.48 8
 -8 11 1 2932.84 258.595 1
 -8 -1 11 4087.73 308.425 3
 8 -1 -11 3476.37 312.71 1
 -11 8 1 2394.27 342.024 11
 8 11 1 3882.75 203.175 5
 -11 1 8 3350.36 214.537 8
 -8 -1 11 3798.57 233.121 5
 -11 -1 8 3330.96 190.013 8
 -8 1 11 2843.66 268.849 4
 11 -8 -1 3604.61 311.021 5
 8 -11 -1 3068.2 218.261 1
 -1 11 8 3326.79 570.575 2
 8 11 -1 3571.9 147.234 1
 -8 11 1 2900.26 595.047 2
 11 -8 -1 3367.22 319.875 9
 -8 11 1 3547.91 292.554 8
 -11 8 1 2678.3 280.291 8
 -8 11 -1 2847.52 294.11 8
 -11 8 1 2594.41 271.632 3
 -8 11 -1 3171.59 347.382 11
 -11 -1 8 3370.8 268.689 3
 8 -1 -11 3030.93 255.612 5
 8 11 1 3694.96 437.756 7
 1 11 8 3505.84 665.079 7
 -1 11 8 4175.13 709.444 7
 -8 -1 11 3541.73 506.563 7
 -8 1 11 2884.24 493.243 7
 -8 11 1 3068.56 307.653 11
 8 1 -11 3188.79 659.263 2
 -8 1 11 3145.66 286.382 3
 8 -1 -11 3163.57 662.967 2
 -8 11 1 2805.08 241.706 3
 -11 1 8 3116.03 478.094 7
 -11 -1 8 2944.98 390.135 7
 8 11 1 3807.37 230.601 9
 -8 11 1 3824.11 688.908 7
 11 -1 -8 2979.85 609.177 2
 11 1 -8 3833.34 686.045 2
 1 11 8 3682.26 318.153 5
 -11 8 1 2694.81 703.467 2
 -11 8 1 3093.39 656.443 7
 -11 8 1 2986.96 435.132 10
 8 11 1 3612.78 231.881 11
 -8 11 1 3227.75 252.3 4
 11 -1 -8 3239.33 238.766 5
 -11 8 1 3015.99 277.118 4
 8 11 -1 3374.68 307.175 2
 11 -8 -1 2851.98 251.103 1
 8 11 1 3791.05 194.827 6
 -1 -11 8 3823.84 267.115 9
 1 11 8 3653.36 310.945 6
 11 -8 -1 2812.9 567.177 2
 -11 -1 8 3472.51 189.333 6
 8 1 -11 2953.67 274.953 1
 -1 11 8 3252 271.679 6
 8 11 -1 3137.54 142.536 6
 -8 -1 11 3291.86 206.418 6
 -8 1 11 3243.11 225.4 6
 -8 -1 11 3784.39 662.296 2
 -11 8 1 2639.31 278.171 1
 -8 1 11 3182.98 646.149 2
 8 11 -1 3748.52 195.757 10
 1 11 8 3871.88 317.064 11
 8 -11 1 3422 294.864 5
 8 -11 -1 3417.95 528.783 2
 -8 1 11 3066.82 193.391 11
 1 -11 -8 3709.67 323.4 5
 -11 1 8 3243.12 264.659 3
 -1 11 8 3493.38 247.333 3
 -11 1 8 3781.54 292.633 1
 -8 -1 11 3783.01 234.742 8
 -8 11 1 3448.04 289.869 6
 -8 -1 11 3385.39 173.033 10
 1 11 8 3557.39 315.33 10
 11 -3 -8 1800.22 498.122 2
 -11 8 3 2120.4 262.687 11
 -11 8 3 2617.35 264.746 6
 -11 -3 8 2291.27 143.073 6
 -11 8 3 2096.6 322.486 9
 -8 11 3 2629.09 583.806 7
 -11 8 3 1963.45 249.776 5
 8 11 -3 2287.72 123.458 1
 -3 -11 8 2335.24 167.76 9
 -3 8 11 2218.58 240.498 9
 -3 8 11 1805.48 222.101 10
 -3 11 8 2154.56 236.102 10
 -3 8 11 2041.29 254.407 5
 3 -11 -8 2323.8 269.685 5
 11 -3 -8 1915.61 175.762 9
 -11 3 8 2032.06 237.829 3
 -11 3 8 2130.41 227.937 1
 11 8 -3 2357.76 179.079 1
 -11 3 8 1970.23 164.2 10
 8 -11 -3 2130.91 191.034 1
 11 3 -8 1875.57 153.439 5
 -3 11 8 2041.66 414.921 2
 11 -3 -8 2186.21 218.915 5
 8 -11 -3 2471.75 261.365 9
 -11 -3 8 2487.08 472.18 2
 -11 3 8 2117.3 230.415 4
 -8 3 11 2419.85 491.232 2
 -8 -3 11 1950 150.489 5
 8 -3 -11 2139.57 196.405 9
 -3 11 8 2202.7 249.575 5
 8 -11 -3 2306.62 252.798 5
 11 -8 -3 1733.95 450.571 2
 -11 3 8 1989.33 519.816 2
 11 8 -3 2125.92 98.1959 9
 11 -8 -3 1896.44 230.716 5
 -8 -3 11 2044.3 117.638 9
 -3 11 8 2364.11 251.236 9
 -8 3 11 2348.5 193.284 9
 -11 3 8 2320.06 213.016 9
 11 -8 -3 2073.58 230.544 9
 11 8 -3 2110.94 88.2147 5
 8 11 -3 2261.08 143.815 9
 -11 3 8 2005.76 189.733 5
 -11 8 3 2511.76 237.499 3
 -3 -11 8 2207.73 117.863 5
 -8 11 3 1573.96 236.399 9
 -8 11 3 1969.87 221.739 5
 -11 -3 8 2454.77 164.158 5
 -3 8 11 2305.16 263.966 8
 11 8 -3 2407.48 110.605 10
 -11 3 8 1753.15 177.212 8
 -8 -3 11 2181.83 156.63 8
 -3 11 8 2379.16 253.769 8
 -8 3 11 2583.85 222.352 8
 -11 3 8 2268.18 454.769 7
 11 -8 -3 2114.58 223.759 1
 -11 3 8 2011.09 174.772 11
 -3 11 8 2221.79 207.393 4
 -8 -3 11 1933.69 197.16 4
 -8 3 11 2243.45 233.147 4
 -8 -3 11 2241.8 119.641 10
 3 -11 -8 2468.78 274.112 9
 -11 -3 8 2025.16 136.243 8
 -8 11 3 2259.33 220.129 8
 -11 8 3 2308.17 252.226 8
 -3 8 11 2384.64 243.393 4
 -11 3 8 2011.53 186.112 6
 -11 8 3 1875.92 238.205 10
 -11 -3 8 1997.51 192.679 4
 3 -8 -11 2343.54 290.157 5
 -3 -11 8 2361.09 142.129 3
 3 -11 -8 2056.6 468.034 2
 8 11 -3 2336.32 140.313 10
 -3 8 11 2432.36 634.141 7
 -8 -3 11 1838.43 334.567 7
 -3 11 8 2431.42 586.049 7
 -8 3 11 2005.94 439.067 7
 -8 3 11 2501.22 189.056 11
 11 3 -8 2026.84 211.944 1
 -8 11 3 1737.28 361.387 2
 -8 -3 11 1932.96 452.743 2
 -3 -11 8 2087.18 308.028 2
 -3 8 11 2759.4 288.756 1
 -8 11 3 2001.7 172.066 4
 -11 8 3 2536.43 514.997 2
 8 11 -3 2317.57 267.835 2
 -11 -3 8 2304.28 326.841 7
 -11 8 3 2323.57 230.631 1
 11 3 -8 2581.94 567.133 2
 -11 8 3 2624.18 225.545 4
 -3 8 11 1998.51 211.617 11
 -3 8 11 2175.94 532.776 2
 -3 11 8 2398.15 201.016 3
 -8 -3 11 1901.76 195.003 3
 3 -11 -8 1987.79 228.253 1
 -8 11 3 2139.52 194.373 1
 8 3 -11 1944.5 429.444 2
 -8 11 3 1288.77 178.678 10
 -11 8 3 1952.1 459.972 7
 8 -3 -11 2010.11 236.595 5
 8 -3 -11 2082.09 596.221 2
 -8 -3 11 2197.29 148.703 6
 -3 11 8 2295.75 243.616 6
 8 -3 -11 2265.65 258.129 1
 -8 3 11 2269.3 208.076 6
 8 -11 -3 1824.66 423.042 2
 -8 3 11 2622.1 267.199 3
 -8 3 11 2179.33 202.317 5
 -3 11 8 2088.87 242.927 11
 -11 -3 8 2515.37 221.552 3
 -8 11 3 2077.1 211.757 6
 -3 8 11 1968.91 220.946 3
 -8 3 11 2186.05 175.301 10
 -8 11 3 1968.24 174.43 3
 11 8 -3 2089.38 342.252 2
 -11 8 5 4041.74 305.477 6
 -8 -5 11 4020.49 278.24 3
 8 -11 -5 4151.7 305.22 1
 -5 -11 8 3780.22 174.904 3
 -5 8 11 3909.2 342.079 1
 -8 -5 11 3425.47 119.995 9
 8 -11 -5 5081.07 723.895 2
 -5 11 8 3569.03 292.647 11
 -5 11 8 3608.51 261.869 3
 -11 -5 8 4120.45 262.082 1
 -5 8 11 3568.39 329.146 8
 11 -5 -8 3560.84 306.826 5
 -5 11 8 4451.06 337.276 10
 -5 11 8 3556.83 302.954 9
 -8 11 5 3754 323.405 10
 -11 5 8 3426.05 252.172 10
 8 -5 -11 3497.21 309.986 5
 -11 8 5 4372.62 362.894 10
 -11 -5 8 4044.7 273.166 3
 11 -8 -5 4139.18 332.928 1
 8 11 -5 3189.92 196.902 10
 -5 -11 8 3923.87 182.177 1
 8 -11 -5 4177.77 349.767 5
 -11 -5 8 3210.7 186.494 5
 -5 8 11 3732.29 344.788 5
 -8 -5 11 3244.5 119.766 10
 -11 -8 5 3815.08 248.278 1
 -8 5 11 3695.98 251.063 11
 -8 -5 11 3796.35 268.491 4
 -8 -5 11 3708.91 179.112 5
 5 -8 -11 3701.29 333.699 9
 -11 8 5 4144.88 299.152 3
 11 -8 -5 4398.24 357.704 5
 -5 -11 8 3546.19 97.0663 5
 -8 5 11 4010.32 306.323 5
 -8 5 11 3841.51 344.904 1
 -5 11 8 3330.02 294.866 5
 8 -11 -5 4173.67 347.781 9
 -8 11 5 4752.42 646.024 2
 -5 -11 8 3926.43 179.508 9
 -11 8 5 4040.02 299.135 1
 5 -11 -8 4116.36 352.741 5
 11 5 -8 3487.91 623.591 2
 -11 5 8 3433.88 263.012 5
 -8 11 5 3562.13 303.409 5
 -8 11 5 2783.95 311.683 9
 -11 8 5 3889.27 324.336 5
 -11 8 5 3310.93 608.23 2
 -8 11 5 3987.72 311.326 6
 8 11 -5 2681.25 208.225 9
 -5 11 8 4134.58 287.382 1
 -11 -8 5 4385.03 262.182 3
 -5 11 8 4078.81 319.107 8
 11 -8 -5 3861.8 320.706 9
 -11 8 5 3941.27 375.29 9
 -11 5 8 3840.28 277.615 8
 11 -5 -8 3196.48 622.103 2
 -8 11 5 3778.11 294.73 8
 -5 -8 11 3814 238.302 4
 -5 8 11 4249.68 333.741 4
 -8 -11 5 3366.53 186.387 1
 -11 -8 5 3961.46 584.941 2
 -11 -5 8 4085.68 594.721 2
 -8 5 11 3960.61 343.544 4
 -11 8 5 3603.3 652.674 7
 -11 8 5 4423.57 336.213 11
 -5 8 11 4080.61 329.365 3
 -11 5 8 4251.96 334.458 3
 -11 5 8 3862.49 313.888 4
 -11 5 8 3604.19 268.78 6
 -5 -11 8 4103.09 408.942 2
 5 -11 -8 3323.6 313.252 9
 -11 -5 8 3822.24 254.224 4
 -8 5 11 3588.38 294.87 8
 5 -8 -11 3104.86 707.555 2
 -8 11 5 4079.16 263.086 4
 8 5 -11 3575.38 667.761 2
 -5 8 11 3313.02 741.774 7
 11 -5 -8 3514.56 263.639 9
 -8 -5 11 3627.4 404.098 7
 -8 5 11 3606.89 642.584 7
 8 11 -5 3522.19 378.303 2
 -5 11 8 4053.49 692.958 7
 5 -11 -8 4642.33 720.733 2
 8 -5 -11 3261.48 720.092 2
 -11 5 8 3269.26 671.359 2
 -11 8 5 3989.44 286.802 4
 -11 5 8 3205.22 603.902 7
 -8 11 5 3733.31 684.753 7
 -11 8 5 3562.67 293.838 8
 -5 -8 11 4324.08 607.533 2
 -5 -8 11 3812.05 240.46 3
 -8 5 11 4144.31 343.401 3
 -8 5 11 3928.8 263.986 10
 -11 -8 5 4499.8 263.538 4
 -5 11 8 3609.16 616.279 2
 -11 5 8 4517.32 340.406 1
 -5 8 11 3887.34 787.235 2
 11 8 -5 3418.43 504.892 2
 5 -8 -11 4131.79 335.243 1
 -11 -5 8 4132.31 214.585 6
 8 5 -11 3654.34 286.681 1
 8 -5 -11 3719.15 282.783 9
 -5 8 11 3951.06 344.683 6
 -5 11 8 3903.45 274.104 4
 -8 -5 11 3358.54 179.279 6
 8 -5 -11 3388.09 331.451 1
 -8 5 11 3316.29 276.878 6
 11 -8 -5 3705.98 736.385 2
 -5 11 8 4184.68 325.755 6
 -8 -5 11 3914.02 636.689 2
 5 -8 -11 4163.7 375.436 5
 -8 5 11 4150.77 787.944 2
 -11 5 8 3755.28 259.7 11
 11 -5 -8 3333.47 318.55 1
 -8 5 11 3743.31 270.003 9
 11 -8 -7 518.107 177.064 2
 -8 11 7 703.01 124.447 11
 -7 11 8 705.281 134.645 5
 -8 11 7 699.182 112.896 6
 -11 7 8 762.628 133.763 9
 11 7 -8 570.847 116.169 1
 -7 -8 11 814.276 69.9872 5
 -7 -8 11 657.052 87.765 1
 -11 8 7 630.727 101.403 1
 -7 8 11 564.673 131.29 3
 -11 7 8 680.024 135.814 10
 -8 7 11 530.381 124.229 11
 -8 7 11 334.22 97.29 3
 -8 11 7 735.396 137.071 10
 -7 -8 11 637.671 241.496 2
 -11 7 8 733.735 128.144 11
 7 -8 -11 574.559 132.876 5
 8 -7 -11 558.815 133.594 5
 -7 11 8 571.015 115.918 3
 11 -7 -8 743.842 241.25 2
 -11 8 7 840.054 133.209 10
 -7 8 11 875.891 423.687 2
 7 -8 -11 731.264 152.711 9
 -7 8 11 350.223 132.788 1
 -7 -11 8 611.902 54.3453 9
 7 -8 -11 395.404 111.953 1
 7 -11 -8 437.214 120.472 5
 11 -7 -8 720.348 133.791 9
 -8 -7 11 981.322 306.511 2
 11 -7 -8 591.985 141.356 5
 -8 7 11 642.19 138.92 5
 8 -7 -11 558.272 123.645 9
 -8 7 11 419.48 100.691 9
 -8 -7 11 809.71 115.041 4
 -8 -7 11 860.443 127.354 1
 -8 7 11 705.775 424.924 2
 11 -8 -7 692.521 147.799 5
 7 -11 -8 767.564 169.451 9
 8 -7 -11 437.835 118.829 1
 -8 11 7 689.289 107.362 3
 11 -8 -7 727.661 129.822 9
 -11 7 8 423.651 98.5418 3
 -8 11 7 742.007 165.953 9
 -8 7 11 578.801 115.7 10
 -11 7 8 609.88 121.501 5
 -7 -8 11 747.315 60.6327 9
 7 -11 -8 596.738 128.898 1
 -7 11 8 521.761 118.392 9
 -8 7 11 583.942 137.956 1
 -8 11 7 729.912 143.244 5
 -8 7 11 542.271 145.984 8
 -11 8 7 671.817 132.243 5
 -7 8 11 497.019 140.419 8
 -11 7 8 614.845 136.374 8
 -7 11 8 842.048 283.731 2
 8 -11 -7 745.064 159.609 9
 -8 -7 11 662.979 64.3836 5
 -11 8 7 879.741 142.01 11
 -7 11 8 714.023 142.396 8
 -11 -8 7 382.626 80.2376 1
 -8 11 7 929.464 139.021 8
 -7 11 8 889.825 137.694 4
 -11 8 7 470.529 87.4388 8
 -7 8 11 536.168 114.01 6
 -7 -11 8 770.918 182.208 2
 11 8 -7 234.388 87.9358 1
 -8 11 7 977.987 349.174 2
 -8 11 7 804.548 142.337 4
 -7 -8 11 549.866 102.777 4
 -11 7 8 520.291 353.344 2
 -11 8 7 489.91 102.305 6
 -7 8 11 546.965 115.062 4
 -11 7 8 676.454 144.226 6
 -8 7 11 723.815 146.6 4
 -7 11 8 618.1 117.488 10
 -11 8 7 888.381 291.217 2
 -11 -7 8 341.79 228.866 2
 -8 -7 11 771.082 119.561 3
 -11 -8 7 635.784 221.042 2
 -7 -8 11 716.469 130.794 7
 -11 -8 7 657.334 88.2534 4
 11 -7 -8 576.713 144.045 1
 -7 11 8 616.385 129.67 1
 -8 -7 11 710.131 153.678 7
 -7 8 11 324.147 283.79 7
 -8 7 11 590.399 336.277 7
 -11 7 8 582.464 124.945 4
 -7 8 11 467.772 118.305 10
 -7 11 8 1200.8 464.288 7
 8 11 -7 342.828 184.875 2
 -11 -7 8 455.918 75.0576 4
 -8 11 7 589.614 29.9202 7
 8 7 -11 561.909 331.731 2
 -7 -11 8 688.424 72.735 3
 -11 7 8 687.976 275.688 7
 -7 8 11 420.004 116.718 5
 -11 8 7 411.039 287.128 7
 8 11 -7 262.91 76.4281 1
 8 7 -11 776.94 134.067 1
 -7 8 11 631.319 121.858 9
 7 -8 -11 512.963 157.719 2
 -11 8 7 594.848 94.7647 4
 -8 -11 7 390.457 60.0253 3
 8 -7 -11 463.71 332.989 2
 -7 -8 11 765.683 66.4153 6
 -7 -11 8 550.078 76.3409 1
 -8 -7 11 756.826 68.9668 6
 7 -11 -8 509.55 213.892 2
 -8 -11 7 634.425 158.243 2
 -8 7 11 543.625 135.83 6
 8 -11 -7 1025.28 361.71 2
 -7 11 8 849.637 157.938 6
 -11 -8 7 547.431 81.6208 3
 -7 11 8 756.866 147.736 11
 11 7 -8 405.008 108.079 2
 -8 11 7 625.072 126.789 1
 -7 8 11 636.508 137.04 11
 8 -11 -7 763.846 132.813 1
 -11 -7 8 674.473 94.7302 1
 11 8 -7 407.203 188.112 2
 8 -11 -7 689.451 162.146 5
 -11 7 8 662.937 150.429 1
 11 -8 -7 713.35 167.459 1
 -11 8 7 480.417 117.642 9
 -7 -8 11 498.124 98.9133 3
 9 0 -11 55.1677 70.014 5
 -9 0 11 8.02748 42.1869 5
 11 0 -9 4.50092 10.7251 9
 0 11 9 89.8182 63.1687 10
 9 11 0 82.7955 57.0756 10
 11 -9 0 18.0067 67.692 2
 11 0 -9 92.0394 46.0479 5
 9 -11 0 29.5004 57.1224 5
 -9 0 11 27.4471 17.3826 9
 11 -9 0 45.3443 73.2169 9
 11 -9 0 24.6817 52.8766 5
 -11 0 9 70.9243 23.2219 5
 -9 0 11 20.7574 97.8193 2
 9 -11 0 14.6065 12.4524 1
 -11 0 9 11.612 26.3658 8
 11 0 -9 96.2679 104.253 1
 9 11 0 48.4075 58.9432 2
 -9 11 0 202.106 94.8455 8
 -9 11 0 22.4249 109.557 6
 -11 0 9 129.408 57.4786 4
 -9 0 11 19.2715 120.731 7
 -11 0 9 70.1046 33.7095 9
 -11 0 9 59.1362 14.8279 7
 -9 11 0 74.2932 182.837 7
 -9 11 0 41.2431 126.233 11
 0 11 9 85.2498 67.7132 6
 -9 0 11 39.2975 33.0612 10
 -9 0 11 124.743 75.0944 6
 -9 0 11 49.0017 52.4224 8
 11 2 -9 1009.38 123.169 5
 -11 9 2 1459.59 208.382 8
 -9 2 11 978.586 159.424 3
 -9 2 11 1117.21 189.149 1
 9 -11 -2 1573.56 221.039 9
 -2 11 9 1770.21 227.004 10
 11 9 -2 1362.84 99.8407 10
 -11 2 9 1222.71 148.659 5
 9 -11 -2 1170.39 370.01 2
 -11 -2 9 1220.15 164.532 3
 11 2 -9 869.526 155.168 1
 9 -2 -11 996.085 151.414 5
 9 11 -2 1258.12 105.542 9
 -11 2 9 1533.94 142.971 11
 -11 9 2 941.46 241.946 10
 -9 11 2 1122.5 161.334 1
 2 -11 -9 1355.43 205.948 9
 -9 -2 11 997.263 91.1838 9
 11 2 -9 707.765 303.563 2
 -9 2 11 1002.33 137.843 5
 9 -11 -2 1382.66 198.022 5
 -2 -11 9 1170.18 140.484 9
 -9 -2 11 1582.52 464.548 2
 -2 11 9 1411.13 215.644 9
 -9 2 11 1395.17 419.665 2
 -11 9 2 1440.41 199.741 1
 11 -9 -2 1170.39 187.761 5
 -9 2 11 1130.57 133.352 9
 11 -9 -2 1311.91 161.557 1
 11 -9 -2 1416.75 204.943 9
 -11 2 9 1507.1 150.284 9
 -11 -2 9 1163.34 119.128 5
 -2 11 9 1198.3 385.411 7
 -11 -2 9 617.553 99.5737 9
 -11 9 2 1314.01 313.216 9
 -9 11 2 1079.7 164.339 3
 -9 11 2 1305.62 198.189 5
 -9 11 2 1192.04 173.812 6
 -11 9 2 1433.14 195.521 3
 -11 9 2 1168.81 202.799 5
 -2 11 9 1209.62 175.061 8
 -9 11 2 1042.67 191.416 10
 -9 -2 11 1348.92 125.528 8
 -11 2 9 1312.88 188.229 3
 -2 11 9 1416.77 165.295 4
 -11 2 9 1359.37 154.32 8
 11 -2 -9 1306.52 173.389 5
 -11 -2 9 1139.8 105.067 8
 -11 2 9 1523.19 131.563 10
 2 -11 -9 1313.7 197.426 5
 -9 -2 11 1463.53 179.193 4
 -9 2 11 1118.06 190.365 4
 -2 11 9 1383.31 166.366 3
 -9 11 2 1328.36 180.645 8
 -11 2 9 1873.51 455.318 2
 -2 11 9 1684.68 417.373 2
 -11 -2 9 1204.84 370.001 2
 -11 2 9 1759.52 212.676 4
 -11 -2 9 968.81 166.203 4
 -9 -2 11 1299.29 102.521 10
 -2 11 9 1487.74 173.976 1
 -9 11 2 1230.87 220.259 11
 9 -2 -11 789.441 109.306 9
 -9 11 2 872.481 225.134 9
 -11 -2 9 1408.84 121.068 10
 -11 -2 9 1173.16 258.126 7
 -9 -2 11 1293.23 272.574 7
 -9 2 11 1182.18 338.175 7
 -11 9 2 1169.72 194.677 6
 -9 11 2 1272 411.981 2
 -11 9 2 1193.97 216.078 11
 -9 2 11 900.565 116.043 8
 -11 9 2 1283.03 413.417 2
 -9 -2 11 1248.69 128.383 5
 -9 -2 11 1570.29 181 3
 -11 2 9 1353.81 328.76 7
 -9 11 2 1357.78 167.301 4
 -11 9 2 1102.17 174.098 4
 9 11 -2 1337.36 213.733 2
 -9 11 2 1407.55 437.17 7
 11 -2 -9 917.038 424.242 2
 -11 2 9 1438.03 177.26 1
 -11 9 2 946.126 417.329 7
 -11 -2 9 1206.21 172.507 1
 9 2 -11 1103.21 389.735 2
 -9 2 11 1157.51 126.268 10
 -2 11 9 1488.78 205.119 5
 -2 11 9 1215.25 175.402 6
 9 -2 -11 559.125 236.674 2
 -11 2 9 1496.57 156.34 6
 -9 -2 11 1201.01 111.233 6
 9 11 -2 1126.69 60.1413 6
 -9 2 11 1124.45 144.542 6
 9 -2 -11 787.576 180.404 1
 -2 11 9 1315.69 202.598 11
 11 9 -2 918.278 223.636 2
 -9 2 11 1187.66 126.124 11
 -11 -2 9 1264.19 109.072 6
 11 -9 -2 1065.4 317.957 2
 9 11 -2 1220.91 100.155 10
 -11 9 4 1840.79 222.882 6
 11 -4 -9 1695.46 174.907 9
 11 -4 -9 1495.1 204.291 1
 9 11 -4 1835.72 112.214 10
 -4 9 11 1655.65 234.996 1
 -4 9 11 1350.97 465.425 2
 -9 -4 11 1939.7 93.074 10
 -11 9 4 2088.45 252.375 11
 -11 4 9 1688.69 208.49 3
 -11 4 9 1667.84 171.082 8
 -9 -4 11 1990.59 95.556 9
 11 4 -9 1877.92 146.453 5
 4 -9 -11 1726.29 254.747 5
 -9 4 11 1728.73 179.078 10
 -9 11 4 2158.14 238.627 10
 4 -11 -9 1409.19 207.988 5
 -11 9 4 1896.86 232.495 10
 -4 11 9 1743.84 214.222 1
 -4 11 9 1695.66 193.118 3
 -9 11 4 1930.32 441.491 2
 -4 9 11 1593.34 222.921 5
 -4 11 9 1974.75 489.172 2
 -11 9 4 1872.05 228.336 8
 9 -11 -4 1753.67 227.342 5
 9 -4 -11 1756.79 182.755 9
 11 -9 -4 1606.77 479.785 2
 4 -11 -9 1823.1 248.244 9
 -4 11 9 1777.28 228.828 5
 11 -9 -4 278.36 88.1603 1
 11 -9 -4 1562.64 227.019 5
 4 -9 -11 846.054 170.722 9
 -9 11 4 2071.42 201.675 3
 -9 -4 11 1953.1 138.049 5
 -4 9 11 1622.55 221.231 9
 9 -11 -4 1694.32 227.142 9
 -9 -4 11 2116.78 220.599 4
 -4 11 9 2098.16 593.76 7
 -4 11 9 1964.48 248.794 9
 -11 9 4 2359.29 210.338 3
 -9 4 11 1284.06 413.8 2
 -11 4 9 1710.57 183.388 5
 -9 -4 11 1779.95 223.274 1
 -11 4 9 1421.37 177.32 9
 -11 4 9 1796.63 184.304 6
 9 11 -4 1801.43 118.588 9
 -9 11 4 1729.22 265.698 9
 -11 -4 9 1778.67 133.137 5
 -4 -11 9 2160.42 109.816 5
 -9 11 4 1994.36 234.018 5
 -11 9 4 1719.31 239.351 9
 -11 9 4 2151.72 258.487 5
 -9 11 4 2026.64 228.988 8
 -4 9 11 1868.41 244.089 8
 -4 9 11 1435.19 489.42 7
 -4 11 9 1374.88 211.543 8
 -9 4 11 1637.74 195.675 8
 -4 9 11 1523.08 193.977 3
 -9 -4 11 1816.7 479.053 2
 -4 11 9 1542.43 191.785 4
 -9 4 11 1915.98 222.277 4
 -4 -11 9 1859.98 137.621 3
 9 -11 -4 2309.28 483.394 2
 -11 4 9 1824.07 472.698 2
 -4 9 11 1815.23 233.03 4
 -11 -4 9 1441.85 421.291 2
 -11 4 9 1645.51 215.387 4
 -9 -4 11 1852.93 193.159 3
 -11 -4 9 1937.69 191.398 3
 -9 -4 11 1698.68 302.408 7
 11 -9 -4 1978.84 251.047 9
 -11 9 4 1570.89 481.341 2
 -9 11 4 1732.25 180.302 4
 11 4 -9 2051.06 503.469 2
 9 11 -4 1824.05 273.917 2
 -9 11 4 2108.84 198.975 1
 -4 11 9 1815.56 201.308 10
 -11 -4 9 2157.9 300.416 7
 -11 9 4 1823.24 193.369 4
 -9 4 11 1616.11 196.969 1
 -4 -11 9 1725.98 331.082 2
 11 -4 -9 1666.3 180.413 5
 4 -9 -11 1355.35 439.972 2
 -11 4 9 1373.78 385.727 7
 4 -11 -9 1336.75 406.79 2
 4 -9 -11 2122.58 244.742 1
 -9 11 4 1427.5 304.602 7
 -11 4 9 1652.03 156.598 10
 -11 9 4 1861.64 496.057 7
 -11 9 4 1684.84 195.36 1
 4 -11 -9 1770.73 190.078 1
 9 -4 -11 1491.35 211.07 5
 9 4 -11 2202.64 500.886 2
 -4 9 11 1515.03 188.358 10
 -11 4 9 1885.15 220.98 1
 -9 11 4 1992.44 214.058 6
 9 4 -11 2212 231.359 1
 -4 -11 9 1764.68 136.579 9
 11 9 -4 1653.33 320.317 2
 -4 9 11 1863.34 242.276 6
 9 -4 -11 1237.27 478.231 2
 -4 11 9 1825.57 237.708 6
 11 -4 -9 755.553 346.643 2
 -9 -4 11 2204.97 148.826 6
 9 -4 -11 1539.3 208.593 1
 -9 4 11 1817.99 197.145 6
 -4 9 11 1257.3 191.177 11
 -9 4 11 1768.11 200.202 5
 -4 11 9 2042.44 248.128 11
 -9 4 11 1865.25 238.967 3
 -11 -4 9 1861.06 127.657 6
 -11 4 9 1835.72 169.702 11
 -9 11 4 1894.13 224.383 11
 -6 -11 9 3248.36 179.041 3
 9 -11 -6 2572.5 318.388 5
 -9 -6 11 3254.99 251.646 3
 -9 6 11 3722.84 330.482 3
 -6 11 9 3723 285.467 3
 -9 6 11 3169.99 242.77 11
 -11 -6 9 3228.83 234.822 1
 -11 -9 6 3468.78 222.937 1
 11 6 -9 2634.43 518.477 2
 -6 9 11 2692.36 261.39 10
 6 -9 -11 3100.8 319.825 9
 -9 6 11 3042.86 255.652 9
 -11 6 9 3011.54 676.55 2
 -11 9 6 3147.01 264.765 3
 6 -9 -11 3374.94 334.246 5
 9 -6 -11 2621 292.695 5
 6 -11 -9 3136.29 341.616 5
 -11 -6 9 2849.87 496.346 2
 -11 -9 6 3413.07 216.817 3
 11 -9 -6 3104.54 320.545 5
 -6 -11 9 2947.14 135.393 9
 9 -6 -11 2935.78 271.168 9
 -6 9 11 3151.14 309.516 5
 11 -6 -9 3408.32 276.341 9
 9 -11 -6 3391.25 341.241 9
 -9 11 6 3340.88 598.327 2
 -6 11 9 3829.44 342.285 5
 -9 6 11 2880.96 274.254 5
 11 -9 -6 3191.59 314.832 9
 -9 -6 11 3391.55 154.64 5
 -6 9 11 2934.25 278.293 9
 11 -6 -9 3207.6 318.042 5
 -6 11 9 3977.29 344.044 9
 -9 6 11 2897.87 298.671 1
 -11 9 6 2847.08 605.451 2
 -9 6 11 2485.43 579.084 2
 -9 11 6 3457.31 342.34 9
 -6 -11 9 3552.88 190.453 1
 -6 -9 11 3605.72 172.316 9
 -11 9 6 2962.14 334.241 9
 -11 9 6 2983.24 286.928 5
 -9 -6 11 2876.39 267.584 1
 -9 -11 6 3513.26 199.703 3
 9 -6 -11 2062.16 607.045 2
 -6 11 9 3547.29 298.3 1
 -6 9 11 2639.74 270.896 8
 -6 11 9 3594.74 316.482 8
 -9 6 11 2846.87 275.166 8
 -9 6 11 2726.78 226.823 10
 -11 6 9 3400.47 259.008 8
 -11 -9 6 3739.26 528.644 2
 -11 6 9 3503.98 261.713 10
 -9 11 6 3240.88 300.622 8
 -11 -6 9 3987.6 277.655 3
 -6 -9 11 3917.71 247.162 4
 -9 -11 6 3131.03 431.079 2
 -6 9 11 2951.48 271.19 4
 -11 9 6 3556.16 297.391 8
 6 -11 -9 3151.41 322.395 9
 -9 -6 11 3108.85 243.851 4
 -9 6 11 3036.2 306.552 4
 -6 11 9 3851.84 298.148 4
 -11 6 9 3994.63 334.181 4
 -11 -6 9 3074.33 225.869 4
 -6 9 11 3493.93 303.813 3
 -6 9 11 2864.16 263.78 11
 11 9 -6 2439.27 199.567 1
 -9 11 6 3433.62 253.862 4
 9 6 -11 3800.39 678.166 2
 -6 9 11 2548.98 655.741 7
 -6 11 9 4247.04 786.367 7
 9 11 -6 2493.7 407.818 2
 -9 -6 11 2954.45 323.098 7
 -11 6 9 3662.28 619.414 7
 -9 11 6 3510.69 715.582 7
 9 -11 -6 2919.48 273.967 1
 -11 9 6 2757.86 594.865 7
 -9 6 11 2436.27 493.903 7
 11 -6 -9 3198.29 714.48 2
 11 9 -6 3049.5 484.346 2
 9 -11 -6 3110.32 618.021 2
 -11 6 9 3943.81 281.196 11
 -11 -9 6 3305.9 208.84 4
 -11 6 9 3301.3 272.484 6
 6 -9 -11 2388.04 517.319 2
 -6 11 9 3702.19 321.253 10
 11 -9 -6 3514.04 722.761 2
 -6 -9 11 3388.74 539.385 2
 -11 9 6 3111.5 298.437 10
 6 -11 -9 2349.95 518.573 2
 6 -11 -9 2522.2 259.6 1
 -6 9 11 2876.69 289.015 6
 -11 6 9 3067.49 265.02 5
 -6 11 9 4332.58 339.367 6
 -9 6 11 3087.94 283.574 6
 -9 -6 11 3470.59 158.865 6
 -9 11 6 2752.03 275.242 11
 -11 6 9 3964.83 334.075 3
 -6 -11 9 2994.36 391.999 2
 -11 9 6 2915.6 278.39 11
 -11 6 9 3639.26 330.731 1
 -11 6 9 3472.17 289.505 9
 -6 11 9 3407.17 308.344 11
 -9 11 6 3414.6 295.594 6
 -9 11 6 3673.47 330.542 10
 -6 -9 11 3676.53 244.656 3
 -9 11 6 3304.83 302 5
 11 -6 -9 3377.38 335.845 1
 -11 9 6 3358.06 286.499 6
 -9 -6 11 2900.71 552.131 2
 -6 11 9 5195.53 796.915 2
 -8 11 9 191.195 113.077 6
 11 -8 -9 305.192 195.136 5
 11 -9 -8 206.088 276.348 2
 -11 9 8 9.55469 26.0201 11
 -11 8 9 40.0722 62.3347 6
 -11 9 8 71.1223 51.8225 6
 -9 11 8 56.4961 75.3434 8
 -9 11 8 202.138 20.3338 11
 -8 11 9 66.5686 49.0478 1
 -8 -9 11 49.24 24.9023 3
 -8 9 11 102.956 96.1297 3
 -11 -9 8 2.90243 33.5985 3
 -11 9 8 94.551 87.3794 10
 -9 8 11 65.4337 57.3223 3
 -9 -11 8 48.5897 27.2174 1
 9 -8 -11 243.345 150.084 5
 11 -9 -8 40.4543 95.0548 5
 -9 11 8 53.5414 21.0456 3
 -8 9 11 25.6437 36.4364 2
 -11 9 8 14.3398 25.9331 3
 -11 -8 9 117.323 58.6339 3
 -8 11 9 44.9132 31.3511 3
 -11 9 8 35.1689 57.0846 9
 -8 11 9 30.1305 43.4021 5
 -9 -11 8 17.5071 28.5152 3
 -11 8 9 41.7196 77.5268 5
 -11 9 8 25.9477 63.0799 5
 9 -11 -8 80.7529 66.5509 1
 -11 8 9 16.4887 79.5493 3
 -11 8 9 15.2767 46.6132 8
 -11 -8 9 76.7095 45.8774 1
 -8 -9 11 107.49 49.1944 1
 9 -11 -8 381.3 184.133 9
 -8 -11 9 54.7587 55.0165 2
 11 -8 -9 42.8039 79.0061 1
 -9 11 8 34.8815 115.172 2
 -9 -8 11 18.2218 25.4666 3
 -8 9 11 27.7449 39.2243 10
 -8 9 11 71.0319 77.6442 1
 -11 -8 9 119.589 190.679 2
 -8 -9 11 73.2872 41.2573 4
 -9 8 11 439.101 330.611 2
 -9 -8 11 93.1397 31.5509 4
 -9 8 11 82.1701 96.2059 4
 -9 -11 8 203.025 118.69 2
 -8 -11 9 84.7323 18.6402 1
 -11 -9 8 236.038 173.268 2
 -8 11 9 7.70492 70.7377 4
 -9 11 8 3.01119 36.8672 10
 -9 -8 11 57.8852 17.0362 5
 -11 9 8 114.499 74.148 4
 -11 8 9 27.0391 46.4802 1
 -8 11 9 257.955 149.012 7
 -11 -8 9 79.5487 22.8909 4
 -11 8 9 297.593 258.937 2
 -9 11 8 25.5078 56.0701 1
 -9 11 8 70.0544 159.123 7
 -9 -8 11 78.6686 60.1795 1
 -9 8 11 54.5857 57.162 1
 -11 8 9 187.546 350.576 7
 -11 9 8 37.019 214.047 7
 -11 -9 8 99.0999 8.41407 4
 -8 9 11 141.214 106.723 11
 -8 11 9 2.98551 42.6845 11
 8 -9 -11 362.081 340.776 2
 9 -8 -11 72.99 272.237 2
 8 -11 -9 285.716 183.269 2
 -8 -9 11 34.1072 10.2197 5
 -8 -11 9 153.852 54.5032 3
 9 -11 -8 107.434 263.723 2
 -11 9 8 22.3149 36.9759 1
 -9 8 11 273.985 86.0969 6
 11 1 -10 804.266 115.99 5
 10 -11 1 1101.01 136.202 1
 1 -11 -10 844.328 165.848 5
 -10 1 11 987.318 161.244 3
 -11 1 10 577.617 201.463 7
 10 11 -1 840.186 95.3642 9
 -10 1 11 798.002 94.2341 11
 -10 11 -1 643.561 161.033 11
 10 11 1 742.853 105.129 10
 -11 1 10 850.769 103.847 10
 11 10 -1 941.277 96.2649 10
 -11 1 10 748.871 136.98 3
 -10 1 11 480.181 149.368 7
 -10 1 11 765.19 98.0055 10
 -10 11 -1 603.662 191.248 6
 11 10 -1 582.533 167.955 2
 -10 11 -1 683.264 167.592 5
 -11 -1 10 794.333 86.1607 10
 10 -1 -11 791.411 113.334 5
 -1 11 10 619.86 321.364 7
 10 11 -1 845.736 73.2069 5
 10 11 -1 878.702 92.07 10
 -10 11 1 1027.63 270.101 10
 -11 10 1 594.491 107.255 10
 -11 -1 10 834.06 100.581 5
 11 -1 -10 813.685 116.908 9
 10 11 1 804.006 111.742 9
 11 10 -1 839.031 92.7905 9
 -10 1 11 590.179 92.9586 5
 1 -11 -10 854.319 167.951 9
 -1 11 10 981.38 161.115 5
 10 -11 -1 923.754 182.188 9
 -10 1 11 689.065 92.4713 9
 -11 1 10 881.326 132.414 5
 -10 -1 11 927.85 92.2358 9
 -11 1 10 896.036 106.118 9
 -11 -1 10 955.721 100.074 9
 -10 -1 11 1006.59 358.771 2
 -11 -1 10 594.334 276.254 2
 10 -1 -11 724.199 141.471 1
 -11 1 10 752.106 89.0073 11
 10 -11 1 877.75 185.958 9
 -10 11 1 651.663 209.354 9
 -11 10 1 847.662 228.966 9
 10 -11 1 790.166 137.077 5
 -10 1 11 757.891 121.451 8
 10 -11 -1 697.485 301.935 2
 -10 -1 11 837.286 118.525 8
 -10 11 1 921.697 180.565 3
 -10 -1 11 1085.41 168.779 1
 10 1 -11 804.298 132.434 5
 -11 -1 10 850.552 99.5801 8
 -11 10 1 963.553 195.078 5
 -1 11 10 1092.47 167.221 10
 -11 1 10 595.198 338.802 2
 11 1 -10 654.607 133.811 1
 -11 10 1 1384.16 243.712 11
 10 11 -1 974.72 196.15 2
 -10 -1 11 1039.85 165.721 4
 -10 1 11 877.024 159.082 4
 -11 -1 10 648.681 137.957 3
 -11 1 10 946.377 158.881 4
 -11 -1 10 1059.42 153.279 4
 -11 10 1 703.215 155.46 1
 -10 11 -1 749.845 216.392 8
 10 -11 1 997.941 344.904 2
 -11 10 1 1030.1 204.047 8
 -10 11 1 1017.95 196.8 6
 -11 10 1 687.234 166.144 3
 -11 -1 10 853.367 99.279 6
 -10 1 11 817.472 138.505 1
 10 11 -1 727.172 158.632 7
 11 -10 -1 1126.07 203.664 9
 11 -10 -1 1011.32 144.132 1
 -10 1 11 829.311 163.659 2
 -10 -1 11 896.896 86.7911 10
 10 -11 -1 1044.08 185.868 5
 -11 1 10 1103.8 167.529 1
 -11 -1 10 757.322 139.028 1
 -10 -1 11 853.981 220.163 7
 -10 11 1 909.209 192.739 8
 11 -10 -1 612.482 137.355 5
 -11 -1 10 865.88 219.603 7
 -10 -1 11 1190.14 183.812 3
 -10 11 1 490.558 169.773 2
 -10 11 -1 1095.28 286.375 10
 -11 10 1 553.942 208.61 2
 -10 11 1 951.074 157.155 1
 -1 11 10 964.464 191.383 11
 -11 10 1 1017.81 204.146 6
 -10 11 1 469.143 182.142 11
 -10 11 1 922.768 378.212 7
 -1 11 10 926.958 169.094 9
 -1 11 10 1077.38 186.583 8
 -11 10 1 840.677 397.223 7
 10 11 -1 851.277 76.2165 6
 11 10 -1 741.713 89.2347 1
 11 -1 -10 1148.63 149.979 5
 10 1 -11 506.83 156.552 2
 10 -1 -11 756.201 426.858 2
 -10 11 1 695.695 186.832 5
 10 1 -11 926.65 168.645 1
 -10 1 11 730.72 104.868 6
 -10 -1 11 907.53 109.399 6
 -1 11 10 930.388 150.56 6
 11 -10 -1 1180.25 411.099 2
 11 1 -10 802.969 336.163 2
 -10 11 1 582.283 131.756 4
 -11 10 1 812.284 153.974 4
 11 -1 -10 598.517 296.186 2
 -11 1 10 571.967 95.6952 6
 -11 1 10 612.538 101.128 8
 11 -1 -10 1115.3 189.504 1
 -10 -1 11 975.802 121.196 5
 3 -11 -10 216.427 86.2597 9
 -11 -3 10 167.023 42.0097 9
 -11 3 10 152.311 54.9811 11
 10 11 -3 210.118 103.099 2
 11 -3 -10 214.547 81.5857 5
 -11 -3 10 148.224 26.5472 1
 -11 -3 10 252.108 49.9992 6
 -10 11 3 132.011 49.0001 6
 -10 11 3 179.379 106.058 10
 -10 -3 11 344.66 43.0683 10
 -11 10 3 159.703 54.8323 1
 -3 10 11 276.992 102.048 3
 -3 11 10 332.787 73.8509 3
 -11 3 10 364.575 110.326 3
 -10 11 3 203.582 85.1708 11
 11 10 -3 193.902 39.5383 10
 -3 11 10 568.954 290.341 2
 -11 10 3 495.259 109.631 6
 10 11 -3 191.861 35.2223 10
 -11 3 10 208.229 62.0014 10
 -3 10 11 226.661 59.0114 8
 3 -10 -11 271.89 119.964 5
 11 3 -10 177.586 47.6375 5
 10 -3 -11 227.582 60.4714 1
 -10 3 11 389.863 297.826 2
 11 10 -3 210.801 39.2332 9
 3 -11 -10 569.703 145.151 5
 -3 10 11 284.316 78.0405 10
 -11 3 10 260.508 77.6306 6
 -11 3 10 201.197 57.9477 9
 10 -3 -11 218.172 57.9763 5
 -10 11 3 273.281 97.6412 1
 -11 -3 10 246.686 78.0556 3
 11 10 -3 70.6682 44.2955 1
 11 10 -3 251.636 132.11 2
 10 -11 -3 192.51 179.534 2
 3 -10 -11 205.068 94.1713 9
 11 -3 -10 198.905 57.786 9
 -3 10 11 216.143 86.2716 5
 11 -10 -3 313.292 160.732 2
 -3 11 10 110.043 38.1859 5
 -3 10 11 413.581 117.998 9
 10 11 -3 278.304 46.2167 9
 -10 3 11 197.419 67.4689 5
 -11 3 10 402.698 279.583 2
 -10 -3 11 198.425 38.2951 9
 10 -11 -3 297.351 95.5409 5
 10 -11 -3 268.582 68.1713 9
 11 -10 -3 337.833 103.357 9
 -11 3 10 366.495 119.886 1
 11 -10 -3 193.016 73.417 5
 -10 3 11 156.517 52.4724 9
 -10 -3 11 169.511 202.32 2
 -11 10 3 92.2117 107.199 9
 -11 -3 10 260.953 51.8745 5
 -10 -3 11 213.624 48.5955 5
 11 3 -10 346.572 100.684 1
 -10 11 3 139.284 45.2701 5
 -11 10 3 365.808 135.472 5
 11 -10 -3 208.358 79.4959 1
 -10 3 11 301.436 83.8896 6
 -11 -3 10 245.565 74.1995 8
 -10 3 11 253.601 77.9032 8
 -10 -3 11 174.123 39.3145 8
 -3 10 11 229.03 96.1645 11
 11 -3 -10 132.4 72.2814 1
 -11 3 10 270.467 81.7458 8
 -10 11 3 281.163 90.4706 3
 -3 11 10 261.428 67.3305 10
 -11 10 3 376.269 105.056 3
 -3 10 11 157.222 77.323 4
 -11 10 3 141.571 41.7529 10
 10 -3 -11 134.179 58.5024 9
 -3 11 10 292.918 100.311 11
 -10 3 11 387.309 138.632 3
 -10 11 3 120.42 58.7048 8
 -11 10 3 143.365 90.4739 8
 -3 10 11 281.794 93.1063 6
 -10 -3 11 300.73 59.9042 4
 -10 3 11 204.13 47.5287 4
 10 3 -11 253.632 95.5101 1
 -3 11 10 287.575 104.391 4
 -11 3 10 319.758 106.615 4
 -11 -3 10 215.833 77.3696 4
 -10 11 3 84.0494 33.9499 9
 -3 10 11 239.712 266.015 7
 -10 -3 11 251.934 91.2603 1
 -3 11 10 469.446 204.112 7
 -10 3 11 336.868 128.847 1
 10 -11 -3 178.857 92.1261 1
 -10 11 3 337.437 232.21 2
 -11 10 3 435.789 284.386 2
 -10 3 11 148.741 159.165 7
 -11 -3 10 95.0664 89.6001 2
 -10 -3 11 2.77839 127.004 7
 -3 10 11 272.453 101.54 1
 -11 3 10 166.918 59.1895 7
 -11 3 10 240.851 59.3347 5
 -11 -3 10 182.247 118.244 7
 -11 10 3 561.816 247.861 7
 -10 11 3 188.866 75.5785 4
 -3 11 10 46.2101 75.2959 1
 -11 10 3 203.634 70.8439 4
 -10 -3 11 209.676 65.5796 3
 11 3 -10 255.3 239.603 2
 -10 11 3 169.459 95.1767 7
 10 11 -3 182.436 53.8973 1
 -3 11 10 280.658 78.091 6
 -3 10 11 234.28 272.062 2
 -3 11 10 352.024 96.592 9
 -3 11 10 120.871 43.5277 8
 11 -3 -10 303.573 312.812 2
 -10 3 11 223.211 60.2251 10
 -10 -3 11 242.792 49.5029 6
 -11 10 3 299.911 122.395 11
 -10 3 11 172.572 36.786 11
 -11 10 5 101.103 46.5399 9
 11 10 -5 166.392 73.8073 2
 -5 10 11 74.0635 62.4666 1
 5 -10 -11 46.3599 90.9284 5
 -5 -11 10 17.4351 34.1977 3
 -5 11 10 76.2158 29.5344 2
 -10 11 5 101.701 50.3949 6
 11 -10 -5 21.7064 66.4357 1
 -5 10 11 20.9799 40.3999 10
 10 -5 -11 27.8351 20.3837 9
 -10 5 11 142.877 58.28 10
 5 -10 -11 80.5056 46.6179 1
 5 -11 -10 46.4317 65.456 1
 -5 11 10 72.0876 64.4625 1
 -10 11 5 90.5921 64.7596 10
 11 -5 -10 19.3344 111.237 5
 -5 10 11 69.1894 92.6869 2
 -11 5 10 164.806 96.0445 3
 11 -5 -10 66.9419 44.8661 9
 10 -11 -5 72.5329 17.2837 5
 11 -10 -5 66.1017 36.5217 5
 -5 10 11 89.2941 60.9002 5
 -5 11 10 5.18571 59.8598 5
 -10 5 11 77.958 64.6086 9
 -5 -11 10 10.5061 12.0635 9
 -10 5 11 16.5863 35.663 5
 -5 -10 11 18.6487 27.618 9
 -10 -5 11 36.105 67.8643 2
 -10 -5 11 17.7616 26.7982 5
 -5 -11 10 4.14947 16.8018 5
 -11 10 5 78.2696 90.5857 5
 -11 10 5 3.59648 61.3217 3
 -10 5 11 77.3144 45.6162 3
 10 11 -5 26.7656 15.0897 1
 -10 5 11 42.4303 55.6561 8
 -10 11 5 79.5487 68.7125 1
 -11 5 10 2.23411 32.6437 8
 10 -11 -5 38.6772 31.794 9
 -5 -10 11 22.8873 68.3671 4
 -10 11 5 77.5921 71.9116 8
 -11 10 5 97.878 97.5732 8
 -11 -5 10 84.024 56.1555 1
 -11 10 5 35.2296 58.7512 1
 5 -11 -10 15.3834 68.5785 5
 -11 10 5 111.689 88.5596 2
 -11 5 10 304.782 117.892 4
 -5 11 10 57.0578 79.6568 8
 -11 10 5 22.1898 16.5492 11
 -5 11 10 155.907 104.932 7
 11 10 -5 70.9072 55.986 1
 -5 11 10 17.5474 51.5232 4
 -5 -11 10 86.8823 136.624 2
 -10 5 11 55.0134 206.81 7
 -5 -10 11 1.66329 22.1385 1
 -11 5 10 182.444 83.0526 1
 -11 5 10 52.1801 15.3829 10
 -5 -10 11 65.5021 54.0843 3
 5 -11 -10 221.969 61.0432 2
 -10 5 11 103.859 26.5159 11
 -11 10 5 217.919 306.523 7
 -10 11 5 128.207 74.4796 4
 -11 10 5 90.7065 81.8967 4
 -10 -5 11 4.81387 17.014 1
 -11 5 10 13.1697 44.6515 11
 10 -11 -5 22.1208 18.6362 1
 -5 -11 10 45.9279 25.8489 1
 -5 11 10 14.2738 54.0833 6
 11 -5 -10 113.82 286.667 2
 -5 10 11 96.7725 72.7588 9
 -10 11 7 486.356 144.093 5
 10 -11 -7 628.6 340.58 2
 -7 10 11 557.322 123.502 10
 -11 7 10 347.166 50.834 6
 -7 10 11 510.88 92.516 9
 -10 -11 7 487.587 82.1715 3
 -10 11 7 465.241 129.511 9
 10 -7 -11 354.951 133.956 1
 -7 -10 11 430.195 96.1361 3
 -10 7 11 625.534 124.908 10
 -11 10 7 433.776 120.964 5
 -7 11 10 684.103 149.535 10
 7 -10 -11 609.483 217.209 5
 -11 7 10 498.9 110.875 10
 -7 10 11 530.529 130.692 6
 -7 -11 10 374.497 56.7194 3
 -10 11 7 328.914 51.5824 10
 -11 10 7 683.9 134.701 10
 -10 7 11 683.169 146.583 3
 -10 -7 11 440.968 96.7566 3
 -10 7 11 493.389 107.753 11
 7 -11 -10 497.007 120.21 5
 -7 -10 11 482.774 160.054 2
 7 -10 -11 419.529 136.774 1
 -11 7 10 661.434 128.472 8
 -10 11 7 986.213 498.884 2
 7 -11 -10 487.386 98.2997 1
 -7 -11 10 434.552 42.9352 9
 -7 -10 11 415.635 43.8813 9
 -11 -10 7 389.338 113.362 2
 -11 -7 10 358.872 84.1955 3
 -7 10 11 654.84 155.275 5
 -7 -11 10 379.368 161.272 2
 -7 11 10 224.666 65.0605 9
 -7 11 10 734.487 550.57 2
 -10 7 11 425.536 100.144 9
 -11 7 10 466.894 88.9313 9
 -10 7 11 617.132 120.82 5
 -11 7 10 570.536 130.116 5
 -10 7 11 441.238 244.703 2
 -10 11 7 686.115 139.108 11
 -7 11 10 550.149 152.165 1
 -7 10 11 441.214 111.206 8
 -7 11 10 655.079 156.975 8
 -11 7 10 695.506 101.182 11
 -10 7 11 591.268 136.571 8
 -11 -10 7 537.155 89.235 3
 11 -7 -10 384.898 85.8854 1
 -10 -7 11 284.639 69.4943 1
 -10 11 7 447.163 88.5458 8
 -11 7 10 161.33 166.532 2
 -11 -7 10 420.196 297.026 2
 11 -10 -7 978.279 472.835 2
 -11 7 10 81.151 85.7401 1
 -7 -10 11 453.17 78.7761 4
 -11 10 7 403.226 149.847 9
 -7 10 11 745.664 146.892 4
 -10 11 7 413.894 131.417 6
 -7 11 10 464.984 119.548 4
 -11 10 7 742.328 466.024 2
 -10 7 11 541.6 98.0351 4
 -7 -11 10 428.079 69.0477 1
 10 -11 -7 203.684 113.254 1
 -10 -7 11 544.626 106.594 4
 -11 7 10 473.38 101.225 4
 -7 10 11 797.898 571.864 2
 -7 -10 11 518.696 109.103 1
 -11 -7 10 358.27 89.2057 1
 -10 -11 7 488.733 202.541 2
 -11 -7 10 399.78 66.9527 4
 -7 -10 11 295.251 29.5377 5
 -11 10 7 667.577 150.851 11
 -7 10 11 591.625 72.0534 7
 -7 11 10 247.769 185.7 7
 -10 7 11 505.712 248.278 7
 11 -10 -7 464.27 124.084 1
 -10 11 7 520.565 99.8907 4
 -11 10 7 604.61 143.738 8
 -11 7 10 802.368 276.588 7
 -7 10 11 586.315 126.716 3
 -11 10 7 453.675 109.049 4
 -10 11 7 792.65 346.041 7
 -11 10 7 427.481 139.346 7
 -10 -7 11 479.996 109.14 7
 -10 -7 11 11.1117 120.757 2
 -7 11 10 611.889 157.755 5
 7 -10 -11 429.952 149.61 2
 -10 7 11 410.807 56.0782 1
 10 -11 -7 323.609 115.816 5
 -11 10 7 429.058 113.563 6
 7 -11 -10 351.105 174.026 2
 -10 -7 11 303.848 41.9795 6
 -11 -10 7 476.284 86.2402 4
 -7 10 11 512.537 170.314 1
 10 -7 -11 160.642 120.839 2
 -7 11 10 391.145 118.07 11
 -7 11 10 794.382 172.785 6
 -11 -10 7 445.44 84.5755 1
 -10 -11 7 451.001 86.7507 1
 11 -7 -10 328.081 309.503 2
 -11 10 7 429.478 168.228 1
 -11 7 10 405.418 102.068 3
 -7 10 11 497.592 94.9621 11
 -7 11 10 639.219 133.334 3
 -10 7 11 497.502 116.9 6
 -10 -9 11 4944.08 297.156 3
 -9 11 10 4268.27 360.048 10
 -9 10 11 4766.87 379.212 3
 -9 -10 11 4770.53 685.984 2
 -9 -10 11 4857.9 274.635 3
 -9 11 10 4290.79 356.922 3
 -11 -9 10 4222.64 637.418 2
 -10 -9 11 4790.61 678.354 2
 -11 -9 10 4288.05 267.83 1
 -10 11 9 4975.22 381.677 3
 -11 10 9 4293.38 358.519 3
 -11 -9 10 4642.56 283.067 3
 -10 9 11 4083.72 334.846 10
 -9 11 10 4777.69 380.864 11
 -11 -10 9 4658.39 249.797 3
 -11 -10 9 3819.62 238.696 1
 -9 10 11 4252 382.555 8
 -11 9 10 4732 371.606 8
 -10 11 9 4248.31 362.679 8
 -9 10 11 4418.75 381.992 4
 -11 10 9 4497.16 366.933 6
 -9 -10 11 4244.39 250.961 4
 -9 11 10 4003.49 328.971 4
 -11 9 10 4981.96 389.425 3
 -10 -9 11 4756.7 288.381 4
 -11 9 10 4332.44 361.333 4
 -10 11 9 5004.31 367.665 4
 -9 11 10 4314.75 381.175 8
 -11 10 9 4662.69 354.554 4
 -11 -9 10 4071.22 267.768 4
 -11 -10 9 4773.91 650.797 2
 -9 -10 11 4520.42 298.244 1
 -11 -10 9 3910.82 241.62 4
 -9 10 11 4022.57 780.923 7
 -10 9 11 4036.27 776.451 7
 -11 9 10 4010.86 770.779 7
 -10 11 9 3598.96 752.146 7
 -11 10 9 3647.57 809.668 7
 -11 9 10 4470.79 345.297 10
 -9 11 10 2859.12 572.137 7
 -10 -9 11 4101.33 266.894 1
 -10 -11 9 3641.24 494.331 2
 -10 -11 9 4445.44 250.198 1
 -11 10 9 3841.7 340.189 10
 -9 10 11 3822.31 365.76 6
 -11 10 9 4687.73 367.642 11
 -10 9 11 4277.1 360.354 6
 -9 11 10 3734.24 351.419 6
 -11 9 10 4750.39 363.024 6
 -10 11 9 4789.78 385.853 6
 -10 11 9 3936.88 345.975 10
 -9 10 11 4077.37 348.998 11
 -10 9 11 4001.68 331.037 11
 -10 11 9 4768.38 382.928 11
 -11 9 10 4582.9 351.759 11
 -9 10 11 3675.52 327.887 10
 11 -11 0 71.4198 82.0581 9
 11 -11 0 80.7763 23.4508 1
 -11 0 11 20.3544 27.3148 6
 11 0 -11 32.1992 57.0053 1
 -11 0 11 15.7199 250.721 2
 -11 0 11 20.4734 38.1231 8
 -11 0 11 18.4854 14.847 4
 -11 11 0 138.836 115.073 10
 -11 0 11 51.9435 64.7046 1
 -11 0 11 127 169.173 7
 11 11 0 24.3224 21.2412 1
 2 -11 -11 1603.8 258.818 5
 -11 11 2 1554.65 244.157 10
 -11 11 2 1793.6 228.862 6
 -11 11 2 1886.26 277.031 11
 -11 2 11 2166.2 639.144 2
 -11 -2 11 2259.58 233.248 3
 11 -2 -11 1318.51 166.069 5
 11 -11 -2 1783.68 221.65 1
 -11 2 11 1880.91 154.458 10
 11 2 -11 1406.77 161.08 5
 -2 11 11 1697.25 226.468 10
 11 11 -2 1762.09 127.878 10
 2 -11 -11 1683.54 266.936 9
 11 -2 -11 1507.73 167.249 9
 -2 11 11 1822.4 252.156 9
 11 -11 -2 2033.31 256.814 5
 11 11 -2 1401.67 112.476 9
 -11 -2 11 1902.01 155.638 5
 -11 -2 11 1578.13 118.161 9
 -11 11 2 1819.18 334.473 9
 -11 11 2 1522.9 222.762 5
 11 -11 -2 1652.76 483.202 2
 -11 11 2 2042.21 257.175 3
 -2 11 11 2186.34 279.403 8
 11 -11 -2 1625.24 247.772 9
 -11 11 2 1583.01 242.357 1
 -11 -2 11 1616.33 135.25 8
 -2 11 11 1445.18 455.422 7
 -2 11 11 2021.55 229.84 4
 -11 -2 11 2091.82 546.133 2
 -2 11 11 1670.89 223.826 11
 -11 2 11 1802.06 235.385 4
 -11 -2 11 2117.01 223.922 4
 -11 11 2 2004.41 255.519 8
 -11 2 11 1980.41 168.583 11
 11 -2 -11 1221.48 385.529 2
 -11 2 11 1764.7 250.732 1
 -11 -2 11 2242.81 255.704 1
 -11 2 11 1972.31 471.197 7
 -11 -2 11 1907.9 329.361 7
 -2 11 11 1512.96 435.296 2
 -11 11 2 1664.76 625.056 2
 -11 2 11 1896.43 176.002 9
 -11 11 2 1469.22 199.211 4
 -11 11 2 2353.99 608.31 7
 -2 11 11 1886.47 270.34 6
 11 2 -11 1800.92 532.236 2
 11 2 -11 1960 247.325 1
 -2 11 11 2226.66 239.146 3
 -11 2 11 1521.5 177.273 6
 -11 2 11 1980.09 243.688 3
 -11 -2 11 1689.79 138.109 6
 -11 2 11 1635.27 189.006 5
 -11 -2 11 1708.18 116.384 10
 -2 11 11 2190.55 280.877 5
 11 11 -2 1443.62 304.155 2
 11 -4 -11 16.2678 26.7453 5
 -11 11 4 83.2476 88.7132 11
 11 -11 -4 17.2081 59.8914 1
 -4 11 11 41.7049 84.4287 3
 -4 11 11 28.0478 43.9197 11
 -11 -4 11 47.9493 72.4471 1
 11 -11 -4 7.29248 173.074 2
 -11 4 11 82.2107 61.4581 3
 -4 11 11 33.5573 49.3678 9
 11 4 -11 7.05143 50.6538 1
 -11 4 11 22.9257 39.1724 9
 -11 -4 11 8.19124 16.9368 6
 -11 4 11 479.765 365.218 2
 -11 -4 11 329.904 225.001 2
 -4 11 11 81.3665 53.7313 10
 -11 11 4 12.798 40.8237 3
 -4 -11 11 15.392 36.6771 2
 -4 11 11 35.3619 30.7684 1
 4 -11 -11 203.051 134.452 9
 -4 11 11 45.0055 63.4454 5
 -11 4 11 74.5713 81.4393 4
 -4 -11 11 44.2456 26.8659 3
 -11 -4 11 97.8382 85.2739 4
 -11 11 4 14.34 80.8617 2
 -11 4 11 244.796 281.954 7
 -11 -4 11 74.1746 118.434 7
 -11 11 4 116.358 82.2922 6
 -11 11 4 62.6713 53.3198 1
 -11 11 4 37.6744 49.5597 5
 -6 11 11 882.339 161.186 3
 -11 11 6 749.952 151.803 6
 -6 -11 11 534.623 74.2765 1
 -6 11 11 502.79 145.267 11
 -11 6 11 613.307 119.804 8
 -6 -11 11 320.197 82.2214 2
 -11 11 6 532.663 121.865 10
 6 -11 -11 655.845 159.236 1
 -11 6 11 740.916 155.547 3
 -11 -6 11 826.937 113.212 3
 -6 11 11 679.394 164.393 5
 -6 11 11 686.706 150.748 9
 -11 -6 11 744.353 66.8017 5
 -11 -11 6 735.594 107.079 1
 -11 -6 11 462.313 113.93 1
 -11 6 11 597.414 137.851 5
 -11 11 6 649.216 163.492 5
 -6 11 11 434.472 128.025 8
 -6 11 11 683.075 146.371 4
 -11 -6 11 865.535 329.674 2
 -11 -6 11 662.444 124.278 4
 -11 11 6 599.429 133.909 8
 -6 -11 11 589.663 84.4226 4
 -11 -11 6 788.558 108.675 3
 -11 11 6 438.762 111.912 11
 -11 11 6 583.407 117.191 3
 -11 6 11 228.919 95.8247 4
 -11 11 6 763.435 136.746 4
 -11 6 11 563.536 117.202 9
 -11 11 6 327.419 117.51 9
 -11 6 11 983.769 548.431 2
 -11 6 11 750.03 223.824 1
 -6 11 11 729.409 402.021 7
 -6 11 11 348.774 62.2335 10
 -11 6 11 527.51 106.823 10
 -11 6 11 574.173 358.481 7
 -11 -11 6 996.723 329.304 2
 6 -11 -11 1190.4 536.01 2
 -11 11 6 712.162 374.08 7
 -11 -6 11 734.953 142.986 7
 11 -11 -6 445.138 134.577 1
 -11 6 11 653.169 121.788 11
 11 -11 -6 450.619 300.427 2
 -11 6 11 656.902 140.165 6
 -6 11 11 630.894 122.515 6
 -6 -11 11 569.011 98.9165 3
 -8 11 11 7.1694 42.5383 6
 -11 -8 11 81.5742 66.6444 3
 -11 8 11 3.11801 60.5427 8
 -11 11 8 28.725 28.8102 8
 -8 11 11 3.13926 32.7777 4
 -8 -11 11 29.9167 38.257 4
 -11 11 8 218.341 146.681 6
 -11 8 11 7.96498 131.494 7
 -11 11 8 25.6863 12.6429 10
 -8 11 11 17.651 74.301 11
 -10 11 11 3301.06 324.134 11
 -10 11 11 3855.64 356.85 3
 -11 11 10 3533.63 337.887 3
 -11 10 11 3352.82 306.382 10
 -11 11 10 3803.06 350.089 10
 -10 -11 11 3677.99 234.115 3
 -11 -10 11 3316.16 236.149 3
 -10 11 11 3110.21 327.849 8
 -11 10 11 3029.63 317.291 8
 -11 11 10 3665.69 356.712 8
 -10 11 11 4158.23 375.968 4
 -11 10 11 3603.06 338.815 4
 -10 -11 11 3000.16 211.441 4
 -11 -10 11 2971.24 226.615 4
 -11 10 11 3328.1 325.648 3
 -11 -11 10 2905.25 210.786 4
 -10 11 11 4488.29 922.453 7
 -11 11 10 3538.26 800.771 7
 -11 10 11 2344.59 600.603 7
 -11 11 10 3184.67 313.239 4
 -10 11 11 4115.94 371.567 6
 -11 10 11 3239.66 324.917 6
 -11 11 10 4156.5 386.661 6
 -11 10 11 3277.88 316.975 11
 -11 11 10 2911.23 302.041 11
 -10 11 11 3866.77 350.297 10
 0 12 0 21703 599.311 10
 0 12 0 24842 651.549 11
 0 -12 0 22086.9 638.378 9
 0 12 0 22915.2 522.306 5
 0 12 0 23935.3 544.669 8
 0 12 0 22137.3 497.878 6
 0 -12 0 23290.6 556.906 5
 0 12 0 21691.5 1145.86 7
 0 -12 0 22115.8 307.33 3
 0 12 0 22133.6 643.658 9
 -1 12 1 21.8469 25.5365 6
 12 -1 -1 8.15629 23.8034 1
 12 1 -1 25.4564 22.5972 1
 -1 12 1 50.2271 46.2353 10
 -1 12 -1 56.6652 58.8952 10
 -1 12 -1 11.2762 33.138 6
 1 12 -1 10.0604 41.9805 11
 1 -12 -1 14.6343 15.4985 5
 -1 -12 -1 66.1626 32.5138 9
 1 -12 -1 50.6741 53.6287 9
 -1 -12 1 41.3352 24.6518 9
 1 12 -1 41.2398 54.3889 9
 1 12 1 66.3318 46.8814 11
 -1 12 -1 19.7274 28.1728 5
 1 12 1 19.7973 22.1153 8
 -1 12 -1 93.2128 59.5098 9
 -1 12 1 40.1502 52.0446 8
 -1 12 -1 23.9465 4.91107 8
 1 -12 1 4.97222 17.2759 1
 -1 12 1 20.8265 72.9126 2
 1 12 1 12.2116 103.29 7
 -1 12 1 35.6458 48.0491 7
 -1 -12 1 46.6311 24.2542 5
 1 -12 -1 46.618 87.0823 2
 -1 12 1 71.0424 23.0438 1
 1 -12 1 50.3732 55.7644 5
 -1 12 1 61.2291 6.36386 9
 2 -12 0 122755 1413.63 5
 12 0 -2 137754 3746.22 2
 0 12 2 128201 1806.3 2
 0 12 -2 126966 1544.62 11
 0 12 2 125686 1489.83 10
 2 12 0 137231 1503.97 9
 -2 12 0 127951 1608.63 10
 0 12 -2 126916 1557.73 10
 0 -12 2 116924 1183.24 5
 -2 -12 0 120999 1408.94 9
 0 -12 -2 125081 1590.46 9
 2 -12 0 137391 1670.3 9
 0 -12 2 126588 1480.52 9
 0 12 2 136548 1639.26 9
 -2 12 0 132109 1790.1 9
 0 -12 -2 124607 1437.13 5
 0 12 -2 127817 1722.42 9
 -2 12 0 121503 1327.09 5
 0 12 -2 125810 1288.18 5
 -2 12 0 121092 1263.43 6
 -12 0 2 128903 1888.98 3
 0 12 2 124049 1351.4 8
 -12 0 2 125699 1893.1 1
 -2 12 0 130220 1351.77 8
 0 12 -2 122282 1245.83 8
 -12 0 2 118644 4114.43 2
 0 12 2 132228 1539.2 11
 0 12 2 130705 3010.09 7
 2 12 0 126153 2516.84 7
 -2 12 0 116107 2869.78 7
 2 -12 0 126972 2093.16 2
 0 12 -2 120430 2700.12 7
 0 12 2 133697 1375.47 5
 -12 0 2 125818 1735.72 4
 0 12 2 129278 1331.8 6
 2 12 0 131272 1440.2 11
 -2 -12 0 127439 1243.43 5
 -2 12 0 121665 1568.67 11
 0 12 -2 121814 1205.82 6
 -2 -12 -2 171206 1806.81 9
 -2 12 -2 181378 3780.41 7
 12 2 -2 178498 4104.22 2
 2 -12 -2 155119 1801.74 5
 -12 -2 2 160101 2055.53 1
 2 -12 -2 174642 2026.23 9
 -2 -12 2 170508 1590.61 9
 -12 2 2 165890 2064.89 1
 -2 12 2 172533 1639.29 5
 -2 12 2 179114 2509.12 2
 -2 12 2 177967 1991.48 9
 -2 12 -2 172444 2286.2 9
 -12 2 2 157314 2082.77 3
 -2 12 -2 168812 1728.99 5
 -12 -2 2 156843 2019.22 3
 2 12 2 168111 1684.53 10
 -12 2 2 165086 4756.49 2
 -2 12 -2 182836 1701.39 8
 -2 12 -2 177898 2054.34 11
 -2 12 -2 170808 2046.5 10
 2 12 2 168762 3285.74 7
 2 -12 -2 167913 2771.43 2
 -2 12 2 165338 3597.58 7
 -2 12 2 170438 1635.77 8
 2 12 -2 177565 2847.84 7
 -2 -12 -2 168145 1601.22 5
 -12 -2 2 144284 4508.67 2
 -12 2 2 163311 1957.07 4
 2 -12 2 179450 2287.38 2
 -12 -2 2 165065 1946.69 4
 12 -2 -2 182071 4429.84 2
 2 12 -2 180511 1835.49 9
 2 12 2 174755 1902.57 2
 12 2 -2 178689 1761.51 1
 -2 12 2 164676 1795.43 10
 1 12 3 2780.55 134.045 3
 -1 12 -3 3636.02 290.49 11
 -1 -12 -3 2442.4 211.481 5
 -3 12 -1 3495.2 227.109 6
 -1 12 3 2840.79 231.813 10
 1 12 -3 3328.63 211.7 6
 1 12 -3 3023.87 245.95 10
 -3 12 1 3054.1 247.442 10
 -1 12 3 3246.54 268.702 9
 -1 12 3 3587.41 164.598 3
 12 -1 -3 3073.12 575.18 2
 1 12 3 2530.9 216.355 10
 3 12 1 2849.26 211.628 10
 12 -1 -3 3430.97 230.86 9
 3 -12 1 3630.4 281.007 9
 1 -12 3 3446.89 277.476 2
 3 12 -1 3039.39 204.527 10
 12 -3 -1 3694.7 275.897 1
 1 12 3 2825.87 247.206 9
 -12 1 3 3012.23 254.853 1
 -3 12 1 3342.23 187.975 1
 -3 -12 -1 2941.61 196.77 5
 1 -12 -3 3479.43 254.499 5
 3 12 -1 2856.26 150.176 6
 3 -12 -1 3682.38 256.812 5
 -3 -12 1 2834.23 175.609 5
 3 12 1 3012.64 187.53 8
 -1 -12 3 2906.58 169.716 5
 -3 -12 -1 3162.71 240.455 9
 -1 -12 -3 3131.85 249.009 9
 12 3 -1 2823.99 473.033 2
 -3 -12 1 3144.52 207.791 9
 1 -12 -3 3268.34 268.462 9
 1 12 3 2861.57 209.629 5
 1 12 3 3230.24 144.888 1
 3 -12 1 3364.85 236.855 5
 1 -12 3 3472.14 210.01 5
 3 -12 -1 3344.82 280.915 9
 -1 12 3 3272.98 223.055 5
 -1 -12 3 3016.45 215.985 9
 -1 12 -3 3054.65 268.147 5
 3 12 1 2829.4 223.453 9
 1 -12 3 3562.9 256.178 9
 12 -1 -3 3386.62 228.747 5
 12 1 -3 2922.5 198.321 5
 3 12 -1 2871.83 212.211 9
 3 12 -1 3096.03 158.189 5
 -3 12 1 3210.25 282.001 9
 12 1 -3 3116.17 202.617 9
 -3 12 1 3161.78 222.494 5
 -3 12 -1 2944.01 278.271 9
 1 12 -3 3026.83 267.654 9
 -3 12 1 3433.34 184.566 3
 -12 -1 3 2924.34 264.512 3
 -3 12 -1 3315.75 232.074 5
 1 12 -3 2970.97 208.322 5
 1 12 3 3084.37 217.683 8
 -1 12 3 3019.63 218.632 8
 -12 3 1 2407.29 259.089 3
 -3 12 1 3617.19 438.416 2
 -12 1 3 3660.23 644.964 2
 -3 12 1 3330.69 231.459 8
 -12 -1 3 2606.12 553.865 2
 1 12 -3 3118.52 251.372 11
 -3 12 -1 3243.08 223.064 8
 1 12 -3 2296.11 181.364 8
 -1 12 -3 2986.07 238.713 8
 3 12 -1 3023.05 211.498 11
 -1 12 3 3585.26 367.324 2
 3 -12 1 3466.36 165.999 1
 3 12 1 3202.12 186.115 5
 1 -12 -3 3414.2 413.915 2
 1 12 3 2922.07 489.698 7
 3 12 1 2863.65 386.394 7
 -1 12 3 3683.24 520.975 7
 -3 12 1 3286.79 261.189 11
 3 12 -1 2517.97 334.847 7
 -3 12 1 3555.65 521.289 7
 3 -12 -1 3345.1 384.166 2
 -3 12 -1 3642.75 519.587 7
 -12 3 1 2241.66 268.01 1
 12 -1 -3 3214.25 257.601 1
 12 1 -3 3287.9 250.048 1
 -1 12 -3 3458.32 349.842 9
 1 12 -3 2876.94 429.474 7
 -12 1 3 3330.56 255.514 4
 -12 -1 3 3104.63 262.964 4
 -1 12 3 3540.75 160.573 1
 12 1 -3 3576.45 605.75 2
 -3 12 -1 3053.83 265.287 10
 -12 3 1 2131 543.585 2
 1 -12 -3 3512.78 186.861 1
 -12 1 3 3087.82 255.702 3
 -1 12 -3 3327.52 262.587 6
 12 -3 -1 3844.8 647.077 2
 -1 12 -3 3180.99 294.437 10
 -12 -1 3 2751.48 268.485 1
 1 12 3 2674.46 198.959 6
 3 12 1 3278.35 186.548 6
 -1 12 3 3763.56 239.544 6
 1 12 3 2785.17 303.797 2
 1 12 3 2925.51 227.045 11
 3 12 1 2968.62 219.113 11
 -1 12 3 3644.83 272.682 11
 3 -12 1 3618.04 365.92 2
 -3 12 -1 3370.48 279.086 11
 3 -12 -1 3506.41 180.553 1
 -3 12 1 2928.56 205.631 6
 -3 12 3 80.2832 55.8352 11
 12 -3 -3 27.8531 21.6765 9
 3 12 -3 3.96089 31.8562 10
 -3 12 -3 39.3554 77.8861 6
 -3 12 -3 50.5458 45.6037 10
 -3 12 3 69.5854 58.3889 6
 3 -12 -3 8.68971 43.6353 9
 -3 -12 3 8.71011 24.7336 9
 12 3 -3 8.36284 8.85671 1
 3 -12 3 21.4227 43.0471 9
 12 3 -3 37.7488 9.08638 9
 3 -12 3 0.80472 10.8473 5
 3 12 -3 23.2183 34.3555 5
 -3 12 -3 13.6758 72.7062 5
 12 -3 -3 130.222 283.219 2
 -3 12 3 117.772 53.3806 8
 -12 3 3 64.035 60.5793 3
 -3 12 3 18.7905 34.8268 1
 3 12 3 13.0882 9.27077 1
 -12 -3 3 54.3391 45.7792 3
 -3 12 -3 43.4829 75.5382 9
 -12 3 3 11.3982 87.0473 8
 3 12 3 15.9274 21.3573 3
 -12 3 3 151.936 94.9686 1
 3 12 3 3.68545 105.383 7
 -12 3 3 110.47 52.0264 5
 -3 12 3 19.1975 38.5618 4
 -12 -3 3 18.0256 182.906 2
 12 3 -3 15.239 32.8439 5
 -3 -12 -3 82.1133 47.6707 5
 3 12 -3 126.787 42.1281 7
 -12 -3 3 62.2899 17.7012 4
 3 12 3 2.15215 4.32457 6
 3 12 3 41.9566 66.3415 2
 -3 12 3 8.89469 31.7924 10
 4 12 0 199.305 29.7048 5
 4 -12 0 234.373 52.2605 1
 -12 0 4 421.716 59.9089 5
 -4 12 0 276.991 81.2797 10
 4 12 0 231.332 62.7468 10
 -4 -12 0 278.085 59.8244 5
 0 12 -4 332.085 91.0036 10
 0 12 4 229.095 45.9146 1
 12 0 -4 335.613 211.071 2
 -4 -12 0 199.187 43.0284 9
 0 -12 4 234.484 57.0654 5
 0 -12 -4 225.733 71.9837 9
 4 -12 0 225.127 58.8815 5
 4 -12 0 157.661 90.0436 9
 0 12 4 102.002 46.8587 9
 0 -12 4 353.718 87.0235 9
 4 12 0 221.819 58.3791 9
 12 0 -4 267.544 71.4861 5
 -4 12 0 273.392 73.2515 9
 -4 12 0 439.408 87.047 5
 0 12 4 219.768 55.3433 10
 0 12 4 249.78 79.5543 8
 0 12 -4 276.474 108.527 11
 -4 12 0 546.787 98.6651 8
 4 12 0 324.606 64.3083 11
 0 -12 -4 272.663 72.6711 5
 0 12 -4 401.917 25.1073 9
 0 12 4 251.076 48.0637 3
 12 0 -4 288.529 63.0504 9
 0 12 4 148.649 65.9527 2
 -12 0 4 342.426 47.7579 8
 0 -12 4 231.663 55.7444 2
 -12 0 4 574.177 244.945 2
 0 12 4 198.784 185.714 7
 -12 0 4 312.001 97.0533 6
 0 12 4 212.901 53.6676 5
 4 12 0 302.964 136.57 7
 12 0 -4 213.443 58.5758 1
 -12 0 4 427.351 106.101 3
 -4 12 0 274.206 101.522 7
 -4 12 0 233.276 48.7353 11
 -12 0 4 321.876 80.8094 4
 -12 0 4 532.264 98.832 1
 4 -12 0 209.607 82.9817 2
 4 12 0 257.3 52.0033 6
 -4 12 0 350.948 80.0624 6
 0 12 4 252.754 92.5513 11
 0 12 4 230.507 69.2299 6
 -4 12 -2 19.1233 102.796 11
 -4 12 2 2.31213 25.606 11
 4 -12 -2 88.6376 41.2121 5
 2 12 -4 49.468 55.6414 11
 2 12 4 80.8097 30.0905 3
 12 -2 -4 56.3164 25.1616 5
 2 12 4 6.7041 41.5214 2
 2 12 4 23.5934 28.9117 9
 4 12 -2 4.70004 21.2257 10
 -4 12 -2 75.0151 35.5289 6
 2 -12 4 6.63647 16.9994 9
 -4 -12 2 10.9513 19.4506 5
 2 -12 -4 26.422 26.4529 1
 4 12 2 22.1912 9.96573 3
 -2 12 -4 140.288 145.287 10
 -2 -12 -4 76.6396 37.7685 9
 -4 -12 2 105.718 34.7238 9
 2 -12 -4 6.24288 35.7024 9
 2 12 4 14.0084 39.847 5
 4 -12 -2 105.854 82.9815 9
 -2 -12 4 75.1479 43.6917 9
 12 2 -4 472.439 66.8455 9
 -2 12 4 123.577 80.0497 9
 12 -2 -4 41.4572 27.3799 9
 -2 12 4 7.64124 36.8686 5
 12 2 -4 76.2754 143.779 2
 4 12 -2 119.692 49.484 9
 4 -12 2 83.9565 48.6446 5
 12 -4 -2 50.1759 49.9878 9
 -4 12 2 69.3735 56.5147 9
 12 2 -4 27.4572 8.79151 5
 -4 12 -2 184.842 134.008 9
 2 -12 4 14.4299 33.4079 5
 12 -4 -2 59.0005 20.0844 5
 -4 12 2 27.8593 12.5177 5
 4 12 -2 17.3515 11.9244 5
 -12 2 4 70.5324 61.0968 5
 -4 12 -2 15.119 54.015 5
 -2 12 4 61.8352 84.9895 2
 4 12 2 35.653 43.8966 8
 2 -12 4 52.4569 19.6412 1
 -12 2 4 1.1622 22.155 6
 -4 12 2 61.2052 26.3598 3
 4 12 2 152.028 69.8849 10
 -12 2 4 25.593 46.578 3
 -2 -12 4 77.7258 26.9311 5
 -4 12 -2 123.328 79.5428 10
 -12 -2 4 140.784 68.5355 3
 4 -12 -2 32.3868 51.7459 2
 -2 12 4 185.258 67.3195 4
 -4 12 2 126.768 71.0651 8
 4 12 -2 34.6122 22.8457 6
 4 -12 2 122.89 116.611 2
 12 -4 -2 135.668 71.1168 2
 -12 4 2 128.49 127.522 3
 -2 12 -4 45.8869 122.003 11
 -4 12 -2 104.278 11.3415 8
 -12 2 4 115.566 36.0021 8
 4 -12 2 6.81385 5.80897 1
 -12 4 2 19.6126 28.6383 8
 12 -4 -2 105.548 72.4049 1
 2 12 4 24.0266 32.2421 1
[truncated: 2,004,910 more chars]
